# Supplementary material for: A single hybrid origin of cultivated peanut
Source: Plant J. 2025 Dec 24;124(6):e70619. doi: 10.1111/tpj.70619 (PMC12737836; doi:10.1111/tpj.70619)
Supplement: Supplementary file 1 — Data S1. Lineage‐specific variant counts of Arachis duranensis K30065 (Río Seco, https://www.ncbi.nlm.nih.gov/datasets/genome/GCA_014805325.1/), and A. duranensis V 14167 (https://data.legumeinfo.org/Arachis/duranensis/genomes/V14167.gnm2.J7QH/) at Tifrunner genic regions (Peanutbase: arahy.Tifrunner.gnm2.ann1.4K0L.gene_models_main.bed.gz) in 2 MB windows and 100 Kb windows for a fine‐grain resolution. The variants were counted and used to produce Figures 3 and 4 and Figure S1. [file TPJ-124-0-s005.xlsx]

## Sheet: Readme
Supplemental file 1 Lineage specific variants counts of A. duranensis K30065 (rio seco, https://www.ncbi.nlm.nih.gov/datasets/genome/GCA_014805325.1/), and A. duranensis V 14167 (https://data.legumeinfo.org/Arachis/duranensis/genomes/V14167.gnm2.J7QH/) at Tifrunner genic regions (Peanutbase: arahy.Tifrunner.gnm2.ann1.4K0L.gene_models_main.bed.gz)in 2 MB windows and 100 Kb windows for a fine-grain…

## Sheet: Adur_K30065_V14167_tifARef_Geni
chr	start	stop	K30065	V14167
chr01	0	100000	0	0
chr01	100000	200000	0	0
chr01	200000	300000	0	0
chr01	300000	400000	0	0
chr01	400000	500000	190	54
chr01	500000	600000	193	218
chr01	600000	700000	146	21
chr01	700000	800000	14	11
chr01	800000	900000	18	71
chr01	900000	1000000	495	18
chr01	1000000	1100000	35	38
chr01	1100000	1200000	18	18
chr01	1200000	1300000	27	44
chr01	1300000	1400000	23	29
chr01	1400000	1500000	119	118
chr01	1500000	1600000	498	7
chr01	1600000	1700000	390	20
chr01	1700000	1800000	303	297
chr01	1800000	1900000	172	22
chr01	1900000	2000000	294	5
chr01	2000000	2100000	116	7
chr01	2100000	2200000	27	15
chr01	2200000	2300000	204	28
chr01	2300000	2400000	287	5
chr01	2400000	2500000	76	5
chr01	2500000	2600000	18	46
chr01	2600000	2700000	0	0
chr01	2700000	2800000	3	308
chr01	2800000	2900000	43	156
chr01	2900000	3000000	128	87
chr01	3000000	3100000	73	180
chr01	3100000	3200000	31	32
chr01	3200000	3300000	29	31
chr01	3300000	3400000	134	60
chr01	3400000	3500000	104	264
chr01	3500000	3600000	80	37
chr01	3600000	3700000	321	366
chr01	3700000	3800000	22	21
chr01	3800000	3900000	235	153
chr01	3900000	4000000	42	280
chr01	4000000	4100000	89	105
chr01	4100000	4200000	18	265
chr01	4200000	4300000	169	172
chr01	4300000	4400000	125	374
chr01	4400000	4500000	84	18
chr01	4500000	4600000	30	75
chr01	4600000	4700000	20	37
chr01	4700000	4800000	99	100
chr01	4800000	4900000	9	38
chr01	4900000	5000000	172	152
chr01	5000000	5100000	618	111
chr01	5100000	5200000	0	0
chr01	5200000	5300000	385	5
chr01	5300000	5400000	446	208
chr01	5400000	5500000	85	276
chr01	5500000	5600000	56	341
chr01	5600000	5700000	4	17
chr01	5700000	5800000	22	372
chr01	5800000	5900000	19	159
chr01	5900000	6000000	30	77
chr01	6000000	6100000	76	91
chr01	6100000	6200000	23	265
chr01	6200000	6300000	3	100
chr01	6300000	6400000	2	79
chr01	6400000	6500000	4	106
chr01	6500000	6600000	30	174
chr01	6600000	6700000	153	67
chr01	6700000	6800000	52	5
chr01	6800000	6900000	20	119
chr01	6900000	7000000	32	165
chr01	7000000	7100000	4	13
chr01	7100000	7200000	4	47
chr01	7200000	7300000	4	155
chr01	7300000	7400000	34	289
chr01	7400000	7500000	91	5
chr01	7500000	7600000	150	40
chr01	7600000	7700000	49	23
chr01	7700000	7800000	82	186
chr01	7800000	7900000	3	267
chr01	7900000	8000000	67	130
chr01	8000000	8100000	6	11
chr01	8100000	8200000	16	128
chr01	8200000	8300000	15	145
chr01	8300000	8400000	7	88
chr01	8400000	8500000	57	289
chr01	8500000	8600000	16	17
chr01	8600000	8700000	8	9
chr01	8700000	8800000	6	8
chr01	8800000	8900000	150	312
chr01	8900000	9000000	17	639
chr01	9000000	9100000	11	330
chr01	9100000	9200000	8	50
chr01	9200000	9300000	6	53
chr01	9300000	9400000	158	78
chr01	9400000	9500000	5	5
chr01	9500000	9600000	0	2
chr01	9600000	9700000	4	4
chr01	9700000	9800000	181	30
chr01	9800000	9900000	116	23
chr01	9900000	10000000	4	4
chr01	10000000	10100000	263	61
chr01	10100000	10200000	11	11
chr01	10200000	10300000	8	7
chr01	10300000	10400000	5	5
chr01	10400000	10500000	9	18
chr01	10500000	10600000	20	283
chr01	10600000	10700000	8	292
chr01	10700000	10800000	1	170
chr01	10800000	10900000	3	8
chr01	10900000	11000000	137	76
chr01	11000000	11100000	264	99
chr01	11100000	11200000	5	72
chr01	11200000	11300000	83	87
chr01	11300000	11400000	142	105
chr01	11400000	11500000	69	50
chr01	11500000	11600000	0	0
chr01	11600000	11700000	0	0
chr01	11700000	11800000	0	0
chr01	11800000	11900000	0	0
chr01	11900000	12000000	0	0
chr01	12000000	12100000	0	0
chr01	12100000	12200000	0	0
chr01	12200000	12300000	0	0
chr01	12300000	12400000	246	129
chr01	12400000	12500000	66	313
chr01	12500000	12600000	8	145
chr01	12600000	12700000	9	4
chr01	12700000	12800000	0	0
chr01	12800000	12900000	8	9
chr01	12900000	13000000	4	7
chr01	13000000	13100000	9	16
chr01	13100000	13200000	4	2
chr01	13200000	13300000	11	10
chr01	13300000	13400000	7	10
chr01	13400000	13500000	0	3
chr01	13500000	13600000	5	6
chr01	13600000	13700000	3	5
chr01	13700000	13800000	6	6
chr01	13800000	13900000	0	0
chr01	13900000	14000000	3	6
chr01	14000000	14100000	4	4
chr01	14100000	14200000	0	2
chr01	14200000	14300000	2	2
chr01	14300000	14400000	1	1
chr01	14400000	14500000	1	3
chr01	14500000	14600000	8	13
chr01	14600000	14700000	2	0
chr01	14700000	14800000	0	0
chr01	14800000	14900000	10	41
chr01	14900000	15000000	1	2
chr01	15000000	15100000	1	9
chr01	15100000	15200000	0	0
chr01	15200000	15300000	1	5
chr01	15300000	15400000	5	2
chr01	15400000	15500000	0	2
chr01	15500000	15600000	0	2
chr01	15600000	15700000	2	2
chr01	15700000	15800000	0	0
chr01	15800000	15900000	0	12
chr01	15900000	16000000	3	14
chr01	16000000	16100000	2	0
chr01	16100000	16200000	87	2
chr01	16200000	16300000	22	1
chr01	16300000	16400000	0	0
chr01	16400000	16500000	0	0
chr01	16500000	16600000	0	0
chr01	16600000	16700000	160	12
chr01	16700000	16800000	47	2
chr01	16800000	16900000	1	0
chr01	16900000	17000000	0	2
chr01	17000000	17100000	1	1
chr01	17100000	17200000	41	11
chr01	17200000	17300000	2	0
chr01	17300000	17400000	0	0
chr01	17400000	17500000	7	5
chr01	17500000	17600000	1	0
chr01	17600000	17700000	0	0
chr01	17700000	17800000	0	2
chr01	17800000	17900000	4	2
chr01	17900000	18000000	2	2
chr01	18000000	18100000	0	0
chr01	18100000	18200000	3	8
chr01	18200000	18300000	12	9
chr01	18300000	18400000	2	0
chr01	18400000	18500000	0	2
chr01	18500000	18600000	0	0
chr01	18600000	18700000	0	0
chr01	18700000	18800000	0	0
chr01	18800000	18900000	5	4
chr01	18900000	19000000	5	9
chr01	19000000	19100000	0	0
chr01	19100000	19200000	4	9
chr01	19200000	19300000	0	0
chr01	19300000	19400000	1	6
chr01	19400000	19500000	3	2
chr01	19500000	19600000	4	3
chr01	19600000	19700000	0	0
chr01	19700000	19800000	18	12
chr01	19800000	19900000	7	9
chr01	19900000	20000000	2	8
chr01	20000000	20100000	0	1
chr01	20100000	20200000	3	2
chr01	20200000	20300000	5	87
chr01	20300000	20400000	0	0
chr01	20400000	20500000	1	3
chr01	20500000	20600000	1	3
chr01	20600000	20700000	5	8
chr01	20700000	20800000	1	1
chr01	20800000	20900000	0	0
chr01	20900000	21000000	19	71
chr01	21000000	21100000	5	24
chr01	21100000	21200000	3	5
chr01	21200000	21300000	2	1
chr01	21300000	21400000	4	0
chr01	21400000	21500000	6	13
chr01	21500000	21600000	3	6
chr01	21600000	21700000	0	0
chr01	21700000	21800000	11	17
chr01	21800000	21900000	4	15
chr01	21900000	22000000	2	0
chr01	22000000	22100000	3	5
chr01	22100000	22200000	0	65
chr01	22200000	22300000	0	2
chr01	22300000	22400000	0	0
chr01	22400000	22500000	0	0
chr01	22500000	22600000	0	0
chr01	22600000	22700000	1	2
chr01	22700000	22800000	3	14
chr01	22800000	22900000	0	0
chr01	22900000	23000000	0	0
chr01	23000000	23100000	0	0
chr01	23100000	23200000	6	2
chr01	23200000	23300000	0	0
chr01	23300000	23400000	0	0
chr01	23400000	23500000	0	0
chr01	23500000	23600000	3	3
chr01	23600000	23700000	0	4
chr01	23700000	23800000	0	0
chr01	23800000	23900000	0	0
chr01	23900000	24000000	0	1
chr01	24000000	24100000	5	4
chr01	24100000	24200000	6	12
chr01	24200000	24300000	1	1
chr01	24300000	24400000	0	0
chr01	24400000	24500000	3	0
chr01	24500000	24600000	0	0
chr01	24600000	24700000	2	4
chr01	24700000	24800000	11	97
chr01	24800000	24900000	0	0
chr01	24900000	25000000	5	23
chr01	25000000	25100000	7	22
chr01	25100000	25200000	0	0
chr01	25200000	25300000	3	2
chr01	25300000	25400000	2	1
chr01	25400000	25500000	0	0
chr01	25500000	25600000	0	3
chr01	25600000	25700000	1	1
chr01	25700000	25800000	6	9
chr01	25800000	25900000	1	1
chr01	25900000	26000000	0	0
chr01	26000000	26100000	8	14
chr01	26100000	26200000	5	14
chr01	26200000	26300000	0	0
chr01	26300000	26400000	0	0
chr01	26400000	26500000	0	0
chr01	26500000	26600000	0	0
chr01	26600000	26700000	3	13
chr01	26700000	26800000	0	0
chr01	26800000	26900000	1	0
chr01	26900000	27000000	0	0
chr01	27000000	27100000	2	1
chr01	27100000	27200000	0	2
chr01	27200000	27300000	0	0
chr01	27300000	27400000	0	0
chr01	27400000	27500000	0	0
chr01	27500000	27600000	0	0
chr01	27600000	27700000	10	8
chr01	27700000	27800000	3	3
chr01	27800000	27900000	0	0
chr01	27900000	28000000	5	3
chr01	28000000	28100000	13	37
chr01	28100000	28200000	0	0
chr01	28200000	28300000	0	0
chr01	28300000	28400000	0	0
chr01	28400000	28500000	0	0
chr01	28500000	28600000	1	1
chr01	28600000	28700000	0	0
chr01	28700000	28800000	0	0
chr01	28800000	28900000	0	0
chr01	28900000	29000000	0	0
chr01	29000000	29100000	3	41
chr01	29100000	29200000	0	0
chr01	29200000	29300000	0	1
chr01	29300000	29400000	0	3
chr01	29400000	29500000	12	10
chr01	29500000	29600000	3	0
chr01	29600000	29700000	2	1
chr01	29700000	29800000	6	2
chr01	29800000	29900000	2	2
chr01	29900000	30000000	0	0
chr01	30000000	30100000	0	2
chr01	30100000	30200000	0	0
chr01	30200000	30300000	3	1
chr01	30300000	30400000	1	1
chr01	30400000	30500000	2	1
chr01	30500000	30600000	0	0
chr01	30600000	30700000	0	0
chr01	30700000	30800000	7	59
chr01	30800000	30900000	2	2
chr01	30900000	31000000	0	0
chr01	31000000	31100000	0	1
chr01	31100000	31200000	3	5
chr01	31200000	31300000	0	0
chr01	31300000	31400000	3	7
chr01	31400000	31500000	0	0
chr01	31500000	31600000	4	0
chr01	31600000	31700000	0	0
chr01	31700000	31800000	0	0
chr01	31800000	31900000	2	5
chr01	31900000	32000000	5	7
chr01	32000000	32100000	0	0
chr01	32100000	32200000	0	4
chr01	32200000	32300000	0	0
chr01	32300000	32400000	5	11
chr01	32400000	32500000	5	14
chr01	32500000	32600000	4	7
chr01	32600000	32700000	0	0
chr01	32700000	32800000	2	5
chr01	32800000	32900000	2	56
chr01	32900000	33000000	0	0
chr01	33000000	33100000	0	0
chr01	33100000	33200000	0	17
chr01	33200000	33300000	1	32
chr01	33300000	33400000	0	80
chr01	33400000	33500000	0	0
chr01	33500000	33600000	0	14
chr01	33600000	33700000	2	23
chr01	33700000	33800000	2	6
chr01	33800000	33900000	9	32
chr01	33900000	34000000	3	10
chr01	34000000	34100000	0	0
chr01	34100000	34200000	0	0
chr01	34200000	34300000	0	0
chr01	34300000	34400000	3	43
chr01	34400000	34500000	2	27
chr01	34500000	34600000	0	86
chr01	34600000	34700000	9	48
chr01	34700000	34800000	1	2
chr01	34800000	34900000	6	45
chr01	34900000	35000000	0	0
chr01	35000000	35100000	0	17
chr01	35100000	35200000	3	48
chr01	35200000	35300000	0	0
chr01	35300000	35400000	0	22
chr01	35400000	35500000	5	83
chr01	35500000	35600000	0	0
chr01	35600000	35700000	1	10
chr01	35700000	35800000	0	0
chr01	35800000	35900000	0	0
chr01	35900000	36000000	2	13
chr01	36000000	36100000	9	36
chr01	36100000	36200000	8	157
chr01	36200000	36300000	0	0
chr01	36300000	36400000	0	0
chr01	36400000	36500000	0	0
chr01	36500000	36600000	0	0
chr01	36600000	36700000	0	62
chr01	36700000	36800000	1	27
chr01	36800000	36900000	0	0
chr01	36900000	37000000	0	0
chr01	37000000	37100000	2	17
chr01	37100000	37200000	2	4
chr01	37200000	37300000	3	51
chr01	37300000	37400000	8	120
chr01	37400000	37500000	2	35
chr01	37500000	37600000	0	0
chr01	37600000	37700000	1	37
chr01	37700000	37800000	2	23
chr01	37800000	37900000	5	44
chr01	37900000	38000000	0	0
chr01	38000000	38100000	0	22
chr01	38100000	38200000	7	106
chr01	38200000	38300000	0	0
chr01	38300000	38400000	8	30
chr01	38400000	38500000	7	1
chr01	38500000	38600000	14	18
chr01	38600000	38700000	5	4
chr01	38700000	38800000	0	0
chr01	38800000	38900000	1	0
chr01	38900000	39000000	6	11
chr01	39000000	39100000	0	0
chr01	39100000	39200000	0	0
chr01	39200000	39300000	1	0
chr01	39300000	39400000	0	1
chr01	39400000	39500000	6	13
chr01	39500000	39600000	7	7
chr01	39600000	39700000	1	1
chr01	39700000	39800000	34	38
chr01	39800000	39900000	3	2
chr01	39900000	40000000	3	6
chr01	40000000	40100000	0	0
chr01	40100000	40200000	10	10
chr01	40200000	40300000	0	0
chr01	40300000	40400000	3	30
chr01	40400000	40500000	0	0
chr01	40500000	40600000	0	0
chr01	40600000	40700000	0	0
chr01	40700000	40800000	0	0
chr01	40800000	40900000	0	0
chr01	40900000	41000000	0	0
chr01	41000000	41100000	0	0
chr01	41100000	41200000	2	4
chr01	41200000	41300000	2	30
chr01	41300000	41400000	1	0
chr01	41400000	41500000	0	0
chr01	41500000	41600000	1	3
chr01	41600000	41700000	2	4
chr01	41700000	41800000	0	0
chr01	41800000	41900000	0	0
chr01	41900000	42000000	0	0
chr01	42000000	42100000	0	0
chr01	42100000	42200000	0	0
chr01	42200000	42300000	5	10
chr01	42300000	42400000	0	0
chr01	42400000	42500000	0	0
chr01	42500000	42600000	0	0
chr01	42600000	42700000	0	0
chr01	42700000	42800000	0	0
chr01	42800000	42900000	0	0
chr01	42900000	43000000	0	2
chr01	43000000	43100000	5	16
chr01	43100000	43200000	0	1
chr01	43200000	43300000	4	6
chr01	43300000	43400000	0	0
chr01	43400000	43500000	7	5
chr01	43500000	43600000	0	0
chr01	43600000	43700000	0	2
chr01	43700000	43800000	2	6
chr01	43800000	43900000	0	0
chr01	43900000	44000000	0	0
chr01	44000000	44100000	3	27
chr01	44100000	44200000	0	0
chr01	44200000	44300000	0	0
chr01	44300000	44400000	0	6
chr01	44400000	44500000	1	3
chr01	44500000	44600000	2	3
chr01	44600000	44700000	0	0
chr01	44700000	44800000	0	3
chr01	44800000	44900000	0	1
chr01	44900000	45000000	0	0
chr01	45000000	45100000	1	0
chr01	45100000	45200000	0	0
chr01	45200000	45300000	2	1
chr01	45300000	45400000	0	0
chr01	45400000	45500000	6	7
chr01	45500000	45600000	3	13
chr01	45600000	45700000	0	0
chr01	45700000	45800000	1	1
chr01	45800000	45900000	3	2
chr01	45900000	46000000	0	0
chr01	46000000	46100000	0	0
chr01	46100000	46200000	2	0
chr01	46200000	46300000	0	0
chr01	46300000	46400000	0	0
chr01	46400000	46500000	13	22
chr01	46500000	46600000	0	1
chr01	46600000	46700000	0	0
chr01	46700000	46800000	0	0
chr01	46800000	46900000	0	0
chr01	46900000	47000000	3	6
chr01	47000000	47100000	0	0
chr01	47100000	47200000	0	0
chr01	47200000	47300000	0	3
chr01	47300000	47400000	0	0
chr01	47400000	47500000	3	8
chr01	47500000	47600000	1	0
chr01	47600000	47700000	1	6
chr01	47700000	47800000	0	0
chr01	47800000	47900000	0	2
chr01	47900000	48000000	0	0
chr01	48000000	48100000	0	0
chr01	48100000	48200000	0	0
chr01	48200000	48300000	0	0
chr01	48300000	48400000	0	0
chr01	48400000	48500000	0	0
chr01	48500000	48600000	0	0
chr01	48600000	48700000	1	1
chr01	48700000	48800000	0	0
chr01	48800000	48900000	0	0
chr01	48900000	49000000	0	0
chr01	49000000	49100000	8	8
chr01	49100000	49200000	1	42
chr01	49200000	49300000	6	2
chr01	49300000	49400000	0	0
chr01	49400000	49500000	0	0
chr01	49500000	49600000	2	1
chr01	49600000	49700000	0	0
chr01	49700000	49800000	2	0
chr01	49800000	49900000	1	5
chr01	49900000	50000000	1	5
chr01	50000000	50100000	0	0
chr01	50100000	50200000	0	1
chr01	50200000	50300000	0	0
chr01	50300000	50400000	0	0
chr01	50400000	50500000	0	0
chr01	50500000	50600000	0	0
chr01	50600000	50700000	0	0
chr01	50700000	50800000	0	0
chr01	50800000	50900000	8	37
chr01	50900000	51000000	0	3
chr01	51000000	51100000	32	37
chr01	51100000	51200000	14	29
chr01	51200000	51300000	0	0
chr01	51300000	51400000	2	5
chr01	51400000	51500000	0	0
chr01	51500000	51600000	0	0
chr01	51600000	51700000	1	2
chr01	51700000	51800000	0	0
chr01	51800000	51900000	0	0
chr01	51900000	52000000	0	0
chr01	52000000	52100000	1	4
chr01	52100000	52200000	2	15
chr01	52200000	52300000	0	0
chr01	52300000	52400000	1	2
chr01	52400000	52500000	14	17
chr01	52500000	52600000	4	0
chr01	52600000	52700000	0	2
chr01	52700000	52800000	1	6
chr01	52800000	52900000	5	4
chr01	52900000	53000000	3	2
chr01	53000000	53100000	0	0
chr01	53100000	53200000	0	0
chr01	53200000	53300000	0	0
chr01	53300000	53400000	3	4
chr01	53400000	53500000	0	1
chr01	53500000	53600000	1	5
chr01	53600000	53700000	0	0
chr01	53700000	53800000	0	0
chr01	53800000	53900000	3	6
chr01	53900000	54000000	0	0
chr01	54000000	54100000	0	0
chr01	54100000	54200000	1	0
chr01	54200000	54300000	1	1
chr01	54300000	54400000	2	3
chr01	54400000	54500000	0	0
chr01	54500000	54600000	2	1
chr01	54600000	54700000	32	57
chr01	54700000	54800000	16	52
chr01	54800000	54900000	3	2
chr01	54900000	55000000	3	1
chr01	55000000	55100000	0	0
chr01	55100000	55200000	0	0
chr01	55200000	55300000	1	3
chr01	55300000	55400000	0	1
chr01	55400000	55500000	0	0
chr01	55500000	55600000	2	7
chr01	55600000	55700000	1	13
chr01	55700000	55800000	4	5
chr01	55800000	55900000	0	0
chr01	55900000	56000000	0	0
chr01	56000000	56100000	0	0
chr01	56100000	56200000	0	0
chr01	56200000	56300000	0	0
chr01	56300000	56400000	3	3
chr01	56400000	56500000	0	0
chr01	56500000	56600000	4	21
chr01	56600000	56700000	0	0
chr01	56700000	56800000	2	9
chr01	56800000	56900000	0	0
chr01	56900000	57000000	0	0
chr01	57000000	57100000	0	0
chr01	57100000	57200000	0	0
chr01	57200000	57300000	0	0
chr01	57300000	57400000	1	2
chr01	57400000	57500000	0	0
chr01	57500000	57600000	0	0
chr01	57600000	57700000	0	0
chr01	57700000	57800000	0	0
chr01	57800000	57900000	0	0
chr01	57900000	58000000	0	0
chr01	58000000	58100000	3	6
chr01	58100000	58200000	2	3
chr01	58200000	58300000	6	2
chr01	58300000	58400000	0	0
chr01	58400000	58500000	0	0
chr01	58500000	58600000	0	0
chr01	58600000	58700000	2	1
chr01	58700000	58800000	0	0
chr01	58800000	58900000	0	0
chr01	58900000	59000000	0	0
chr01	59000000	59100000	3	2
chr01	59100000	59200000	0	0
chr01	59200000	59300000	0	0
chr01	59300000	59400000	0	0
chr01	59400000	59500000	5	7
chr01	59500000	59600000	0	2
chr01	59600000	59700000	2	2
chr01	59700000	59800000	0	1
chr01	59800000	59900000	0	0
chr01	59900000	60000000	1	2
chr01	60000000	60100000	2	4
chr01	60100000	60200000	6	1
chr01	60200000	60300000	2	3
chr01	60300000	60400000	5	71
chr01	60400000	60500000	0	0
chr01	60500000	60600000	4	2
chr01	60600000	60700000	1	0
chr01	60700000	60800000	0	1
chr01	60800000	60900000	0	0
chr01	60900000	61000000	4	2
chr01	61000000	61100000	65	120
chr01	61100000	61200000	18	32
chr01	61200000	61300000	3	16
chr01	61300000	61400000	5	3
chr01	61400000	61500000	0	0
chr01	61500000	61600000	7	4
chr01	61600000	61700000	34	80
chr01	61700000	61800000	0	3
chr01	61800000	61900000	2	7
chr01	61900000	62000000	0	0
chr01	62000000	62100000	0	0
chr01	62100000	62200000	3	3
chr01	62200000	62300000	3	37
chr01	62300000	62400000	1	1
chr01	62400000	62500000	0	1
chr01	62500000	62600000	5	49
chr01	62600000	62700000	0	0
chr01	62700000	62800000	0	0
chr01	62800000	62900000	0	0
chr01	62900000	63000000	1	1
chr01	63000000	63100000	0	0
chr01	63100000	63200000	0	0
chr01	63200000	63300000	1	2
chr01	63300000	63400000	0	0
chr01	63400000	63500000	0	0
chr01	63500000	63600000	0	0
chr01	63600000	63700000	0	5
chr01	63700000	63800000	5	7
chr01	63800000	63900000	0	0
chr01	63900000	64000000	0	0
chr01	64000000	64100000	0	0
chr01	64100000	64200000	0	0
chr01	64200000	64300000	1	0
chr01	64300000	64400000	3	7
chr01	64400000	64500000	0	0
chr01	64500000	64600000	0	1
chr01	64600000	64700000	0	0
chr01	64700000	64800000	0	0
chr01	64800000	64900000	0	0
chr01	64900000	65000000	0	0
chr01	65000000	65100000	0	0
chr01	65100000	65200000	3	5
chr01	65200000	65300000	0	0
chr01	65300000	65400000	0	0
chr01	65400000	65500000	0	0
chr01	65500000	65600000	0	0
chr01	65600000	65700000	1	7
chr01	65700000	65800000	1	10
chr01	65800000	65900000	0	0
chr01	65900000	66000000	0	0
chr01	66000000	66100000	0	0
chr01	66100000	66200000	0	0
chr01	66200000	66300000	0	0
chr01	66300000	66400000	0	0
chr01	66400000	66500000	0	0
chr01	66500000	66600000	1	1
chr01	66600000	66700000	0	0
chr01	66700000	66800000	0	0
chr01	66800000	66900000	0	0
chr01	66900000	67000000	0	0
chr01	67000000	67100000	0	0
chr01	67100000	67200000	0	0
chr01	67200000	67300000	0	0
chr01	67300000	67400000	0	0
chr01	67400000	67500000	0	0
chr01	67500000	67600000	0	0
chr01	67600000	67700000	0	0
chr01	67700000	67800000	0	0
chr01	67800000	67900000	0	0
chr01	67900000	68000000	0	0
chr01	68000000	68100000	0	0
chr01	68100000	68200000	0	0
chr01	68200000	68300000	0	0
chr01	68300000	68400000	0	0
chr01	68400000	68500000	0	0
chr01	68500000	68600000	0	0
chr01	68600000	68700000	0	0
chr01	68700000	68800000	0	2
chr01	68800000	68900000	0	0
chr01	68900000	69000000	0	0
chr01	69000000	69100000	0	0
chr01	69100000	69200000	0	0
chr01	69200000	69300000	0	0
chr01	69300000	69400000	0	0
chr01	69400000	69500000	0	0
chr01	69500000	69600000	0	0
chr01	69600000	69700000	0	0
chr01	69700000	69800000	0	0
chr01	69800000	69900000	0	0
chr01	69900000	70000000	0	0
chr01	70000000	70100000	0	0
chr01	70100000	70200000	0	0
chr01	70200000	70300000	1	0
chr01	70300000	70400000	0	0
chr01	70400000	70500000	0	0
chr01	70500000	70600000	3	6
chr01	70600000	70700000	2	10
chr01	70700000	70800000	0	0
chr01	70800000	70900000	0	0
chr01	70900000	71000000	0	0
chr01	71000000	71100000	0	0
chr01	71100000	71200000	1	4
chr01	71200000	71300000	0	0
chr01	71300000	71400000	0	0
chr01	71400000	71500000	0	0
chr01	71500000	71600000	0	0
chr01	71600000	71700000	0	0
chr01	71700000	71800000	0	0
chr01	71800000	71900000	0	0
chr01	71900000	72000000	0	0
chr01	72000000	72100000	0	0
chr01	72100000	72200000	3	1
chr01	72200000	72300000	0	0
chr01	72300000	72400000	0	3
chr01	72400000	72500000	0	0
chr01	72500000	72600000	0	0
chr01	72600000	72700000	0	0
chr01	72700000	72800000	0	0
chr01	72800000	72900000	0	0
chr01	72900000	73000000	0	0
chr01	73000000	73100000	0	0
chr01	73100000	73200000	0	0
chr01	73200000	73300000	0	0
chr01	73300000	73400000	0	0
chr01	73400000	73500000	0	0
chr01	73500000	73600000	0	0
chr01	73600000	73700000	0	0
chr01	73700000	73800000	4	4
chr01	73800000	73900000	0	0
chr01	73900000	74000000	0	0
chr01	74000000	74100000	0	0
chr01	74100000	74200000	0	1
chr01	74200000	74300000	0	21
chr01	74300000	74400000	0	0
chr01	74400000	74500000	0	0
chr01	74500000	74600000	0	1
chr01	74600000	74700000	4	13
chr01	74700000	74800000	0	0
chr01	74800000	74900000	0	0
chr01	74900000	75000000	0	0
chr01	75000000	75100000	0	0
chr01	75100000	75200000	4	9
chr01	75200000	75300000	4	2
chr01	75300000	75400000	4	1
chr01	75400000	75500000	2	10
chr01	75500000	75600000	0	0
chr01	75600000	75700000	0	0
chr01	75700000	75800000	0	0
chr01	75800000	75900000	0	4
chr01	75900000	76000000	0	0
chr01	76000000	76100000	1	4
chr01	76100000	76200000	2	7
chr01	76200000	76300000	0	0
chr01	76300000	76400000	0	0
chr01	76400000	76500000	0	0
chr01	76500000	76600000	3	2
chr01	76600000	76700000	0	0
chr01	76700000	76800000	0	0
chr01	76800000	76900000	0	0
chr01	76900000	77000000	0	2
chr01	77000000	77100000	0	0
chr01	77100000	77200000	0	0
chr01	77200000	77300000	2	0
chr01	77300000	77400000	0	0
chr01	77400000	77500000	0	0
chr01	77500000	77600000	8	9
chr01	77600000	77700000	0	0
chr01	77700000	77800000	0	0
chr01	77800000	77900000	0	0
chr01	77900000	78000000	0	1
chr01	78000000	78100000	0	1
chr01	78100000	78200000	3	6
chr01	78200000	78300000	1	2
chr01	78300000	78400000	2	0
chr01	78400000	78500000	2	1
chr01	78500000	78600000	1	2
chr01	78600000	78700000	0	0
chr01	78700000	78800000	0	0
chr01	78800000	78900000	2	2
chr01	78900000	79000000	0	0
chr01	79000000	79100000	0	0
chr01	79100000	79200000	0	0
chr01	79200000	79300000	0	1
chr01	79300000	79400000	0	0
chr01	79400000	79500000	0	0
chr01	79500000	79600000	6	9
chr01	79600000	79700000	11	43
chr01	79700000	79800000	0	0
chr01	79800000	79900000	2	8
chr01	79900000	80000000	0	1
chr01	80000000	80100000	1	0
chr01	80100000	80200000	0	0
chr01	80200000	80300000	0	0
chr01	80300000	80400000	3	2
chr01	80400000	80500000	3	2
chr01	80500000	80600000	0	0
chr01	80600000	80700000	0	0
chr01	80700000	80800000	0	0
chr01	80800000	80900000	0	0
chr01	80900000	81000000	0	0
chr01	81000000	81100000	0	0
chr01	81100000	81200000	0	1
chr01	81200000	81300000	0	0
chr01	81300000	81400000	0	2
chr01	81400000	81500000	0	0
chr01	81500000	81600000	0	0
chr01	81600000	81700000	0	1
chr01	81700000	81800000	0	1
chr01	81800000	81900000	0	0
chr01	81900000	82000000	0	1
chr01	82000000	82100000	7	6
chr01	82100000	82200000	0	0
chr01	82200000	82300000	0	0
chr01	82300000	82400000	0	0
chr01	82400000	82500000	0	0
chr01	82500000	82600000	0	0
chr01	82600000	82700000	0	0
chr01	82700000	82800000	0	0
chr01	82800000	82900000	0	0
chr01	82900000	83000000	0	0
chr01	83000000	83100000	0	0
chr01	83100000	83200000	0	0
chr01	83200000	83300000	0	0
chr01	83300000	83400000	2	2
chr01	83400000	83500000	0	0
chr01	83500000	83600000	0	0
chr01	83600000	83700000	0	0
chr01	83700000	83800000	0	0
chr01	83800000	83900000	0	0
chr01	83900000	84000000	0	0
chr01	84000000	84100000	2	4
chr01	84100000	84200000	0	0
chr01	84200000	84300000	0	0
chr01	84300000	84400000	0	0
chr01	84400000	84500000	0	0
chr01	84500000	84600000	0	0
chr01	84600000	84700000	4	1
chr01	84700000	84800000	0	0
chr01	84800000	84900000	0	0
chr01	84900000	85000000	0	0
chr01	85000000	85100000	3	2
chr01	85100000	85200000	2	6
chr01	85200000	85300000	1	3
chr01	85300000	85400000	0	0
chr01	85400000	85500000	0	0
chr01	85500000	85600000	0	0
chr01	85600000	85700000	0	0
chr01	85700000	85800000	0	0
chr01	85800000	85900000	1	3
chr01	85900000	86000000	0	0
chr01	86000000	86100000	0	0
chr01	86100000	86200000	1	1
chr01	86200000	86300000	0	0
chr01	86300000	86400000	0	0
chr01	86400000	86500000	1	1
chr01	86500000	86600000	0	0
chr01	86600000	86700000	0	0
chr01	86700000	86800000	0	0
chr01	86800000	86900000	1	5
chr01	86900000	87000000	2	3
chr01	87000000	87100000	1	0
chr01	87100000	87200000	3	1
chr01	87200000	87300000	0	1
chr01	87300000	87400000	7	13
chr01	87400000	87500000	2	0
chr01	87500000	87600000	3	4
chr01	87600000	87700000	0	0
chr01	87700000	87800000	7	11
chr01	87800000	87900000	0	1
chr01	87900000	88000000	2	2
chr01	88000000	88100000	1	2
chr01	88100000	88200000	0	0
chr01	88200000	88300000	0	0
chr01	88300000	88400000	0	0
chr01	88400000	88500000	0	0
chr01	88500000	88600000	0	0
chr01	88600000	88700000	1	0
chr01	88700000	88800000	0	0
chr01	88800000	88900000	0	0
chr01	88900000	89000000	4	13
chr01	89000000	89100000	0	0
chr01	89100000	89200000	1	1
chr01	89200000	89300000	1	1
chr01	89300000	89400000	4	15
chr01	89400000	89500000	0	0
chr01	89500000	89600000	0	0
chr01	89600000	89700000	0	0
chr01	89700000	89800000	0	0
chr01	89800000	89900000	6	10
chr01	89900000	90000000	0	0
chr01	90000000	90100000	0	0
chr01	90100000	90200000	0	0
chr01	90200000	90300000	2	0
chr01	90300000	90400000	0	0
chr01	90400000	90500000	0	0
chr01	90500000	90600000	0	0
chr01	90600000	90700000	1	2
chr01	90700000	90800000	0	0
chr01	90800000	90900000	0	0
chr01	90900000	91000000	0	0
chr01	91000000	91100000	0	2
chr01	91100000	91200000	0	0
chr01	91200000	91300000	0	0
chr01	91300000	91400000	0	0
chr01	91400000	91500000	0	0
chr01	91500000	91600000	26	64
chr01	91600000	91700000	5	6
chr01	91700000	91800000	11	28
chr01	91800000	91900000	0	0
chr01	91900000	92000000	0	0
chr01	92000000	92100000	0	0
chr01	92100000	92200000	0	0
chr01	92200000	92300000	0	7
chr01	92300000	92400000	0	0
chr01	92400000	92500000	0	0
chr01	92500000	92600000	1	1
chr01	92600000	92700000	0	0
chr01	92700000	92800000	1	3
chr01	92800000	92900000	0	1
chr01	92900000	93000000	0	0
chr01	93000000	93100000	2	3
chr01	93100000	93200000	0	0
chr01	93200000	93300000	5	9
chr01	93300000	93400000	8	10
chr01	93400000	93500000	47	9
chr01	93500000	93600000	73	10
chr01	93600000	93700000	51	43
chr01	93700000	93800000	51	77
chr01	93800000	93900000	6	70
chr01	93900000	94000000	31	106
chr01	94000000	94100000	3	0
chr01	94100000	94200000	11	72
chr01	94200000	94300000	8	109
chr01	94300000	94400000	16	12
chr01	94400000	94500000	8	25
chr01	94500000	94600000	9	17
chr01	94600000	94700000	0	0
chr01	94700000	94800000	9	10
chr01	94800000	94900000	5	13
chr01	94900000	95000000	13	96
chr01	95000000	95100000	4	59
chr01	95100000	95200000	6	186
chr01	95200000	95300000	12	118
chr01	95300000	95400000	14	387
chr01	95400000	95500000	14	78
chr01	95500000	95600000	22	76
chr01	95600000	95700000	4	5
chr01	95700000	95800000	10	7
chr01	95800000	95900000	2	2
chr01	95900000	96000000	9	18
chr01	96000000	96100000	53	89
chr01	96100000	96200000	17	143
chr01	96200000	96300000	9	23
chr01	96300000	96400000	12	16
chr01	96400000	96500000	61	34
chr01	96500000	96600000	138	70
chr01	96600000	96700000	29	73
chr01	96700000	96800000	0	2
chr01	96800000	96900000	18	15
chr01	96900000	97000000	72	43
chr01	97000000	97100000	365	17
chr01	97100000	97200000	1	3
chr01	97200000	97300000	15	325
chr01	97300000	97400000	15	39
chr01	97400000	97500000	16	35
chr01	97500000	97600000	5	6
chr01	97600000	97700000	4	6
chr01	97700000	97800000	11	35
chr01	97800000	97900000	43	23
chr01	97900000	98000000	6	3
chr01	98000000	98100000	173	28
chr01	98100000	98200000	24	76
chr01	98200000	98300000	26	48
chr01	98300000	98400000	30	80
chr01	98400000	98500000	39	51
chr01	98500000	98600000	82	97
chr01	98600000	98700000	33	23
chr01	98700000	98800000	0	1
chr01	98800000	98900000	45	12
chr01	98900000	99000000	50	67
chr01	99000000	99100000	10	14
chr01	99100000	99200000	5	93
chr01	99200000	99300000	0	0
chr01	99300000	99400000	0	0
chr01	99400000	99500000	0	0
chr01	99500000	99600000	0	0
chr01	99600000	99700000	0	0
chr01	99700000	99800000	0	0
chr01	99800000	99900000	0	0
chr01	99900000	100000000	45	118
chr01	100000000	100100000	123	29
chr01	100100000	100200000	42	20
chr01	100200000	100300000	5	7
chr01	100300000	100400000	196	8
chr01	100400000	100500000	43	53
chr01	100500000	100600000	1	5
chr01	100600000	100700000	3	58
chr01	100700000	100800000	65	20
chr01	100800000	100900000	9	123
chr01	100900000	101000000	2	4
chr01	101000000	101100000	3	61
chr01	101100000	101200000	63	77
chr01	101200000	101300000	45	125
chr01	101300000	101400000	86	51
chr01	101400000	101500000	57	48
chr01	101500000	101600000	45	75
chr01	101600000	101700000	113	30
chr01	101700000	101800000	46	21
chr01	101800000	101900000	89	1
chr01	101900000	102000000	143	72
chr01	102000000	102100000	38	7
chr01	102100000	102200000	161	99
chr01	102200000	102300000	41	140
chr01	102300000	102400000	3	13
chr01	102400000	102500000	9	7
chr01	102500000	102600000	24	73
chr01	102600000	102700000	79	18
chr01	102700000	102800000	17	13
chr01	102800000	102900000	5	6
chr01	102900000	103000000	14	4
chr01	103000000	103100000	80	34
chr01	103100000	103200000	26	49
chr01	103200000	103300000	10	14
chr01	103300000	103400000	6	119
chr01	103400000	103500000	13	12
chr01	103500000	103600000	284	120
chr01	103600000	103700000	48	53
chr01	103700000	103800000	48	7
chr01	103800000	103900000	149	48
chr01	103900000	104000000	11	6
chr01	104000000	104100000	491	34
chr01	104100000	104200000	34	31
chr01	104200000	104300000	3	22
chr01	104300000	104400000	11	15
chr01	104400000	104500000	83	7
chr01	104500000	104600000	31	2
chr01	104600000	104700000	11	3
chr01	104700000	104800000	2	0
chr01	104800000	104900000	1	3
chr01	104900000	105000000	10	27
chr01	105000000	105100000	132	57
chr01	105100000	105200000	68	89
chr01	105200000	105300000	30	30
chr01	105300000	105400000	168	9
chr01	105400000	105500000	90	34
chr01	105500000	105600000	98	125
chr01	105600000	105700000	124	63
chr01	105700000	105800000	19	204
chr01	105800000	105900000	8	222
chr01	105900000	106000000	3	25
chr01	106000000	106100000	8	142
chr01	106100000	106200000	16	15
chr01	106200000	106300000	7	12
chr01	106300000	106400000	14	15
chr01	106400000	106500000	1	5
chr01	106500000	106600000	278	43
chr01	106600000	106700000	36	20
chr01	106700000	106800000	2	79
chr01	106800000	106900000	14	37
chr01	106900000	107000000	16	9
chr01	107000000	107100000	9	29
chr01	107100000	107200000	7	3
chr01	107200000	107300000	45	5
chr01	107300000	107400000	3	2
chr01	107400000	107500000	3	36
chr01	107500000	107600000	36	17
chr01	107600000	107700000	6	17
chr01	107700000	107800000	3	43
chr01	107800000	107900000	18	2
chr01	107900000	108000000	17	19
chr01	108000000	108100000	92	17
chr01	108100000	108200000	8	5
chr01	108200000	108300000	3	4
chr01	108300000	108400000	29	15
chr01	108400000	108500000	19	37
chr01	108500000	108600000	2	19
chr01	108600000	108700000	4	0
chr01	108700000	108800000	34	9
chr01	108800000	108900000	26	3
chr01	108900000	109000000	34	160
chr01	109000000	109100000	3	5
chr01	109100000	109200000	3	3
chr01	109200000	109300000	5	53
chr01	109300000	109400000	85	14
chr01	109400000	109500000	14	22
chr01	109500000	109600000	2	91
chr01	109600000	109700000	7	32
chr01	109700000	109800000	4	55
chr01	109800000	109900000	10	13
chr01	109900000	110000000	37	85
chr01	110000000	110100000	5	2
chr01	110100000	110200000	6	4
chr01	110200000	110300000	47	45
chr01	110300000	110400000	32	32
chr01	110400000	110500000	99	12
chr01	110500000	110600000	9	17
chr01	110600000	110700000	8	8
chr01	110700000	110800000	4	27
chr01	110800000	110900000	21	23
chr01	110900000	111000000	14	13
chr01	111000000	111100000	31	97
chr01	111100000	111200000	3	204
chr01	111200000	111300000	17	47
chr01	111300000	111400000	16	8
chr01	111400000	111500000	3	38
chr01	111500000	111600000	71	21
chr01	111600000	111700000	42	123
chr01	111700000	111800000	40	133
chr01	111800000	111900000	98	44
chr01	111900000	112000000	5	6
chr01	112000000	112100000	13	11
chr01	112100000	112200000	48	41
chr01	112200000	112300000	50	56
chr01	112300000	112400000	3	11
chr01	112400000	112420854	0	3
chr02	0	100000	0	0
chr02	100000	200000	0	0
chr02	200000	300000	5	0
chr02	300000	400000	58	14
chr02	400000	500000	369	39
chr02	500000	600000	71	31
chr02	600000	700000	71	115
chr02	700000	800000	164	249
chr02	800000	900000	378	240
chr02	900000	1000000	136	236
chr02	1000000	1100000	121	131
chr02	1100000	1200000	49	218
chr02	1200000	1300000	82	149
chr02	1300000	1400000	69	238
chr02	1400000	1500000	18	80
chr02	1500000	1600000	141	136
chr02	1600000	1700000	137	130
chr02	1700000	1800000	80	23
chr02	1800000	1900000	186	100
chr02	1900000	2000000	153	134
chr02	2000000	2100000	58	83
chr02	2100000	2200000	226	49
chr02	2200000	2300000	490	468
chr02	2300000	2400000	139	218
chr02	2400000	2500000	91	171
chr02	2500000	2600000	254	274
chr02	2600000	2700000	63	63
chr02	2700000	2800000	286	151
chr02	2800000	2900000	325	260
chr02	2900000	3000000	207	62
chr02	3000000	3100000	70	24
chr02	3100000	3200000	254	111
chr02	3200000	3300000	278	60
chr02	3300000	3400000	20	44
chr02	3400000	3500000	19	47
chr02	3500000	3600000	143	220
chr02	3600000	3700000	173	133
chr02	3700000	3800000	67	202
chr02	3800000	3900000	98	100
chr02	3900000	4000000	140	94
chr02	4000000	4100000	54	277
chr02	4100000	4200000	0	0
chr02	4200000	4300000	0	0
chr02	4300000	4400000	0	0
chr02	4400000	4500000	0	0
chr02	4500000	4600000	0	0
chr02	4600000	4700000	60	37
chr02	4700000	4800000	75	5
chr02	4800000	4900000	26	60
chr02	4900000	5000000	23	25
chr02	5000000	5100000	20	16
chr02	5100000	5200000	43	21
chr02	5200000	5300000	133	73
chr02	5300000	5400000	37	24
chr02	5400000	5500000	23	125
chr02	5500000	5600000	27	29
chr02	5600000	5700000	16	35
chr02	5700000	5800000	21	219
chr02	5800000	5900000	66	74
chr02	5900000	6000000	73	21
chr02	6000000	6100000	219	66
chr02	6100000	6200000	33	78
chr02	6200000	6300000	47	30
chr02	6300000	6400000	37	57
chr02	6400000	6500000	146	179
chr02	6500000	6600000	10	195
chr02	6600000	6700000	71	37
chr02	6700000	6800000	40	157
chr02	6800000	6900000	231	90
chr02	6900000	7000000	100	56
chr02	7000000	7100000	18	147
chr02	7100000	7200000	11	16
chr02	7200000	7300000	156	88
chr02	7300000	7400000	15	60
chr02	7400000	7500000	144	118
chr02	7500000	7600000	18	114
chr02	7600000	7700000	4	214
chr02	7700000	7800000	8	229
chr02	7800000	7900000	79	452
chr02	7900000	8000000	6	394
chr02	8000000	8100000	0	158
chr02	8100000	8200000	0	35
chr02	8200000	8300000	3	140
chr02	8300000	8400000	1	71
chr02	8400000	8500000	1	139
chr02	8500000	8600000	18	112
chr02	8600000	8700000	0	378
chr02	8700000	8800000	0	408
chr02	8800000	8900000	0	5
chr02	8900000	9000000	0	62
chr02	9000000	9100000	0	191
chr02	9100000	9200000	0	0
chr02	9200000	9300000	2	83
chr02	9300000	9400000	3	457
chr02	9400000	9500000	0	0
chr02	9500000	9600000	0	34
chr02	9600000	9700000	8	35
chr02	9700000	9800000	67	7
chr02	9800000	9900000	7	149
chr02	9900000	10000000	94	91
chr02	10000000	10100000	41	49
chr02	10100000	10200000	23	50
chr02	10200000	10300000	20	373
chr02	10300000	10400000	5	13
chr02	10400000	10500000	3	2
chr02	10500000	10600000	0	0
chr02	10600000	10700000	30	61
chr02	10700000	10800000	0	0
chr02	10800000	10900000	2	0
chr02	10900000	11000000	6	12
chr02	11000000	11100000	52	29
chr02	11100000	11200000	12	37
chr02	11200000	11300000	2	0
chr02	11300000	11400000	0	7
chr02	11400000	11500000	14	33
chr02	11500000	11600000	20	64
chr02	11600000	11700000	0	48
chr02	11700000	11800000	54	64
chr02	11800000	11900000	23	125
chr02	11900000	12000000	59	121
chr02	12000000	12100000	18	61
chr02	12100000	12200000	6	7
chr02	12200000	12300000	22	11
chr02	12300000	12400000	13	3
chr02	12400000	12500000	18	1
chr02	12500000	12600000	88	3
chr02	12600000	12700000	15	0
chr02	12700000	12800000	0	0
chr02	12800000	12900000	2	70
chr02	12900000	13000000	75	61
chr02	13000000	13100000	127	42
chr02	13100000	13200000	35	202
chr02	13200000	13300000	42	70
chr02	13300000	13400000	15	10
chr02	13400000	13500000	3	4
chr02	13500000	13600000	17	35
chr02	13600000	13700000	2	4
chr02	13700000	13800000	2	7
chr02	13800000	13900000	0	0
chr02	13900000	14000000	12	6
chr02	14000000	14100000	0	0
chr02	14100000	14200000	0	2
chr02	14200000	14300000	4	10
chr02	14300000	14400000	17	22
chr02	14400000	14500000	4	5
chr02	14500000	14600000	0	0
chr02	14600000	14700000	8	17
chr02	14700000	14800000	1	2
chr02	14800000	14900000	124	169
chr02	14900000	15000000	4	230
chr02	15000000	15100000	0	26
chr02	15100000	15200000	0	0
chr02	15200000	15300000	55	3
chr02	15300000	15400000	39	2
chr02	15400000	15500000	0	0
chr02	15500000	15600000	60	3
chr02	15600000	15700000	23	1
chr02	15700000	15800000	48	12
chr02	15800000	15900000	5	0
chr02	15900000	16000000	0	0
chr02	16000000	16100000	13	39
chr02	16100000	16200000	17	14
chr02	16200000	16300000	40	2
chr02	16300000	16400000	101	2
chr02	16400000	16500000	0	3
chr02	16500000	16600000	0	0
chr02	16600000	16700000	23	23
chr02	16700000	16800000	7	5
chr02	16800000	16900000	0	0
chr02	16900000	17000000	0	0
chr02	17000000	17100000	0	0
chr02	17100000	17200000	8	2
chr02	17200000	17300000	1	0
chr02	17300000	17400000	19	35
chr02	17400000	17500000	29	70
chr02	17500000	17600000	24	76
chr02	17600000	17700000	1	1
chr02	17700000	17800000	2	3
chr02	17800000	17900000	0	0
chr02	17900000	18000000	7	21
chr02	18000000	18100000	12	9
chr02	18100000	18200000	2	0
chr02	18200000	18300000	6	2
chr02	18300000	18400000	12	5
chr02	18400000	18500000	1	4
chr02	18500000	18600000	2	2
chr02	18600000	18700000	0	0
chr02	18700000	18800000	2	2
chr02	18800000	18900000	1	4
chr02	18900000	19000000	6	7
chr02	19000000	19100000	19	47
chr02	19100000	19200000	13	52
chr02	19200000	19300000	13	45
chr02	19300000	19400000	0	0
chr02	19400000	19500000	0	0
chr02	19500000	19600000	3	9
chr02	19600000	19700000	0	1
chr02	19700000	19800000	3	8
chr02	19800000	19900000	0	0
chr02	19900000	20000000	1	2
chr02	20000000	20100000	8	90
chr02	20100000	20200000	0	0
chr02	20200000	20300000	4	1
chr02	20300000	20400000	11	60
chr02	20400000	20500000	0	0
chr02	20500000	20600000	43	3
chr02	20600000	20700000	47	4
chr02	20700000	20800000	0	0
chr02	20800000	20900000	0	0
chr02	20900000	21000000	0	0
chr02	21000000	21100000	0	0
chr02	21100000	21200000	0	0
chr02	21200000	21300000	0	0
chr02	21300000	21400000	0	0
chr02	21400000	21500000	13	1
chr02	21500000	21600000	0	0
chr02	21600000	21700000	0	0
chr02	21700000	21800000	0	0
chr02	21800000	21900000	0	0
chr02	21900000	22000000	167	0
chr02	22000000	22100000	61	9
chr02	22100000	22200000	0	0
chr02	22200000	22300000	97	1
chr02	22300000	22400000	0	0
chr02	22400000	22500000	8	0
chr02	22500000	22600000	97	3
chr02	22600000	22700000	56	13
chr02	22700000	22800000	0	3
chr02	22800000	22900000	1	1
chr02	22900000	23000000	0	1
chr02	23000000	23100000	21	79
chr02	23100000	23200000	3	9
chr02	23200000	23300000	0	0
chr02	23300000	23400000	0	11
chr02	23400000	23500000	0	0
chr02	23500000	23600000	1	0
chr02	23600000	23700000	1	0
chr02	23700000	23800000	2	3
chr02	23800000	23900000	8	5
chr02	23900000	24000000	0	5
chr02	24000000	24100000	0	0
chr02	24100000	24200000	0	0
chr02	24200000	24300000	1	1
chr02	24300000	24400000	0	0
chr02	24400000	24500000	0	0
chr02	24500000	24600000	0	0
chr02	24600000	24700000	0	0
chr02	24700000	24800000	0	0
chr02	24800000	24900000	3	3
chr02	24900000	25000000	1	5
chr02	25000000	25100000	0	0
chr02	25100000	25200000	2	2
chr02	25200000	25300000	6	26
chr02	25300000	25400000	0	2
chr02	25400000	25500000	0	0
chr02	25500000	25600000	3	5
chr02	25600000	25700000	3	1
chr02	25700000	25800000	0	0
chr02	25800000	25900000	0	0
chr02	25900000	26000000	0	0
chr02	26000000	26100000	0	0
chr02	26100000	26200000	0	0
chr02	26200000	26300000	0	0
chr02	26300000	26400000	0	0
chr02	26400000	26500000	0	0
chr02	26500000	26600000	0	0
chr02	26600000	26700000	0	0
chr02	26700000	26800000	0	0
chr02	26800000	26900000	0	0
chr02	26900000	27000000	0	0
chr02	27000000	27100000	0	0
chr02	27100000	27200000	0	0
chr02	27200000	27300000	0	0
chr02	27300000	27400000	31	24
chr02	27400000	27500000	0	0
chr02	27500000	27600000	0	0
chr02	27600000	27700000	0	0
chr02	27700000	27800000	0	0
chr02	27800000	27900000	0	0
chr02	27900000	28000000	0	0
chr02	28000000	28100000	0	0
chr02	28100000	28200000	0	0
chr02	28200000	28300000	0	0
chr02	28300000	28400000	0	0
chr02	28400000	28500000	0	0
chr02	28500000	28600000	0	0
chr02	28600000	28700000	0	0
chr02	28700000	28800000	0	0
chr02	28800000	28900000	0	0
chr02	28900000	29000000	0	0
chr02	29000000	29100000	0	0
chr02	29100000	29200000	0	0
chr02	29200000	29300000	0	0
chr02	29300000	29400000	0	0
chr02	29400000	29500000	0	0
chr02	29500000	29600000	0	0
chr02	29600000	29700000	0	0
chr02	29700000	29800000	0	0
chr02	29800000	29900000	0	0
chr02	29900000	30000000	0	0
chr02	30000000	30100000	34	2
chr02	30100000	30200000	116	2
chr02	30200000	30300000	0	0
chr02	30300000	30400000	151	3
chr02	30400000	30500000	84	1
chr02	30500000	30600000	117	1
chr02	30600000	30700000	0	0
chr02	30700000	30800000	0	0
chr02	30800000	30900000	26	0
chr02	30900000	31000000	167	3
chr02	31000000	31100000	41	4
chr02	31100000	31200000	3	4
chr02	31200000	31300000	0	0
chr02	31300000	31400000	10	64
chr02	31400000	31500000	0	0
chr02	31500000	31600000	0	0
chr02	31600000	31700000	0	0
chr02	31700000	31800000	0	0
chr02	31800000	31900000	0	0
chr02	31900000	32000000	12	7
chr02	32000000	32100000	0	0
chr02	32100000	32200000	1	0
chr02	32200000	32300000	2	0
chr02	32300000	32400000	11	20
chr02	32400000	32500000	0	0
chr02	32500000	32600000	0	0
chr02	32600000	32700000	0	0
chr02	32700000	32800000	0	0
chr02	32800000	32900000	5	2
chr02	32900000	33000000	0	0
chr02	33000000	33100000	0	0
chr02	33100000	33200000	3	18
chr02	33200000	33300000	0	0
chr02	33300000	33400000	0	0
chr02	33400000	33500000	0	0
chr02	33500000	33600000	0	0
chr02	33600000	33700000	9	6
chr02	33700000	33800000	0	0
chr02	33800000	33900000	0	0
chr02	33900000	34000000	5	2
chr02	34000000	34100000	5	14
chr02	34100000	34200000	0	0
chr02	34200000	34300000	7	43
chr02	34300000	34400000	10	3
chr02	34400000	34500000	0	0
chr02	34500000	34600000	16	26
chr02	34600000	34700000	48	58
chr02	34700000	34800000	0	0
chr02	34800000	34900000	0	0
chr02	34900000	35000000	60	65
chr02	35000000	35100000	3	0
chr02	35100000	35200000	0	0
chr02	35200000	35300000	0	0
chr02	35300000	35400000	0	0
chr02	35400000	35500000	0	0
chr02	35500000	35600000	0	0
chr02	35600000	35700000	12	1
chr02	35700000	35800000	66	11
chr02	35800000	35900000	0	0
chr02	35900000	36000000	0	0
chr02	36000000	36100000	0	0
chr02	36100000	36200000	0	0
chr02	36200000	36300000	0	0
chr02	36300000	36400000	0	0
chr02	36400000	36500000	0	0
chr02	36500000	36600000	0	0
chr02	36600000	36700000	0	0
chr02	36700000	36800000	0	0
chr02	36800000	36900000	0	0
chr02	36900000	37000000	0	0
chr02	37000000	37100000	0	0
chr02	37100000	37200000	0	0
chr02	37200000	37300000	6	0
chr02	37300000	37400000	0	0
chr02	37400000	37500000	0	0
chr02	37500000	37600000	0	0
chr02	37600000	37700000	0	0
chr02	37700000	37800000	0	0
chr02	37800000	37900000	5	5
chr02	37900000	38000000	0	0
chr02	38000000	38100000	0	0
chr02	38100000	38200000	9	25
chr02	38200000	38300000	0	4
chr02	38300000	38400000	0	0
chr02	38400000	38500000	3	4
chr02	38500000	38600000	0	0
chr02	38600000	38700000	0	0
chr02	38700000	38800000	0	0
chr02	38800000	38900000	0	0
chr02	38900000	39000000	1	5
chr02	39000000	39100000	4	1
chr02	39100000	39200000	0	0
chr02	39200000	39300000	15	15
chr02	39300000	39400000	0	4
chr02	39400000	39500000	0	0
chr02	39500000	39600000	0	0
chr02	39600000	39700000	0	0
chr02	39700000	39800000	0	0
chr02	39800000	39900000	0	0
chr02	39900000	40000000	5	3
chr02	40000000	40100000	0	0
chr02	40100000	40200000	0	0
chr02	40200000	40300000	0	0
chr02	40300000	40400000	0	0
chr02	40400000	40500000	0	0
chr02	40500000	40600000	0	0
chr02	40600000	40700000	0	0
chr02	40700000	40800000	0	0
chr02	40800000	40900000	1	1
chr02	40900000	41000000	0	0
chr02	41000000	41100000	0	0
chr02	41100000	41200000	0	0
chr02	41200000	41300000	0	0
chr02	41300000	41400000	0	0
chr02	41400000	41500000	0	0
chr02	41500000	41600000	0	0
chr02	41600000	41700000	1	1
chr02	41700000	41800000	0	3
chr02	41800000	41900000	0	0
chr02	41900000	42000000	0	0
chr02	42000000	42100000	0	0
chr02	42100000	42200000	0	0
chr02	42200000	42300000	0	0
chr02	42300000	42400000	3	5
chr02	42400000	42500000	72	136
chr02	42500000	42600000	22	82
chr02	42600000	42700000	0	0
chr02	42700000	42800000	0	0
chr02	42800000	42900000	0	0
chr02	42900000	43000000	0	0
chr02	43000000	43100000	0	0
chr02	43100000	43200000	2	2
chr02	43200000	43300000	0	0
chr02	43300000	43400000	0	0
chr02	43400000	43500000	0	0
chr02	43500000	43600000	0	0
chr02	43600000	43700000	1	0
chr02	43700000	43800000	1	3
chr02	43800000	43900000	0	0
chr02	43900000	44000000	4	24
chr02	44000000	44100000	0	0
chr02	44100000	44200000	0	0
chr02	44200000	44300000	4	8
chr02	44300000	44400000	0	0
chr02	44400000	44500000	1	2
chr02	44500000	44600000	0	0
chr02	44600000	44700000	0	0
chr02	44700000	44800000	0	0
chr02	44800000	44900000	0	0
chr02	44900000	45000000	0	0
chr02	45000000	45100000	0	0
chr02	45100000	45200000	1	5
chr02	45200000	45300000	0	1
chr02	45300000	45400000	0	0
chr02	45400000	45500000	0	0
chr02	45500000	45600000	10	20
chr02	45600000	45700000	0	0
chr02	45700000	45800000	7	10
chr02	45800000	45900000	0	0
chr02	45900000	46000000	0	0
chr02	46000000	46100000	0	0
chr02	46100000	46200000	0	3
chr02	46200000	46300000	4	4
chr02	46300000	46400000	52	11
chr02	46400000	46500000	8	6
chr02	46500000	46600000	6	1
chr02	46600000	46700000	0	0
chr02	46700000	46800000	0	0
chr02	46800000	46900000	15	2
chr02	46900000	47000000	0	0
chr02	47000000	47100000	0	0
chr02	47100000	47200000	0	0
chr02	47200000	47300000	0	0
chr02	47300000	47400000	0	0
chr02	47400000	47500000	0	0
chr02	47500000	47600000	0	0
chr02	47600000	47700000	0	0
chr02	47700000	47800000	0	0
chr02	47800000	47900000	0	0
chr02	47900000	48000000	0	0
chr02	48000000	48100000	0	0
chr02	48100000	48200000	0	0
chr02	48200000	48300000	0	0
chr02	48300000	48400000	0	0
chr02	48400000	48500000	0	0
chr02	48500000	48600000	25	4
chr02	48600000	48700000	0	0
chr02	48700000	48800000	8	1
chr02	48800000	48900000	69	5
chr02	48900000	49000000	0	0
chr02	49000000	49100000	0	0
chr02	49100000	49200000	0	0
chr02	49200000	49300000	0	0
chr02	49300000	49400000	0	0
chr02	49400000	49500000	0	0
chr02	49500000	49600000	0	0
chr02	49600000	49700000	0	0
chr02	49700000	49800000	0	0
chr02	49800000	49900000	0	0
chr02	49900000	50000000	0	0
chr02	50000000	50100000	0	0
chr02	50100000	50200000	0	0
chr02	50200000	50300000	0	0
chr02	50300000	50400000	0	0
chr02	50400000	50500000	0	0
chr02	50500000	50600000	0	0
chr02	50600000	50700000	0	0
chr02	50700000	50800000	0	0
chr02	50800000	50900000	0	0
chr02	50900000	51000000	23	4
chr02	51000000	51100000	0	0
chr02	51100000	51200000	50	8
chr02	51200000	51300000	30	4
chr02	51300000	51400000	22	0
chr02	51400000	51500000	0	0
chr02	51500000	51600000	7	1
chr02	51600000	51700000	0	0
chr02	51700000	51800000	51	4
chr02	51800000	51900000	31	2
chr02	51900000	52000000	0	0
chr02	52000000	52100000	0	0
chr02	52100000	52200000	0	0
chr02	52200000	52300000	0	0
chr02	52300000	52400000	0	0
chr02	52400000	52500000	0	0
chr02	52500000	52600000	59	3
chr02	52600000	52700000	9	1
chr02	52700000	52800000	51	2
chr02	52800000	52900000	0	0
chr02	52900000	53000000	0	0
chr02	53000000	53100000	0	0
chr02	53100000	53200000	0	0
chr02	53200000	53300000	0	0
chr02	53300000	53400000	0	0
chr02	53400000	53500000	0	0
chr02	53500000	53600000	0	0
chr02	53600000	53700000	0	0
chr02	53700000	53800000	0	0
chr02	53800000	53900000	0	0
chr02	53900000	54000000	0	0
chr02	54000000	54100000	0	0
chr02	54100000	54200000	0	0
chr02	54200000	54300000	0	0
chr02	54300000	54400000	0	0
chr02	54400000	54500000	0	0
chr02	54500000	54600000	0	0
chr02	54600000	54700000	0	0
chr02	54700000	54800000	0	0
chr02	54800000	54900000	0	0
chr02	54900000	55000000	0	0
chr02	55000000	55100000	0	0
chr02	55100000	55200000	0	0
chr02	55200000	55300000	0	0
chr02	55300000	55400000	287	27
chr02	55400000	55500000	0	0
chr02	55500000	55600000	0	0
chr02	55600000	55700000	52	0
chr02	55700000	55800000	0	0
chr02	55800000	55900000	0	0
chr02	55900000	56000000	0	0
chr02	56000000	56100000	0	0
chr02	56100000	56200000	0	0
chr02	56200000	56300000	0	0
chr02	56300000	56400000	0	0
chr02	56400000	56500000	0	0
chr02	56500000	56600000	0	0
chr02	56600000	56700000	11	0
chr02	56700000	56800000	28	1
chr02	56800000	56900000	0	0
chr02	56900000	57000000	0	0
chr02	57000000	57100000	0	0
chr02	57100000	57200000	0	0
chr02	57200000	57300000	0	0
chr02	57300000	57400000	0	0
chr02	57400000	57500000	0	0
chr02	57500000	57600000	0	0
chr02	57600000	57700000	10	11
chr02	57700000	57800000	66	28
chr02	57800000	57900000	21	20
chr02	57900000	58000000	0	0
chr02	58000000	58100000	0	0
chr02	58100000	58200000	0	0
chr02	58200000	58300000	0	0
chr02	58300000	58400000	0	0
chr02	58400000	58500000	0	0
chr02	58500000	58600000	0	0
chr02	58600000	58700000	0	0
chr02	58700000	58800000	0	0
chr02	58800000	58900000	0	0
chr02	58900000	59000000	0	0
chr02	59000000	59100000	0	0
chr02	59100000	59200000	0	0
chr02	59200000	59300000	17	28
chr02	59300000	59400000	0	0
chr02	59400000	59500000	10	3
chr02	59500000	59600000	0	0
chr02	59600000	59700000	0	0
chr02	59700000	59800000	0	0
chr02	59800000	59900000	24	5
chr02	59900000	60000000	62	50
chr02	60000000	60100000	0	0
chr02	60100000	60200000	0	0
chr02	60200000	60300000	0	0
chr02	60300000	60400000	0	0
chr02	60400000	60500000	0	0
chr02	60500000	60600000	0	0
chr02	60600000	60700000	0	0
chr02	60700000	60800000	0	0
chr02	60800000	60900000	0	0
chr02	60900000	61000000	0	0
chr02	61000000	61100000	63	1
chr02	61100000	61200000	0	0
chr02	61200000	61300000	0	0
chr02	61300000	61400000	0	0
chr02	61400000	61500000	0	0
chr02	61500000	61600000	0	0
chr02	61600000	61700000	0	0
chr02	61700000	61800000	0	0
chr02	61800000	61900000	0	0
chr02	61900000	62000000	0	0
chr02	62000000	62100000	0	0
chr02	62100000	62200000	0	0
chr02	62200000	62300000	0	0
chr02	62300000	62400000	0	0
chr02	62400000	62500000	63	5
chr02	62500000	62600000	15	1
chr02	62600000	62700000	3	13
chr02	62700000	62800000	0	0
chr02	62800000	62900000	0	0
chr02	62900000	63000000	0	0
chr02	63000000	63100000	0	0
chr02	63100000	63200000	0	0
chr02	63200000	63300000	0	0
chr02	63300000	63400000	0	0
chr02	63400000	63500000	25	12
chr02	63500000	63600000	0	0
chr02	63600000	63700000	0	0
chr02	63700000	63800000	0	0
chr02	63800000	63900000	0	0
chr02	63900000	64000000	0	0
chr02	64000000	64100000	4	1
chr02	64100000	64200000	78	38
chr02	64200000	64300000	1	1
chr02	64300000	64400000	0	0
chr02	64400000	64500000	0	0
chr02	64500000	64600000	2	0
chr02	64600000	64700000	0	0
chr02	64700000	64800000	1	1
chr02	64800000	64900000	0	1
chr02	64900000	65000000	0	0
chr02	65000000	65100000	60	4
chr02	65100000	65200000	0	0
chr02	65200000	65300000	7	3
chr02	65300000	65400000	0	0
chr02	65400000	65500000	0	0
chr02	65500000	65600000	0	0
chr02	65600000	65700000	0	0
chr02	65700000	65800000	0	0
chr02	65800000	65900000	0	0
chr02	65900000	66000000	0	0
chr02	66000000	66100000	0	0
chr02	66100000	66200000	0	0
chr02	66200000	66300000	0	0
chr02	66300000	66400000	0	0
chr02	66400000	66500000	65	71
chr02	66500000	66600000	1	0
chr02	66600000	66700000	22	8
chr02	66700000	66800000	1	2
chr02	66800000	66900000	1	2
chr02	66900000	67000000	6	1
chr02	67000000	67100000	4	57
chr02	67100000	67200000	0	0
chr02	67200000	67300000	1	0
chr02	67300000	67400000	0	0
chr02	67400000	67500000	1	0
chr02	67500000	67600000	8	18
chr02	67600000	67700000	4	5
chr02	67700000	67800000	14	155
chr02	67800000	67900000	5	100
chr02	67900000	68000000	0	0
chr02	68000000	68100000	3	114
chr02	68100000	68200000	11	190
chr02	68200000	68300000	0	23
chr02	68300000	68400000	0	0
chr02	68400000	68500000	1	45
chr02	68500000	68600000	0	0
chr02	68600000	68700000	0	0
chr02	68700000	68800000	0	5
chr02	68800000	68900000	3	5
chr02	68900000	69000000	4	10
chr02	69000000	69100000	0	0
chr02	69100000	69200000	0	0
chr02	69200000	69300000	0	0
chr02	69300000	69400000	0	0
chr02	69400000	69500000	0	0
chr02	69500000	69600000	0	0
chr02	69600000	69700000	0	0
chr02	69700000	69800000	0	0
chr02	69800000	69900000	0	0
chr02	69900000	70000000	0	0
chr02	70000000	70100000	0	0
chr02	70100000	70200000	0	2
chr02	70200000	70300000	1	1
chr02	70300000	70400000	16	13
chr02	70400000	70500000	0	0
chr02	70500000	70600000	3	0
chr02	70600000	70700000	15	6
chr02	70700000	70800000	17	31
chr02	70800000	70900000	2	3
chr02	70900000	71000000	0	1
chr02	71000000	71100000	1	0
chr02	71100000	71200000	0	0
chr02	71200000	71300000	4	7
chr02	71300000	71400000	4	7
chr02	71400000	71500000	6	6
chr02	71500000	71600000	0	0
chr02	71600000	71700000	2	0
chr02	71700000	71800000	1	2
chr02	71800000	71900000	3	4
chr02	71900000	72000000	0	0
chr02	72000000	72100000	6	23
chr02	72100000	72200000	1	2
chr02	72200000	72300000	1	0
chr02	72300000	72400000	0	0
chr02	72400000	72500000	3	2
chr02	72500000	72600000	8	6
chr02	72600000	72700000	0	1
chr02	72700000	72800000	1	2
chr02	72800000	72900000	0	2
chr02	72900000	73000000	1	0
chr02	73000000	73100000	4	3
chr02	73100000	73200000	3	16
chr02	73200000	73300000	0	11
chr02	73300000	73400000	4	3
chr02	73400000	73500000	10	4
chr02	73500000	73600000	0	0
chr02	73600000	73700000	0	0
chr02	73700000	73800000	0	0
chr02	73800000	73900000	0	0
chr02	73900000	74000000	0	0
chr02	74000000	74100000	0	0
chr02	74100000	74200000	0	0
chr02	74200000	74300000	0	0
chr02	74300000	74400000	0	0
chr02	74400000	74500000	0	0
chr02	74500000	74600000	0	0
chr02	74600000	74700000	0	0
chr02	74700000	74800000	0	0
chr02	74800000	74900000	0	0
chr02	74900000	75000000	3	5
chr02	75000000	75100000	8	27
chr02	75100000	75200000	0	0
chr02	75200000	75300000	10	31
chr02	75300000	75400000	2	2
chr02	75400000	75500000	0	0
chr02	75500000	75600000	0	0
chr02	75600000	75700000	0	2
chr02	75700000	75800000	2	1
chr02	75800000	75900000	3	7
chr02	75900000	76000000	1	1
chr02	76000000	76100000	92	89
chr02	76100000	76200000	5	1
chr02	76200000	76300000	0	0
chr02	76300000	76400000	0	0
chr02	76400000	76500000	0	0
chr02	76500000	76600000	0	0
chr02	76600000	76700000	0	0
chr02	76700000	76800000	1	6
chr02	76800000	76900000	0	0
chr02	76900000	77000000	5	9
chr02	77000000	77100000	3	15
chr02	77100000	77200000	0	0
chr02	77200000	77300000	0	0
chr02	77300000	77400000	0	0
chr02	77400000	77500000	0	0
chr02	77500000	77600000	0	0
chr02	77600000	77700000	4	3
chr02	77700000	77800000	0	0
chr02	77800000	77900000	0	0
chr02	77900000	78000000	0	0
chr02	78000000	78100000	0	0
chr02	78100000	78200000	0	0
chr02	78200000	78300000	0	0
chr02	78300000	78400000	0	0
chr02	78400000	78500000	0	0
chr02	78500000	78600000	4	12
chr02	78600000	78700000	9	32
chr02	78700000	78800000	0	0
chr02	78800000	78900000	0	0
chr02	78900000	79000000	0	0
chr02	79000000	79100000	6	12
chr02	79100000	79200000	0	0
chr02	79200000	79300000	0	0
chr02	79300000	79400000	0	0
chr02	79400000	79500000	0	0
chr02	79500000	79600000	0	0
chr02	79600000	79700000	0	0
chr02	79700000	79800000	0	0
chr02	79800000	79900000	0	0
chr02	79900000	80000000	0	0
chr02	80000000	80100000	0	0
chr02	80100000	80200000	0	0
chr02	80200000	80300000	0	0
chr02	80300000	80400000	0	0
chr02	80400000	80500000	0	0
chr02	80500000	80600000	0	0
chr02	80600000	80700000	0	0
chr02	80700000	80800000	0	0
chr02	80800000	80900000	0	0
chr02	80900000	81000000	0	0
chr02	81000000	81100000	0	0
chr02	81100000	81200000	0	0
chr02	81200000	81300000	1	1
chr02	81300000	81400000	11	64
chr02	81400000	81500000	13	10
chr02	81500000	81600000	0	0
chr02	81600000	81700000	0	0
chr02	81700000	81800000	3	5
chr02	81800000	81900000	2	3
chr02	81900000	82000000	0	0
chr02	82000000	82100000	0	0
chr02	82100000	82200000	0	0
chr02	82200000	82300000	0	0
chr02	82300000	82400000	1	4
chr02	82400000	82500000	0	0
chr02	82500000	82600000	0	0
chr02	82600000	82700000	0	0
chr02	82700000	82800000	0	0
chr02	82800000	82900000	18	8
chr02	82900000	83000000	0	0
chr02	83000000	83100000	0	0
chr02	83100000	83200000	129	18
chr02	83200000	83300000	72	17
chr02	83300000	83400000	178	17
chr02	83400000	83500000	0	0
chr02	83500000	83600000	6	11
chr02	83600000	83700000	0	0
chr02	83700000	83800000	0	0
chr02	83800000	83900000	0	0
chr02	83900000	84000000	0	0
chr02	84000000	84100000	6	3
chr02	84100000	84200000	8	10
chr02	84200000	84300000	2	6
chr02	84300000	84400000	0	0
chr02	84400000	84500000	14	8
chr02	84500000	84600000	7	8
chr02	84600000	84700000	3	0
chr02	84700000	84800000	0	84
chr02	84800000	84900000	5	12
chr02	84900000	85000000	1	7
chr02	85000000	85100000	14	15
chr02	85100000	85200000	5	4
chr02	85200000	85300000	7	113
chr02	85300000	85400000	0	0
chr02	85400000	85500000	0	73
chr02	85500000	85600000	0	0
chr02	85600000	85700000	2	46
chr02	85700000	85800000	4	70
chr02	85800000	85900000	3	155
chr02	85900000	86000000	16	9
chr02	86000000	86100000	7	9
chr02	86100000	86200000	13	17
chr02	86200000	86300000	1	4
chr02	86300000	86400000	1	0
chr02	86400000	86500000	172	28
chr02	86500000	86600000	0	0
chr02	86600000	86700000	123	15
chr02	86700000	86800000	5	23
chr02	86800000	86900000	14	21
chr02	86900000	87000000	29	90
chr02	87000000	87100000	7	38
chr02	87100000	87200000	0	0
chr02	87200000	87300000	0	0
chr02	87300000	87400000	37	95
[truncated: 8,947 more rows]

## Sheet: Adur_K30065_V14167_tifARef_100k
chr	start	stop	K30065	V14167
chr01	0	100000	0	0
chr01	100000	200000	0	0
chr01	200000	300000	0	0
chr01	300000	400000	0	0
chr01	400000	500000	190	54
chr01	500000	600000	193	218
chr01	600000	700000	146	21
chr01	700000	800000	14	11
chr01	800000	900000	18	71
chr01	900000	1000000	495	18
chr01	1000000	1100000	35	38
chr01	1100000	1200000	18	18
chr01	1200000	1300000	27	44
chr01	1300000	1400000	23	29
chr01	1400000	1500000	119	118
chr01	1500000	1600000	498	7
chr01	1600000	1700000	390	20
chr01	1700000	1800000	303	297
chr01	1800000	1900000	172	22
chr01	1900000	2000000	294	5
chr01	2000000	2100000	116	7
chr01	2100000	2200000	27	15
chr01	2200000	2300000	204	28
chr01	2300000	2400000	287	5
chr01	2400000	2500000	76	5
chr01	2500000	2600000	18	46
chr01	2600000	2700000	0	0
chr01	2700000	2800000	3	308
chr01	2800000	2900000	43	156
chr01	2900000	3000000	128	87
chr01	3000000	3100000	73	180
chr01	3100000	3200000	31	32
chr01	3200000	3300000	29	31
chr01	3300000	3400000	134	60
chr01	3400000	3500000	104	264
chr01	3500000	3600000	80	37
chr01	3600000	3700000	321	366
chr01	3700000	3800000	22	21
chr01	3800000	3900000	235	153
chr01	3900000	4000000	42	280
chr01	4000000	4100000	89	105
chr01	4100000	4200000	18	265
chr01	4200000	4300000	169	172
chr01	4300000	4400000	125	374
chr01	4400000	4500000	84	18
chr01	4500000	4600000	30	75
chr01	4600000	4700000	20	37
chr01	4700000	4800000	99	100
chr01	4800000	4900000	9	38
chr01	4900000	5000000	172	152
chr01	5000000	5100000	618	111
chr01	5100000	5200000	0	0
chr01	5200000	5300000	385	5
chr01	5300000	5400000	446	208
chr01	5400000	5500000	85	276
chr01	5500000	5600000	56	341
chr01	5600000	5700000	4	17
chr01	5700000	5800000	22	372
chr01	5800000	5900000	19	159
chr01	5900000	6000000	30	77
chr01	6000000	6100000	76	91
chr01	6100000	6200000	23	265
chr01	6200000	6300000	3	100
chr01	6300000	6400000	2	79
chr01	6400000	6500000	4	106
chr01	6500000	6600000	30	174
chr01	6600000	6700000	153	67
chr01	6700000	6800000	52	5
chr01	6800000	6900000	20	119
chr01	6900000	7000000	32	165
chr01	7000000	7100000	4	13
chr01	7100000	7200000	4	47
chr01	7200000	7300000	4	155
chr01	7300000	7400000	34	289
chr01	7400000	7500000	91	5
chr01	7500000	7600000	150	40
chr01	7600000	7700000	49	23
chr01	7700000	7800000	82	186
chr01	7800000	7900000	3	267
chr01	7900000	8000000	67	130
chr01	8000000	8100000	6	11
chr01	8100000	8200000	16	128
chr01	8200000	8300000	15	145
chr01	8300000	8400000	7	88
chr01	8400000	8500000	57	289
chr01	8500000	8600000	16	17
chr01	8600000	8700000	8	9
chr01	8700000	8800000	6	8
chr01	8800000	8900000	150	312
chr01	8900000	9000000	17	639
chr01	9000000	9100000	11	330
chr01	9100000	9200000	8	50
chr01	9200000	9300000	6	53
chr01	9300000	9400000	158	78
chr01	9400000	9500000	5	5
chr01	9500000	9600000	0	2
chr01	9600000	9700000	4	4
chr01	9700000	9800000	181	30
chr01	9800000	9900000	116	23
chr01	9900000	10000000	4	4
chr01	10000000	10100000	263	61
chr01	10100000	10200000	11	11
chr01	10200000	10300000	8	7
chr01	10300000	10400000	5	5
chr01	10400000	10500000	9	18
chr01	10500000	10600000	20	283
chr01	10600000	10700000	8	292
chr01	10700000	10800000	1	170
chr01	10800000	10900000	3	8
chr01	10900000	11000000	137	76
chr01	11000000	11100000	264	99
chr01	11100000	11200000	5	72
chr01	11200000	11300000	83	87
chr01	11300000	11400000	142	105
chr01	11400000	11500000	69	50
chr01	11500000	11600000	0	0
chr01	11600000	11700000	0	0
chr01	11700000	11800000	0	0
chr01	11800000	11900000	0	0
chr01	11900000	12000000	0	0
chr01	12000000	12100000	0	0
chr01	12100000	12200000	0	0
chr01	12200000	12300000	0	0
chr01	12300000	12400000	246	129
chr01	12400000	12500000	66	313
chr01	12500000	12600000	8	145
chr01	12600000	12700000	9	4
chr01	12700000	12800000	0	0
chr01	12800000	12900000	8	9
chr01	12900000	13000000	4	7
chr01	13000000	13100000	9	16
chr01	13100000	13200000	4	2
chr01	13200000	13300000	11	10
chr01	13300000	13400000	7	10
chr01	13400000	13500000	0	3
chr01	13500000	13600000	5	6
chr01	13600000	13700000	3	5
chr01	13700000	13800000	6	6
chr01	13800000	13900000	0	0
chr01	13900000	14000000	3	6
chr01	14000000	14100000	4	4
chr01	14100000	14200000	0	2
chr01	14200000	14300000	2	2
chr01	14300000	14400000	1	1
chr01	14400000	14500000	1	3
chr01	14500000	14600000	8	13
chr01	14600000	14700000	2	0
chr01	14700000	14800000	0	0
chr01	14800000	14900000	10	41
chr01	14900000	15000000	1	2
chr01	15000000	15100000	1	9
chr01	15100000	15200000	0	0
chr01	15200000	15300000	1	5
chr01	15300000	15400000	5	2
chr01	15400000	15500000	0	2
chr01	15500000	15600000	0	2
chr01	15600000	15700000	2	2
chr01	15700000	15800000	0	0
chr01	15800000	15900000	0	12
chr01	15900000	16000000	3	14
chr01	16000000	16100000	2	0
chr01	16100000	16200000	87	2
chr01	16200000	16300000	22	1
chr01	16300000	16400000	0	0
chr01	16400000	16500000	0	0
chr01	16500000	16600000	0	0
chr01	16600000	16700000	160	12
chr01	16700000	16800000	47	2
chr01	16800000	16900000	1	0
chr01	16900000	17000000	0	2
chr01	17000000	17100000	1	1
chr01	17100000	17200000	41	11
chr01	17200000	17300000	2	0
chr01	17300000	17400000	0	0
chr01	17400000	17500000	7	5
chr01	17500000	17600000	1	0
chr01	17600000	17700000	0	0
chr01	17700000	17800000	0	2
chr01	17800000	17900000	4	2
chr01	17900000	18000000	2	2
chr01	18000000	18100000	0	0
chr01	18100000	18200000	3	8
chr01	18200000	18300000	12	9
chr01	18300000	18400000	2	0
chr01	18400000	18500000	0	2
chr01	18500000	18600000	0	0
chr01	18600000	18700000	0	0
chr01	18700000	18800000	0	0
chr01	18800000	18900000	5	4
chr01	18900000	19000000	5	9
chr01	19000000	19100000	0	0
chr01	19100000	19200000	4	9
chr01	19200000	19300000	0	0
chr01	19300000	19400000	1	6
chr01	19400000	19500000	3	2
chr01	19500000	19600000	4	3
chr01	19600000	19700000	0	0
chr01	19700000	19800000	18	12
chr01	19800000	19900000	7	9
chr01	19900000	20000000	2	8
chr01	20000000	20100000	0	1
chr01	20100000	20200000	3	2
chr01	20200000	20300000	5	87
chr01	20300000	20400000	0	0
chr01	20400000	20500000	1	3
chr01	20500000	20600000	1	3
chr01	20600000	20700000	5	8
chr01	20700000	20800000	1	1
chr01	20800000	20900000	0	0
chr01	20900000	21000000	19	71
chr01	21000000	21100000	5	24
chr01	21100000	21200000	3	5
chr01	21200000	21300000	2	1
chr01	21300000	21400000	4	0
chr01	21400000	21500000	6	13
chr01	21500000	21600000	3	6
chr01	21600000	21700000	0	0
chr01	21700000	21800000	11	17
chr01	21800000	21900000	4	15
chr01	21900000	22000000	2	0
chr01	22000000	22100000	3	5
chr01	22100000	22200000	0	65
chr01	22200000	22300000	0	2
chr01	22300000	22400000	0	0
chr01	22400000	22500000	0	0
chr01	22500000	22600000	0	0
chr01	22600000	22700000	1	2
chr01	22700000	22800000	3	14
chr01	22800000	22900000	0	0
chr01	22900000	23000000	0	0
chr01	23000000	23100000	0	0
chr01	23100000	23200000	6	2
chr01	23200000	23300000	0	0
chr01	23300000	23400000	0	0
chr01	23400000	23500000	0	0
chr01	23500000	23600000	3	3
chr01	23600000	23700000	0	4
chr01	23700000	23800000	0	0
chr01	23800000	23900000	0	0
chr01	23900000	24000000	0	1
chr01	24000000	24100000	5	4
chr01	24100000	24200000	6	12
chr01	24200000	24300000	1	1
chr01	24300000	24400000	0	0
chr01	24400000	24500000	3	0
chr01	24500000	24600000	0	0
chr01	24600000	24700000	2	4
chr01	24700000	24800000	11	97
chr01	24800000	24900000	0	0
chr01	24900000	25000000	5	23
chr01	25000000	25100000	7	22
chr01	25100000	25200000	0	0
chr01	25200000	25300000	3	2
chr01	25300000	25400000	2	1
chr01	25400000	25500000	0	0
chr01	25500000	25600000	0	3
chr01	25600000	25700000	1	1
chr01	25700000	25800000	6	9
chr01	25800000	25900000	1	1
chr01	25900000	26000000	0	0
chr01	26000000	26100000	8	14
chr01	26100000	26200000	5	14
chr01	26200000	26300000	0	0
chr01	26300000	26400000	0	0
chr01	26400000	26500000	0	0
chr01	26500000	26600000	0	0
chr01	26600000	26700000	3	13
chr01	26700000	26800000	0	0
chr01	26800000	26900000	1	0
chr01	26900000	27000000	0	0
chr01	27000000	27100000	2	1
chr01	27100000	27200000	0	2
chr01	27200000	27300000	0	0
chr01	27300000	27400000	0	0
chr01	27400000	27500000	0	0
chr01	27500000	27600000	0	0
chr01	27600000	27700000	10	8
chr01	27700000	27800000	3	3
chr01	27800000	27900000	0	0
chr01	27900000	28000000	5	3
chr01	28000000	28100000	13	37
chr01	28100000	28200000	0	0
chr01	28200000	28300000	0	0
chr01	28300000	28400000	0	0
chr01	28400000	28500000	0	0
chr01	28500000	28600000	1	1
chr01	28600000	28700000	0	0
chr01	28700000	28800000	0	0
chr01	28800000	28900000	0	0
chr01	28900000	29000000	0	0
chr01	29000000	29100000	3	41
chr01	29100000	29200000	0	0
chr01	29200000	29300000	0	1
chr01	29300000	29400000	0	3
chr01	29400000	29500000	12	10
chr01	29500000	29600000	3	0
chr01	29600000	29700000	2	1
chr01	29700000	29800000	6	2
chr01	29800000	29900000	2	2
chr01	29900000	30000000	0	0
chr01	30000000	30100000	0	2
chr01	30100000	30200000	0	0
chr01	30200000	30300000	3	1
chr01	30300000	30400000	1	1
chr01	30400000	30500000	2	1
chr01	30500000	30600000	0	0
chr01	30600000	30700000	0	0
chr01	30700000	30800000	7	59
chr01	30800000	30900000	2	2
chr01	30900000	31000000	0	0
chr01	31000000	31100000	0	1
chr01	31100000	31200000	3	5
chr01	31200000	31300000	0	0
chr01	31300000	31400000	3	7
chr01	31400000	31500000	0	0
chr01	31500000	31600000	4	0
chr01	31600000	31700000	0	0
chr01	31700000	31800000	0	0
chr01	31800000	31900000	2	5
chr01	31900000	32000000	5	7
chr01	32000000	32100000	0	0
chr01	32100000	32200000	0	4
chr01	32200000	32300000	0	0
chr01	32300000	32400000	5	11
chr01	32400000	32500000	5	14
chr01	32500000	32600000	4	7
chr01	32600000	32700000	0	0
chr01	32700000	32800000	2	5
chr01	32800000	32900000	2	56
chr01	32900000	33000000	0	0
chr01	33000000	33100000	0	0
chr01	33100000	33200000	0	17
chr01	33200000	33300000	1	32
chr01	33300000	33400000	0	80
chr01	33400000	33500000	0	0
chr01	33500000	33600000	0	14
chr01	33600000	33700000	2	23
chr01	33700000	33800000	2	6
chr01	33800000	33900000	9	32
chr01	33900000	34000000	3	10
chr01	34000000	34100000	0	0
chr01	34100000	34200000	0	0
chr01	34200000	34300000	0	0
chr01	34300000	34400000	3	43
chr01	34400000	34500000	2	27
chr01	34500000	34600000	0	86
chr01	34600000	34700000	9	48
chr01	34700000	34800000	1	2
chr01	34800000	34900000	6	45
chr01	34900000	35000000	0	0
chr01	35000000	35100000	0	17
chr01	35100000	35200000	3	48
chr01	35200000	35300000	0	0
chr01	35300000	35400000	0	22
chr01	35400000	35500000	5	83
chr01	35500000	35600000	0	0
chr01	35600000	35700000	1	10
chr01	35700000	35800000	0	0
chr01	35800000	35900000	0	0
chr01	35900000	36000000	2	13
chr01	36000000	36100000	9	36
chr01	36100000	36200000	8	157
chr01	36200000	36300000	0	0
chr01	36300000	36400000	0	0
chr01	36400000	36500000	0	0
chr01	36500000	36600000	0	0
chr01	36600000	36700000	0	62
chr01	36700000	36800000	1	27
chr01	36800000	36900000	0	0
chr01	36900000	37000000	0	0
chr01	37000000	37100000	2	17
chr01	37100000	37200000	2	4
chr01	37200000	37300000	3	51
chr01	37300000	37400000	8	120
chr01	37400000	37500000	2	35
chr01	37500000	37600000	0	0
chr01	37600000	37700000	1	37
chr01	37700000	37800000	2	23
chr01	37800000	37900000	5	44
chr01	37900000	38000000	0	0
chr01	38000000	38100000	0	22
chr01	38100000	38200000	7	106
chr01	38200000	38300000	0	0
chr01	38300000	38400000	8	30
chr01	38400000	38500000	7	1
chr01	38500000	38600000	14	18
chr01	38600000	38700000	5	4
chr01	38700000	38800000	0	0
chr01	38800000	38900000	1	0
chr01	38900000	39000000	6	11
chr01	39000000	39100000	0	0
chr01	39100000	39200000	0	0
chr01	39200000	39300000	1	0
chr01	39300000	39400000	0	1
chr01	39400000	39500000	6	13
chr01	39500000	39600000	7	7
chr01	39600000	39700000	1	1
chr01	39700000	39800000	34	38
chr01	39800000	39900000	3	2
chr01	39900000	40000000	3	6
chr01	40000000	40100000	0	0
chr01	40100000	40200000	10	10
chr01	40200000	40300000	0	0
chr01	40300000	40400000	3	30
chr01	40400000	40500000	0	0
chr01	40500000	40600000	0	0
chr01	40600000	40700000	0	0
chr01	40700000	40800000	0	0
chr01	40800000	40900000	0	0
chr01	40900000	41000000	0	0
chr01	41000000	41100000	0	0
chr01	41100000	41200000	2	4
chr01	41200000	41300000	2	30
chr01	41300000	41400000	1	0
chr01	41400000	41500000	0	0
chr01	41500000	41600000	1	3
chr01	41600000	41700000	2	4
chr01	41700000	41800000	0	0
chr01	41800000	41900000	0	0
chr01	41900000	42000000	0	0
chr01	42000000	42100000	0	0
chr01	42100000	42200000	0	0
chr01	42200000	42300000	5	10
chr01	42300000	42400000	0	0
chr01	42400000	42500000	0	0
chr01	42500000	42600000	0	0
chr01	42600000	42700000	0	0
chr01	42700000	42800000	0	0
chr01	42800000	42900000	0	0
chr01	42900000	43000000	0	2
chr01	43000000	43100000	5	16
chr01	43100000	43200000	0	1
chr01	43200000	43300000	4	6
chr01	43300000	43400000	0	0
chr01	43400000	43500000	7	5
chr01	43500000	43600000	0	0
chr01	43600000	43700000	0	2
chr01	43700000	43800000	2	6
chr01	43800000	43900000	0	0
chr01	43900000	44000000	0	0
chr01	44000000	44100000	3	27
chr01	44100000	44200000	0	0
chr01	44200000	44300000	0	0
chr01	44300000	44400000	0	6
chr01	44400000	44500000	1	3
chr01	44500000	44600000	2	3
chr01	44600000	44700000	0	0
chr01	44700000	44800000	0	3
chr01	44800000	44900000	0	1
chr01	44900000	45000000	0	0
chr01	45000000	45100000	1	0
chr01	45100000	45200000	0	0
chr01	45200000	45300000	2	1
chr01	45300000	45400000	0	0
chr01	45400000	45500000	6	7
chr01	45500000	45600000	3	13
chr01	45600000	45700000	0	0
chr01	45700000	45800000	1	1
chr01	45800000	45900000	3	2
chr01	45900000	46000000	0	0
chr01	46000000	46100000	0	0
chr01	46100000	46200000	2	0
chr01	46200000	46300000	0	0
chr01	46300000	46400000	0	0
chr01	46400000	46500000	13	22
chr01	46500000	46600000	0	1
chr01	46600000	46700000	0	0
chr01	46700000	46800000	0	0
chr01	46800000	46900000	0	0
chr01	46900000	47000000	3	6
chr01	47000000	47100000	0	0
chr01	47100000	47200000	0	0
chr01	47200000	47300000	0	3
chr01	47300000	47400000	0	0
chr01	47400000	47500000	3	8
chr01	47500000	47600000	1	0
chr01	47600000	47700000	1	6
chr01	47700000	47800000	0	0
chr01	47800000	47900000	0	2
chr01	47900000	48000000	0	0
chr01	48000000	48100000	0	0
chr01	48100000	48200000	0	0
chr01	48200000	48300000	0	0
chr01	48300000	48400000	0	0
chr01	48400000	48500000	0	0
chr01	48500000	48600000	0	0
chr01	48600000	48700000	1	1
chr01	48700000	48800000	0	0
chr01	48800000	48900000	0	0
chr01	48900000	49000000	0	0
chr01	49000000	49100000	8	8
chr01	49100000	49200000	1	42
chr01	49200000	49300000	6	2
chr01	49300000	49400000	0	0
chr01	49400000	49500000	0	0
chr01	49500000	49600000	2	1
chr01	49600000	49700000	0	0
chr01	49700000	49800000	2	0
chr01	49800000	49900000	1	5
chr01	49900000	50000000	1	5
chr01	50000000	50100000	0	0
chr01	50100000	50200000	0	1
chr01	50200000	50300000	0	0
chr01	50300000	50400000	0	0
chr01	50400000	50500000	0	0
chr01	50500000	50600000	0	0
chr01	50600000	50700000	0	0
chr01	50700000	50800000	0	0
chr01	50800000	50900000	8	37
chr01	50900000	51000000	0	3
chr01	51000000	51100000	32	37
chr01	51100000	51200000	14	29
chr01	51200000	51300000	0	0
chr01	51300000	51400000	2	5
chr01	51400000	51500000	0	0
chr01	51500000	51600000	0	0
chr01	51600000	51700000	1	2
chr01	51700000	51800000	0	0
chr01	51800000	51900000	0	0
chr01	51900000	52000000	0	0
chr01	52000000	52100000	1	4
chr01	52100000	52200000	2	15
chr01	52200000	52300000	0	0
chr01	52300000	52400000	1	2
chr01	52400000	52500000	14	17
chr01	52500000	52600000	4	0
chr01	52600000	52700000	0	2
chr01	52700000	52800000	1	6
chr01	52800000	52900000	5	4
chr01	52900000	53000000	3	2
chr01	53000000	53100000	0	0
chr01	53100000	53200000	0	0
chr01	53200000	53300000	0	0
chr01	53300000	53400000	3	4
chr01	53400000	53500000	0	1
chr01	53500000	53600000	1	5
chr01	53600000	53700000	0	0
chr01	53700000	53800000	0	0
chr01	53800000	53900000	3	6
chr01	53900000	54000000	0	0
chr01	54000000	54100000	0	0
chr01	54100000	54200000	1	0
chr01	54200000	54300000	1	1
chr01	54300000	54400000	2	3
chr01	54400000	54500000	0	0
chr01	54500000	54600000	2	1
chr01	54600000	54700000	32	57
chr01	54700000	54800000	16	52
chr01	54800000	54900000	3	2
chr01	54900000	55000000	3	1
chr01	55000000	55100000	0	0
chr01	55100000	55200000	0	0
chr01	55200000	55300000	1	3
chr01	55300000	55400000	0	1
chr01	55400000	55500000	0	0
chr01	55500000	55600000	2	7
chr01	55600000	55700000	1	13
chr01	55700000	55800000	4	5
chr01	55800000	55900000	0	0
chr01	55900000	56000000	0	0
chr01	56000000	56100000	0	0
chr01	56100000	56200000	0	0
chr01	56200000	56300000	0	0
chr01	56300000	56400000	3	3
chr01	56400000	56500000	0	0
chr01	56500000	56600000	4	21
chr01	56600000	56700000	0	0
chr01	56700000	56800000	2	9
chr01	56800000	56900000	0	0
chr01	56900000	57000000	0	0
chr01	57000000	57100000	0	0
chr01	57100000	57200000	0	0
chr01	57200000	57300000	0	0
chr01	57300000	57400000	1	2
chr01	57400000	57500000	0	0
chr01	57500000	57600000	0	0
chr01	57600000	57700000	0	0
chr01	57700000	57800000	0	0
chr01	57800000	57900000	0	0
chr01	57900000	58000000	0	0
chr01	58000000	58100000	3	6
chr01	58100000	58200000	2	3
chr01	58200000	58300000	6	2
chr01	58300000	58400000	0	0
chr01	58400000	58500000	0	0
chr01	58500000	58600000	0	0
chr01	58600000	58700000	2	1
chr01	58700000	58800000	0	0
chr01	58800000	58900000	0	0
chr01	58900000	59000000	0	0
chr01	59000000	59100000	3	2
chr01	59100000	59200000	0	0
chr01	59200000	59300000	0	0
chr01	59300000	59400000	0	0
chr01	59400000	59500000	5	7
chr01	59500000	59600000	0	2
chr01	59600000	59700000	2	2
chr01	59700000	59800000	0	1
chr01	59800000	59900000	0	0
chr01	59900000	60000000	1	2
chr01	60000000	60100000	2	4
chr01	60100000	60200000	6	1
chr01	60200000	60300000	2	3
chr01	60300000	60400000	5	71
chr01	60400000	60500000	0	0
chr01	60500000	60600000	4	2
chr01	60600000	60700000	1	0
chr01	60700000	60800000	0	1
chr01	60800000	60900000	0	0
chr01	60900000	61000000	4	2
chr01	61000000	61100000	65	120
chr01	61100000	61200000	18	32
chr01	61200000	61300000	3	16
chr01	61300000	61400000	5	3
chr01	61400000	61500000	0	0
chr01	61500000	61600000	7	4
chr01	61600000	61700000	34	80
chr01	61700000	61800000	0	3
chr01	61800000	61900000	2	7
chr01	61900000	62000000	0	0
chr01	62000000	62100000	0	0
chr01	62100000	62200000	3	3
chr01	62200000	62300000	3	37
chr01	62300000	62400000	1	1
chr01	62400000	62500000	0	1
chr01	62500000	62600000	5	49
chr01	62600000	62700000	0	0
chr01	62700000	62800000	0	0
chr01	62800000	62900000	0	0
chr01	62900000	63000000	1	1
chr01	63000000	63100000	0	0
chr01	63100000	63200000	0	0
chr01	63200000	63300000	1	2
chr01	63300000	63400000	0	0
chr01	63400000	63500000	0	0
chr01	63500000	63600000	0	0
chr01	63600000	63700000	0	5
chr01	63700000	63800000	5	7
chr01	63800000	63900000	0	0
chr01	63900000	64000000	0	0
chr01	64000000	64100000	0	0
chr01	64100000	64200000	0	0
chr01	64200000	64300000	1	0
chr01	64300000	64400000	3	7
chr01	64400000	64500000	0	0
chr01	64500000	64600000	0	1
chr01	64600000	64700000	0	0
chr01	64700000	64800000	0	0
chr01	64800000	64900000	0	0
chr01	64900000	65000000	0	0
chr01	65000000	65100000	0	0
chr01	65100000	65200000	3	5
chr01	65200000	65300000	0	0
chr01	65300000	65400000	0	0
chr01	65400000	65500000	0	0
chr01	65500000	65600000	0	0
chr01	65600000	65700000	1	7
chr01	65700000	65800000	1	10
chr01	65800000	65900000	0	0
chr01	65900000	66000000	0	0
chr01	66000000	66100000	0	0
chr01	66100000	66200000	0	0
chr01	66200000	66300000	0	0
chr01	66300000	66400000	0	0
chr01	66400000	66500000	0	0
chr01	66500000	66600000	1	1
chr01	66600000	66700000	0	0
chr01	66700000	66800000	0	0
chr01	66800000	66900000	0	0
chr01	66900000	67000000	0	0
chr01	67000000	67100000	0	0
chr01	67100000	67200000	0	0
chr01	67200000	67300000	0	0
chr01	67300000	67400000	0	0
chr01	67400000	67500000	0	0
chr01	67500000	67600000	0	0
chr01	67600000	67700000	0	0
chr01	67700000	67800000	0	0
chr01	67800000	67900000	0	0
chr01	67900000	68000000	0	0
chr01	68000000	68100000	0	0
chr01	68100000	68200000	0	0
chr01	68200000	68300000	0	0
chr01	68300000	68400000	0	0
chr01	68400000	68500000	0	0
chr01	68500000	68600000	0	0
chr01	68600000	68700000	0	0
chr01	68700000	68800000	0	2
chr01	68800000	68900000	0	0
chr01	68900000	69000000	0	0
chr01	69000000	69100000	0	0
chr01	69100000	69200000	0	0
chr01	69200000	69300000	0	0
chr01	69300000	69400000	0	0
chr01	69400000	69500000	0	0
chr01	69500000	69600000	0	0
chr01	69600000	69700000	0	0
chr01	69700000	69800000	0	0
chr01	69800000	69900000	0	0
chr01	69900000	70000000	0	0
chr01	70000000	70100000	0	0
chr01	70100000	70200000	0	0
chr01	70200000	70300000	1	0
chr01	70300000	70400000	0	0
chr01	70400000	70500000	0	0
chr01	70500000	70600000	3	6
chr01	70600000	70700000	2	10
chr01	70700000	70800000	0	0
chr01	70800000	70900000	0	0
chr01	70900000	71000000	0	0
chr01	71000000	71100000	0	0
chr01	71100000	71200000	1	4
chr01	71200000	71300000	0	0
chr01	71300000	71400000	0	0
chr01	71400000	71500000	0	0
chr01	71500000	71600000	0	0
chr01	71600000	71700000	0	0
chr01	71700000	71800000	0	0
chr01	71800000	71900000	0	0
chr01	71900000	72000000	0	0
chr01	72000000	72100000	0	0
chr01	72100000	72200000	3	1
chr01	72200000	72300000	0	0
chr01	72300000	72400000	0	3
chr01	72400000	72500000	0	0
chr01	72500000	72600000	0	0
chr01	72600000	72700000	0	0
chr01	72700000	72800000	0	0
chr01	72800000	72900000	0	0
chr01	72900000	73000000	0	0
chr01	73000000	73100000	0	0
chr01	73100000	73200000	0	0
chr01	73200000	73300000	0	0
chr01	73300000	73400000	0	0
chr01	73400000	73500000	0	0
chr01	73500000	73600000	0	0
chr01	73600000	73700000	0	0
chr01	73700000	73800000	4	4
chr01	73800000	73900000	0	0
chr01	73900000	74000000	0	0
chr01	74000000	74100000	0	0
chr01	74100000	74200000	0	1
chr01	74200000	74300000	0	21
chr01	74300000	74400000	0	0
chr01	74400000	74500000	0	0
chr01	74500000	74600000	0	1
chr01	74600000	74700000	4	13
chr01	74700000	74800000	0	0
chr01	74800000	74900000	0	0
chr01	74900000	75000000	0	0
chr01	75000000	75100000	0	0
chr01	75100000	75200000	4	9
chr01	75200000	75300000	4	2
chr01	75300000	75400000	4	1
chr01	75400000	75500000	2	10
chr01	75500000	75600000	0	0
chr01	75600000	75700000	0	0
chr01	75700000	75800000	0	0
chr01	75800000	75900000	0	4
chr01	75900000	76000000	0	0
chr01	76000000	76100000	1	4
chr01	76100000	76200000	2	7
chr01	76200000	76300000	0	0
chr01	76300000	76400000	0	0
chr01	76400000	76500000	0	0
chr01	76500000	76600000	3	2
chr01	76600000	76700000	0	0
chr01	76700000	76800000	0	0
chr01	76800000	76900000	0	0
chr01	76900000	77000000	0	2
chr01	77000000	77100000	0	0
chr01	77100000	77200000	0	0
chr01	77200000	77300000	2	0
chr01	77300000	77400000	0	0
chr01	77400000	77500000	0	0
chr01	77500000	77600000	8	9
chr01	77600000	77700000	0	0
chr01	77700000	77800000	0	0
chr01	77800000	77900000	0	0
chr01	77900000	78000000	0	1
chr01	78000000	78100000	0	1
chr01	78100000	78200000	3	6
chr01	78200000	78300000	1	2
chr01	78300000	78400000	2	0
chr01	78400000	78500000	2	1
chr01	78500000	78600000	1	2
chr01	78600000	78700000	0	0
chr01	78700000	78800000	0	0
chr01	78800000	78900000	2	2
chr01	78900000	79000000	0	0
chr01	79000000	79100000	0	0
chr01	79100000	79200000	0	0
chr01	79200000	79300000	0	1
chr01	79300000	79400000	0	0
chr01	79400000	79500000	0	0
chr01	79500000	79600000	6	9
chr01	79600000	79700000	11	43
chr01	79700000	79800000	0	0
chr01	79800000	79900000	2	8
chr01	79900000	80000000	0	1
chr01	80000000	80100000	1	0
chr01	80100000	80200000	0	0
chr01	80200000	80300000	0	0
chr01	80300000	80400000	3	2
chr01	80400000	80500000	3	2
chr01	80500000	80600000	0	0
chr01	80600000	80700000	0	0
chr01	80700000	80800000	0	0
chr01	80800000	80900000	0	0
chr01	80900000	81000000	0	0
chr01	81000000	81100000	0	0
chr01	81100000	81200000	0	1
chr01	81200000	81300000	0	0
chr01	81300000	81400000	0	2
chr01	81400000	81500000	0	0
chr01	81500000	81600000	0	0
chr01	81600000	81700000	0	1
chr01	81700000	81800000	0	1
chr01	81800000	81900000	0	0
chr01	81900000	82000000	0	1
chr01	82000000	82100000	7	6
chr01	82100000	82200000	0	0
chr01	82200000	82300000	0	0
chr01	82300000	82400000	0	0
chr01	82400000	82500000	0	0
chr01	82500000	82600000	0	0
chr01	82600000	82700000	0	0
chr01	82700000	82800000	0	0
chr01	82800000	82900000	0	0
chr01	82900000	83000000	0	0
chr01	83000000	83100000	0	0
chr01	83100000	83200000	0	0
chr01	83200000	83300000	0	0
chr01	83300000	83400000	2	2
chr01	83400000	83500000	0	0
chr01	83500000	83600000	0	0
chr01	83600000	83700000	0	0
chr01	83700000	83800000	0	0
chr01	83800000	83900000	0	0
chr01	83900000	84000000	0	0
chr01	84000000	84100000	2	4
chr01	84100000	84200000	0	0
chr01	84200000	84300000	0	0
chr01	84300000	84400000	0	0
chr01	84400000	84500000	0	0
chr01	84500000	84600000	0	0
chr01	84600000	84700000	4	1
chr01	84700000	84800000	0	0
chr01	84800000	84900000	0	0
chr01	84900000	85000000	0	0
chr01	85000000	85100000	3	2
chr01	85100000	85200000	2	6
chr01	85200000	85300000	1	3
chr01	85300000	85400000	0	0
chr01	85400000	85500000	0	0
chr01	85500000	85600000	0	0
chr01	85600000	85700000	0	0
chr01	85700000	85800000	0	0
chr01	85800000	85900000	1	3
chr01	85900000	86000000	0	0
chr01	86000000	86100000	0	0
chr01	86100000	86200000	1	1
chr01	86200000	86300000	0	0
chr01	86300000	86400000	0	0
chr01	86400000	86500000	1	1
chr01	86500000	86600000	0	0
chr01	86600000	86700000	0	0
chr01	86700000	86800000	0	0
chr01	86800000	86900000	1	5
chr01	86900000	87000000	2	3
chr01	87000000	87100000	1	0
chr01	87100000	87200000	3	1
chr01	87200000	87300000	0	1
chr01	87300000	87400000	7	13
chr01	87400000	87500000	2	0
chr01	87500000	87600000	3	4
chr01	87600000	87700000	0	0
chr01	87700000	87800000	7	11
chr01	87800000	87900000	0	1
chr01	87900000	88000000	2	2
chr01	88000000	88100000	1	2
chr01	88100000	88200000	0	0
chr01	88200000	88300000	0	0
chr01	88300000	88400000	0	0
chr01	88400000	88500000	0	0
chr01	88500000	88600000	0	0
chr01	88600000	88700000	1	0
chr01	88700000	88800000	0	0
chr01	88800000	88900000	0	0
chr01	88900000	89000000	4	13
chr01	89000000	89100000	0	0
chr01	89100000	89200000	1	1
chr01	89200000	89300000	1	1
chr01	89300000	89400000	4	15
chr01	89400000	89500000	0	0
chr01	89500000	89600000	0	0
chr01	89600000	89700000	0	0
chr01	89700000	89800000	0	0
chr01	89800000	89900000	6	10
chr01	89900000	90000000	0	0
chr01	90000000	90100000	0	0
chr01	90100000	90200000	0	0
chr01	90200000	90300000	2	0
chr01	90300000	90400000	0	0
chr01	90400000	90500000	0	0
chr01	90500000	90600000	0	0
chr01	90600000	90700000	1	2
chr01	90700000	90800000	0	0
chr01	90800000	90900000	0	0
chr01	90900000	91000000	0	0
chr01	91000000	91100000	0	2
chr01	91100000	91200000	0	0
chr01	91200000	91300000	0	0
chr01	91300000	91400000	0	0
chr01	91400000	91500000	0	0
chr01	91500000	91600000	26	64
chr01	91600000	91700000	5	6
chr01	91700000	91800000	11	28
chr01	91800000	91900000	0	0
chr01	91900000	92000000	0	0
chr01	92000000	92100000	0	0
chr01	92100000	92200000	0	0
chr01	92200000	92300000	0	7
chr01	92300000	92400000	0	0
chr01	92400000	92500000	0	0
chr01	92500000	92600000	1	1
chr01	92600000	92700000	0	0
chr01	92700000	92800000	1	3
chr01	92800000	92900000	0	1
chr01	92900000	93000000	0	0
chr01	93000000	93100000	2	3
chr01	93100000	93200000	0	0
chr01	93200000	93300000	5	9
chr01	93300000	93400000	8	10
chr01	93400000	93500000	47	9
chr01	93500000	93600000	73	10
chr01	93600000	93700000	51	43
chr01	93700000	93800000	51	77
chr01	93800000	93900000	6	70
chr01	93900000	94000000	31	106
chr01	94000000	94100000	3	0
chr01	94100000	94200000	11	72
chr01	94200000	94300000	8	109
chr01	94300000	94400000	16	12
chr01	94400000	94500000	8	25
chr01	94500000	94600000	9	17
chr01	94600000	94700000	0	0
chr01	94700000	94800000	9	10
chr01	94800000	94900000	5	13
chr01	94900000	95000000	13	96
chr01	95000000	95100000	4	59
chr01	95100000	95200000	6	186
chr01	95200000	95300000	12	118
chr01	95300000	95400000	14	387
chr01	95400000	95500000	14	78
chr01	95500000	95600000	22	76
chr01	95600000	95700000	4	5
chr01	95700000	95800000	10	7
chr01	95800000	95900000	2	2
chr01	95900000	96000000	9	18
chr01	96000000	96100000	53	89
chr01	96100000	96200000	17	143
chr01	96200000	96300000	9	23
chr01	96300000	96400000	12	16
chr01	96400000	96500000	61	34
chr01	96500000	96600000	138	70
chr01	96600000	96700000	29	73
chr01	96700000	96800000	0	2
chr01	96800000	96900000	18	15
chr01	96900000	97000000	72	43
chr01	97000000	97100000	365	17
chr01	97100000	97200000	1	3
chr01	97200000	97300000	15	325
chr01	97300000	97400000	15	39
chr01	97400000	97500000	16	35
chr01	97500000	97600000	5	6
chr01	97600000	97700000	4	6
chr01	97700000	97800000	11	35
chr01	97800000	97900000	43	23
chr01	97900000	98000000	6	3
chr01	98000000	98100000	173	28
chr01	98100000	98200000	24	76
chr01	98200000	98300000	26	48
chr01	98300000	98400000	30	80
chr01	98400000	98500000	39	51
chr01	98500000	98600000	82	97
chr01	98600000	98700000	33	23
chr01	98700000	98800000	0	1
chr01	98800000	98900000	45	12
chr01	98900000	99000000	50	67
chr01	99000000	99100000	10	14
chr01	99100000	99200000	5	93
chr01	99200000	99300000	0	0
chr01	99300000	99400000	0	0
chr01	99400000	99500000	0	0
chr01	99500000	99600000	0	0
chr01	99600000	99700000	0	0
chr01	99700000	99800000	0	0
chr01	99800000	99900000	0	0
chr01	99900000	100000000	45	118
chr01	100000000	100100000	123	29
chr01	100100000	100200000	42	20
chr01	100200000	100300000	5	7
chr01	100300000	100400000	196	8
chr01	100400000	100500000	43	53
chr01	100500000	100600000	1	5
chr01	100600000	100700000	3	58
chr01	100700000	100800000	65	20
chr01	100800000	100900000	9	123
chr01	100900000	101000000	2	4
chr01	101000000	101100000	3	61
chr01	101100000	101200000	63	77
chr01	101200000	101300000	45	125
chr01	101300000	101400000	86	51
chr01	101400000	101500000	57	48
chr01	101500000	101600000	45	75
chr01	101600000	101700000	113	30
chr01	101700000	101800000	46	21
chr01	101800000	101900000	89	1
chr01	101900000	102000000	143	72
chr01	102000000	102100000	38	7
chr01	102100000	102200000	161	99
chr01	102200000	102300000	41	140
chr01	102300000	102400000	3	13
chr01	102400000	102500000	9	7
chr01	102500000	102600000	24	73
chr01	102600000	102700000	79	18
chr01	102700000	102800000	17	13
chr01	102800000	102900000	5	6
chr01	102900000	103000000	14	4
chr01	103000000	103100000	80	34
chr01	103100000	103200000	26	49
chr01	103200000	103300000	10	14
chr01	103300000	103400000	6	119
chr01	103400000	103500000	13	12
chr01	103500000	103600000	284	120
chr01	103600000	103700000	48	53
chr01	103700000	103800000	48	7
chr01	103800000	103900000	149	48
chr01	103900000	104000000	11	6
chr01	104000000	104100000	491	34
chr01	104100000	104200000	34	31
chr01	104200000	104300000	3	22
chr01	104300000	104400000	11	15
chr01	104400000	104500000	83	7
chr01	104500000	104600000	31	2
chr01	104600000	104700000	11	3
chr01	104700000	104800000	2	0
chr01	104800000	104900000	1	3
chr01	104900000	105000000	10	27
chr01	105000000	105100000	132	57
chr01	105100000	105200000	68	89
chr01	105200000	105300000	30	30
chr01	105300000	105400000	168	9
chr01	105400000	105500000	90	34
chr01	105500000	105600000	98	125
chr01	105600000	105700000	124	63
chr01	105700000	105800000	19	204
chr01	105800000	105900000	8	222
chr01	105900000	106000000	3	25
chr01	106000000	106100000	8	142
chr01	106100000	106200000	16	15
chr01	106200000	106300000	7	12
chr01	106300000	106400000	14	15
chr01	106400000	106500000	1	5
chr01	106500000	106600000	278	43
chr01	106600000	106700000	36	20
chr01	106700000	106800000	2	79
chr01	106800000	106900000	14	37
chr01	106900000	107000000	16	9
chr01	107000000	107100000	9	29
chr01	107100000	107200000	7	3
chr01	107200000	107300000	45	5
chr01	107300000	107400000	3	2
chr01	107400000	107500000	3	36
chr01	107500000	107600000	36	17
chr01	107600000	107700000	6	17
chr01	107700000	107800000	3	43
chr01	107800000	107900000	18	2
chr01	107900000	108000000	17	19
chr01	108000000	108100000	92	17
chr01	108100000	108200000	8	5
chr01	108200000	108300000	3	4
chr01	108300000	108400000	29	15
chr01	108400000	108500000	19	37
chr01	108500000	108600000	2	19
chr01	108600000	108700000	4	0
chr01	108700000	108800000	34	9
chr01	108800000	108900000	26	3
chr01	108900000	109000000	34	160
chr01	109000000	109100000	3	5
chr01	109100000	109200000	3	3
chr01	109200000	109300000	5	53
chr01	109300000	109400000	85	14
chr01	109400000	109500000	14	22
chr01	109500000	109600000	2	91
chr01	109600000	109700000	7	32
chr01	109700000	109800000	4	55
chr01	109800000	109900000	10	13
chr01	109900000	110000000	37	85
chr01	110000000	110100000	5	2
chr01	110100000	110200000	6	4
chr01	110200000	110300000	47	45
chr01	110300000	110400000	32	32
chr01	110400000	110500000	99	12
chr01	110500000	110600000	9	17
chr01	110600000	110700000	8	8
chr01	110700000	110800000	4	27
chr01	110800000	110900000	21	23
chr01	110900000	111000000	14	13
chr01	111000000	111100000	31	97
chr01	111100000	111200000	3	204
chr01	111200000	111300000	17	47
chr01	111300000	111400000	16	8
chr01	111400000	111500000	3	38
chr01	111500000	111600000	71	21
chr01	111600000	111700000	42	123
chr01	111700000	111800000	40	133
chr01	111800000	111900000	98	44
chr01	111900000	112000000	5	6
chr01	112000000	112100000	13	11
chr01	112100000	112200000	48	41
chr01	112200000	112300000	50	56
chr01	112300000	112400000	3	11
chr01	112400000	112420854	0	3
chr02	0	100000	0	0
chr02	100000	200000	0	0
chr02	200000	300000	5	0
chr02	300000	400000	58	14
chr02	400000	500000	369	39
chr02	500000	600000	71	31
chr02	600000	700000	71	115
chr02	700000	800000	164	249
chr02	800000	900000	378	240
chr02	900000	1000000	136	236
chr02	1000000	1100000	121	131
chr02	1100000	1200000	49	218
chr02	1200000	1300000	82	149
chr02	1300000	1400000	69	238
chr02	1400000	1500000	18	80
chr02	1500000	1600000	141	136
chr02	1600000	1700000	137	130
chr02	1700000	1800000	80	23
chr02	1800000	1900000	186	100
chr02	1900000	2000000	153	134
chr02	2000000	2100000	58	83
chr02	2100000	2200000	226	49
chr02	2200000	2300000	490	468
chr02	2300000	2400000	139	218
chr02	2400000	2500000	91	171
chr02	2500000	2600000	254	274
chr02	2600000	2700000	63	63
chr02	2700000	2800000	286	151
chr02	2800000	2900000	325	260
chr02	2900000	3000000	207	62
chr02	3000000	3100000	70	24
chr02	3100000	3200000	254	111
chr02	3200000	3300000	278	60
chr02	3300000	3400000	20	44
chr02	3400000	3500000	19	47
chr02	3500000	3600000	143	220
chr02	3600000	3700000	173	133
chr02	3700000	3800000	67	202
chr02	3800000	3900000	98	100
chr02	3900000	4000000	140	94
chr02	4000000	4100000	54	277
chr02	4100000	4200000	0	0
chr02	4200000	4300000	0	0
chr02	4300000	4400000	0	0
chr02	4400000	4500000	0	0
chr02	4500000	4600000	0	0
chr02	4600000	4700000	60	37
chr02	4700000	4800000	75	5
chr02	4800000	4900000	26	60
chr02	4900000	5000000	23	25
chr02	5000000	5100000	20	16
chr02	5100000	5200000	43	21
chr02	5200000	5300000	133	73
chr02	5300000	5400000	37	24
chr02	5400000	5500000	23	125
chr02	5500000	5600000	27	29
chr02	5600000	5700000	16	35
chr02	5700000	5800000	21	219
chr02	5800000	5900000	66	74
chr02	5900000	6000000	73	21
chr02	6000000	6100000	219	66
chr02	6100000	6200000	33	78
chr02	6200000	6300000	47	30
chr02	6300000	6400000	37	57
chr02	6400000	6500000	146	179
chr02	6500000	6600000	10	195
chr02	6600000	6700000	71	37
chr02	6700000	6800000	40	157
chr02	6800000	6900000	231	90
chr02	6900000	7000000	100	56
chr02	7000000	7100000	18	147
chr02	7100000	7200000	11	16
chr02	7200000	7300000	156	88
chr02	7300000	7400000	15	60
chr02	7400000	7500000	144	118
chr02	7500000	7600000	18	114
chr02	7600000	7700000	4	214
chr02	7700000	7800000	8	229
chr02	7800000	7900000	79	452
chr02	7900000	8000000	6	394
chr02	8000000	8100000	0	158
chr02	8100000	8200000	0	35
chr02	8200000	8300000	3	140
chr02	8300000	8400000	1	71
chr02	8400000	8500000	1	139
chr02	8500000	8600000	18	112
chr02	8600000	8700000	0	378
chr02	8700000	8800000	0	408
chr02	8800000	8900000	0	5
chr02	8900000	9000000	0	62
chr02	9000000	9100000	0	191
chr02	9100000	9200000	0	0
chr02	9200000	9300000	2	83
chr02	9300000	9400000	3	457
chr02	9400000	9500000	0	0
chr02	9500000	9600000	0	34
chr02	9600000	9700000	8	35
chr02	9700000	9800000	67	7
chr02	9800000	9900000	7	149
chr02	9900000	10000000	94	91
chr02	10000000	10100000	41	49
chr02	10100000	10200000	23	50
chr02	10200000	10300000	20	373
chr02	10300000	10400000	5	13
chr02	10400000	10500000	3	2
chr02	10500000	10600000	0	0
chr02	10600000	10700000	30	61
chr02	10700000	10800000	0	0
chr02	10800000	10900000	2	0
chr02	10900000	11000000	6	12
chr02	11000000	11100000	52	29
chr02	11100000	11200000	12	37
chr02	11200000	11300000	2	0
chr02	11300000	11400000	0	7
chr02	11400000	11500000	14	33
chr02	11500000	11600000	20	64
chr02	11600000	11700000	0	48
chr02	11700000	11800000	54	64
chr02	11800000	11900000	23	125
chr02	11900000	12000000	59	121
chr02	12000000	12100000	18	61
chr02	12100000	12200000	6	7
chr02	12200000	12300000	22	11
chr02	12300000	12400000	13	3
chr02	12400000	12500000	18	1
chr02	12500000	12600000	88	3
chr02	12600000	12700000	15	0
chr02	12700000	12800000	0	0
chr02	12800000	12900000	2	70
chr02	12900000	13000000	75	61
chr02	13000000	13100000	127	42
chr02	13100000	13200000	35	202
chr02	13200000	13300000	42	70
chr02	13300000	13400000	15	10
chr02	13400000	13500000	3	4
chr02	13500000	13600000	17	35
chr02	13600000	13700000	2	4
chr02	13700000	13800000	2	7
chr02	13800000	13900000	0	0
chr02	13900000	14000000	12	6
chr02	14000000	14100000	0	0
chr02	14100000	14200000	0	2
chr02	14200000	14300000	4	10
chr02	14300000	14400000	17	22
chr02	14400000	14500000	4	5
chr02	14500000	14600000	0	0
chr02	14600000	14700000	8	17
chr02	14700000	14800000	1	2
chr02	14800000	14900000	124	169
chr02	14900000	15000000	4	230
chr02	15000000	15100000	0	26
chr02	15100000	15200000	0	0
chr02	15200000	15300000	55	3
chr02	15300000	15400000	39	2
chr02	15400000	15500000	0	0
chr02	15500000	15600000	60	3
chr02	15600000	15700000	23	1
chr02	15700000	15800000	48	12
chr02	15800000	15900000	5	0
chr02	15900000	16000000	0	0
chr02	16000000	16100000	13	39
chr02	16100000	16200000	17	14
chr02	16200000	16300000	40	2
chr02	16300000	16400000	101	2
chr02	16400000	16500000	0	3
chr02	16500000	16600000	0	0
chr02	16600000	16700000	23	23
chr02	16700000	16800000	7	5
chr02	16800000	16900000	0	0
chr02	16900000	17000000	0	0
chr02	17000000	17100000	0	0
chr02	17100000	17200000	8	2
chr02	17200000	17300000	1	0
chr02	17300000	17400000	19	35
chr02	17400000	17500000	29	70
chr02	17500000	17600000	24	76
chr02	17600000	17700000	1	1
chr02	17700000	17800000	2	3
chr02	17800000	17900000	0	0
chr02	17900000	18000000	7	21
chr02	18000000	18100000	12	9
chr02	18100000	18200000	2	0
chr02	18200000	18300000	6	2
chr02	18300000	18400000	12	5
chr02	18400000	18500000	1	4
chr02	18500000	18600000	2	2
chr02	18600000	18700000	0	0
chr02	18700000	18800000	2	2
chr02	18800000	18900000	1	4
chr02	18900000	19000000	6	7
chr02	19000000	19100000	19	47
chr02	19100000	19200000	13	52
chr02	19200000	19300000	13	45
chr02	19300000	19400000	0	0
chr02	19400000	19500000	0	0
chr02	19500000	19600000	3	9
chr02	19600000	19700000	0	1
chr02	19700000	19800000	3	8
chr02	19800000	19900000	0	0
chr02	19900000	20000000	1	2
chr02	20000000	20100000	8	90
chr02	20100000	20200000	0	0
chr02	20200000	20300000	4	1
chr02	20300000	20400000	11	60
chr02	20400000	20500000	0	0
chr02	20500000	20600000	43	3
chr02	20600000	20700000	47	4
chr02	20700000	20800000	0	0
chr02	20800000	20900000	0	0
chr02	20900000	21000000	0	0
chr02	21000000	21100000	0	0
chr02	21100000	21200000	0	0
chr02	21200000	21300000	0	0
chr02	21300000	21400000	0	0
chr02	21400000	21500000	13	1
chr02	21500000	21600000	0	0
chr02	21600000	21700000	0	0
chr02	21700000	21800000	0	0
chr02	21800000	21900000	0	0
chr02	21900000	22000000	167	0
chr02	22000000	22100000	61	9
chr02	22100000	22200000	0	0
chr02	22200000	22300000	97	1
chr02	22300000	22400000	0	0
chr02	22400000	22500000	8	0
chr02	22500000	22600000	97	3
chr02	22600000	22700000	56	13
chr02	22700000	22800000	0	3
chr02	22800000	22900000	1	1
chr02	22900000	23000000	0	1
chr02	23000000	23100000	21	79
chr02	23100000	23200000	3	9
chr02	23200000	23300000	0	0
chr02	23300000	23400000	0	11
chr02	23400000	23500000	0	0
chr02	23500000	23600000	1	0
chr02	23600000	23700000	1	0
chr02	23700000	23800000	2	3
chr02	23800000	23900000	8	5
chr02	23900000	24000000	0	5
chr02	24000000	24100000	0	0
chr02	24100000	24200000	0	0
chr02	24200000	24300000	1	1
chr02	24300000	24400000	0	0
chr02	24400000	24500000	0	0
chr02	24500000	24600000	0	0
chr02	24600000	24700000	0	0
chr02	24700000	24800000	0	0
chr02	24800000	24900000	3	3
chr02	24900000	25000000	1	5
chr02	25000000	25100000	0	0
chr02	25100000	25200000	2	2
chr02	25200000	25300000	6	26
chr02	25300000	25400000	0	2
chr02	25400000	25500000	0	0
chr02	25500000	25600000	3	5
chr02	25600000	25700000	3	1
chr02	25700000	25800000	0	0
chr02	25800000	25900000	0	0
chr02	25900000	26000000	0	0
chr02	26000000	26100000	0	0
chr02	26100000	26200000	0	0
chr02	26200000	26300000	0	0
chr02	26300000	26400000	0	0
chr02	26400000	26500000	0	0
chr02	26500000	26600000	0	0
chr02	26600000	26700000	0	0
chr02	26700000	26800000	0	0
chr02	26800000	26900000	0	0
chr02	26900000	27000000	0	0
chr02	27000000	27100000	0	0
chr02	27100000	27200000	0	0
chr02	27200000	27300000	0	0
chr02	27300000	27400000	31	24
chr02	27400000	27500000	0	0
chr02	27500000	27600000	0	0
chr02	27600000	27700000	0	0
chr02	27700000	27800000	0	0
chr02	27800000	27900000	0	0
chr02	27900000	28000000	0	0
chr02	28000000	28100000	0	0
chr02	28100000	28200000	0	0
chr02	28200000	28300000	0	0
chr02	28300000	28400000	0	0
chr02	28400000	28500000	0	0
chr02	28500000	28600000	0	0
chr02	28600000	28700000	0	0
chr02	28700000	28800000	0	0
chr02	28800000	28900000	0	0
chr02	28900000	29000000	0	0
chr02	29000000	29100000	0	0
chr02	29100000	29200000	0	0
chr02	29200000	29300000	0	0
chr02	29300000	29400000	0	0
chr02	29400000	29500000	0	0
chr02	29500000	29600000	0	0
chr02	29600000	29700000	0	0
chr02	29700000	29800000	0	0
chr02	29800000	29900000	0	0
chr02	29900000	30000000	0	0
chr02	30000000	30100000	34	2
chr02	30100000	30200000	116	2
chr02	30200000	30300000	0	0
chr02	30300000	30400000	151	3
chr02	30400000	30500000	84	1
chr02	30500000	30600000	117	1
chr02	30600000	30700000	0	0
chr02	30700000	30800000	0	0
chr02	30800000	30900000	26	0
chr02	30900000	31000000	167	3
chr02	31000000	31100000	41	4
chr02	31100000	31200000	3	4
chr02	31200000	31300000	0	0
chr02	31300000	31400000	10	64
chr02	31400000	31500000	0	0
chr02	31500000	31600000	0	0
chr02	31600000	31700000	0	0
chr02	31700000	31800000	0	0
chr02	31800000	31900000	0	0
chr02	31900000	32000000	12	7
chr02	32000000	32100000	0	0
chr02	32100000	32200000	1	0
chr02	32200000	32300000	2	0
chr02	32300000	32400000	11	20
chr02	32400000	32500000	0	0
chr02	32500000	32600000	0	0
chr02	32600000	32700000	0	0
chr02	32700000	32800000	0	0
chr02	32800000	32900000	5	2
chr02	32900000	33000000	0	0
chr02	33000000	33100000	0	0
chr02	33100000	33200000	3	18
chr02	33200000	33300000	0	0
chr02	33300000	33400000	0	0
chr02	33400000	33500000	0	0
chr02	33500000	33600000	0	0
chr02	33600000	33700000	9	6
chr02	33700000	33800000	0	0
chr02	33800000	33900000	0	0
chr02	33900000	34000000	5	2
chr02	34000000	34100000	5	14
chr02	34100000	34200000	0	0
chr02	34200000	34300000	7	43
chr02	34300000	34400000	10	3
chr02	34400000	34500000	0	0
chr02	34500000	34600000	16	26
chr02	34600000	34700000	48	58
chr02	34700000	34800000	0	0
chr02	34800000	34900000	0	0
chr02	34900000	35000000	60	65
chr02	35000000	35100000	3	0
chr02	35100000	35200000	0	0
chr02	35200000	35300000	0	0
chr02	35300000	35400000	0	0
chr02	35400000	35500000	0	0
chr02	35500000	35600000	0	0
chr02	35600000	35700000	12	1
chr02	35700000	35800000	66	11
chr02	35800000	35900000	0	0
chr02	35900000	36000000	0	0
chr02	36000000	36100000	0	0
chr02	36100000	36200000	0	0
chr02	36200000	36300000	0	0
chr02	36300000	36400000	0	0
chr02	36400000	36500000	0	0
chr02	36500000	36600000	0	0
chr02	36600000	36700000	0	0
chr02	36700000	36800000	0	0
chr02	36800000	36900000	0	0
chr02	36900000	37000000	0	0
chr02	37000000	37100000	0	0
chr02	37100000	37200000	0	0
chr02	37200000	37300000	6	0
chr02	37300000	37400000	0	0
chr02	37400000	37500000	0	0
chr02	37500000	37600000	0	0
chr02	37600000	37700000	0	0
chr02	37700000	37800000	0	0
chr02	37800000	37900000	5	5
chr02	37900000	38000000	0	0
chr02	38000000	38100000	0	0
chr02	38100000	38200000	9	25
chr02	38200000	38300000	0	4
chr02	38300000	38400000	0	0
chr02	38400000	38500000	3	4
chr02	38500000	38600000	0	0
chr02	38600000	38700000	0	0
chr02	38700000	38800000	0	0
chr02	38800000	38900000	0	0
chr02	38900000	39000000	1	5
chr02	39000000	39100000	4	1
chr02	39100000	39200000	0	0
chr02	39200000	39300000	15	15
chr02	39300000	39400000	0	4
chr02	39400000	39500000	0	0
chr02	39500000	39600000	0	0
chr02	39600000	39700000	0	0
chr02	39700000	39800000	0	0
chr02	39800000	39900000	0	0
chr02	39900000	40000000	5	3
chr02	40000000	40100000	0	0
chr02	40100000	40200000	0	0
chr02	40200000	40300000	0	0
chr02	40300000	40400000	0	0
chr02	40400000	40500000	0	0
chr02	40500000	40600000	0	0
chr02	40600000	40700000	0	0
chr02	40700000	40800000	0	0
chr02	40800000	40900000	1	1
chr02	40900000	41000000	0	0
chr02	41000000	41100000	0	0
chr02	41100000	41200000	0	0
chr02	41200000	41300000	0	0
chr02	41300000	41400000	0	0
chr02	41400000	41500000	0	0
chr02	41500000	41600000	0	0
chr02	41600000	41700000	1	1
chr02	41700000	41800000	0	3
chr02	41800000	41900000	0	0
chr02	41900000	42000000	0	0
chr02	42000000	42100000	0	0
chr02	42100000	42200000	0	0
chr02	42200000	42300000	0	0
chr02	42300000	42400000	3	5
chr02	42400000	42500000	72	136
chr02	42500000	42600000	22	82
chr02	42600000	42700000	0	0
chr02	42700000	42800000	0	0
chr02	42800000	42900000	0	0
chr02	42900000	43000000	0	0
chr02	43000000	43100000	0	0
chr02	43100000	43200000	2	2
chr02	43200000	43300000	0	0
chr02	43300000	43400000	0	0
chr02	43400000	43500000	0	0
chr02	43500000	43600000	0	0
chr02	43600000	43700000	1	0
chr02	43700000	43800000	1	3
chr02	43800000	43900000	0	0
chr02	43900000	44000000	4	24
chr02	44000000	44100000	0	0
chr02	44100000	44200000	0	0
chr02	44200000	44300000	4	8
chr02	44300000	44400000	0	0
chr02	44400000	44500000	1	2
chr02	44500000	44600000	0	0
chr02	44600000	44700000	0	0
chr02	44700000	44800000	0	0
chr02	44800000	44900000	0	0
chr02	44900000	45000000	0	0
chr02	45000000	45100000	0	0
chr02	45100000	45200000	1	5
chr02	45200000	45300000	0	1
chr02	45300000	45400000	0	0
chr02	45400000	45500000	0	0
chr02	45500000	45600000	10	20
chr02	45600000	45700000	0	0
chr02	45700000	45800000	7	10
chr02	45800000	45900000	0	0
chr02	45900000	46000000	0	0
chr02	46000000	46100000	0	0
chr02	46100000	46200000	0	3
chr02	46200000	46300000	4	4
chr02	46300000	46400000	52	11
chr02	46400000	46500000	8	6
chr02	46500000	46600000	6	1
chr02	46600000	46700000	0	0
chr02	46700000	46800000	0	0
chr02	46800000	46900000	15	2
chr02	46900000	47000000	0	0
chr02	47000000	47100000	0	0
chr02	47100000	47200000	0	0
chr02	47200000	47300000	0	0
chr02	47300000	47400000	0	0
chr02	47400000	47500000	0	0
chr02	47500000	47600000	0	0
chr02	47600000	47700000	0	0
chr02	47700000	47800000	0	0
chr02	47800000	47900000	0	0
chr02	47900000	48000000	0	0
chr02	48000000	48100000	0	0
chr02	48100000	48200000	0	0
chr02	48200000	48300000	0	0
chr02	48300000	48400000	0	0
chr02	48400000	48500000	0	0
chr02	48500000	48600000	25	4
chr02	48600000	48700000	0	0
chr02	48700000	48800000	8	1
chr02	48800000	48900000	69	5
chr02	48900000	49000000	0	0
chr02	49000000	49100000	0	0
chr02	49100000	49200000	0	0
chr02	49200000	49300000	0	0
chr02	49300000	49400000	0	0
chr02	49400000	49500000	0	0
chr02	49500000	49600000	0	0
chr02	49600000	49700000	0	0
chr02	49700000	49800000	0	0
chr02	49800000	49900000	0	0
chr02	49900000	50000000	0	0
chr02	50000000	50100000	0	0
chr02	50100000	50200000	0	0
chr02	50200000	50300000	0	0
chr02	50300000	50400000	0	0
chr02	50400000	50500000	0	0
chr02	50500000	50600000	0	0
chr02	50600000	50700000	0	0
chr02	50700000	50800000	0	0
chr02	50800000	50900000	0	0
chr02	50900000	51000000	23	4
chr02	51000000	51100000	0	0
chr02	51100000	51200000	50	8
chr02	51200000	51300000	30	4
chr02	51300000	51400000	22	0
chr02	51400000	51500000	0	0
chr02	51500000	51600000	7	1
chr02	51600000	51700000	0	0
chr02	51700000	51800000	51	4
chr02	51800000	51900000	31	2
chr02	51900000	52000000	0	0
chr02	52000000	52100000	0	0
chr02	52100000	52200000	0	0
chr02	52200000	52300000	0	0
chr02	52300000	52400000	0	0
chr02	52400000	52500000	0	0
chr02	52500000	52600000	59	3
chr02	52600000	52700000	9	1
chr02	52700000	52800000	51	2
chr02	52800000	52900000	0	0
chr02	52900000	53000000	0	0
chr02	53000000	53100000	0	0
chr02	53100000	53200000	0	0
chr02	53200000	53300000	0	0
chr02	53300000	53400000	0	0
chr02	53400000	53500000	0	0
chr02	53500000	53600000	0	0
chr02	53600000	53700000	0	0
chr02	53700000	53800000	0	0
chr02	53800000	53900000	0	0
chr02	53900000	54000000	0	0
chr02	54000000	54100000	0	0
chr02	54100000	54200000	0	0
chr02	54200000	54300000	0	0
chr02	54300000	54400000	0	0
chr02	54400000	54500000	0	0
chr02	54500000	54600000	0	0
chr02	54600000	54700000	0	0
chr02	54700000	54800000	0	0
chr02	54800000	54900000	0	0
chr02	54900000	55000000	0	0
chr02	55000000	55100000	0	0
chr02	55100000	55200000	0	0
chr02	55200000	55300000	0	0
chr02	55300000	55400000	287	27
chr02	55400000	55500000	0	0
chr02	55500000	55600000	0	0
chr02	55600000	55700000	52	0
chr02	55700000	55800000	0	0
chr02	55800000	55900000	0	0
chr02	55900000	56000000	0	0
chr02	56000000	56100000	0	0
chr02	56100000	56200000	0	0
chr02	56200000	56300000	0	0
chr02	56300000	56400000	0	0
chr02	56400000	56500000	0	0
chr02	56500000	56600000	0	0
chr02	56600000	56700000	11	0
chr02	56700000	56800000	28	1
chr02	56800000	56900000	0	0
chr02	56900000	57000000	0	0
chr02	57000000	57100000	0	0
chr02	57100000	57200000	0	0
chr02	57200000	57300000	0	0
chr02	57300000	57400000	0	0
chr02	57400000	57500000	0	0
chr02	57500000	57600000	0	0
chr02	57600000	57700000	10	11
chr02	57700000	57800000	66	28
chr02	57800000	57900000	21	20
chr02	57900000	58000000	0	0
chr02	58000000	58100000	0	0
chr02	58100000	58200000	0	0
chr02	58200000	58300000	0	0
chr02	58300000	58400000	0	0
chr02	58400000	58500000	0	0
chr02	58500000	58600000	0	0
chr02	58600000	58700000	0	0
chr02	58700000	58800000	0	0
chr02	58800000	58900000	0	0
chr02	58900000	59000000	0	0
chr02	59000000	59100000	0	0
chr02	59100000	59200000	0	0
chr02	59200000	59300000	17	28
chr02	59300000	59400000	0	0
chr02	59400000	59500000	10	3
chr02	59500000	59600000	0	0
chr02	59600000	59700000	0	0
chr02	59700000	59800000	0	0
chr02	59800000	59900000	24	5
chr02	59900000	60000000	62	50
chr02	60000000	60100000	0	0
chr02	60100000	60200000	0	0
chr02	60200000	60300000	0	0
chr02	60300000	60400000	0	0
chr02	60400000	60500000	0	0
chr02	60500000	60600000	0	0
chr02	60600000	60700000	0	0
chr02	60700000	60800000	0	0
chr02	60800000	60900000	0	0
chr02	60900000	61000000	0	0
chr02	61000000	61100000	63	1
chr02	61100000	61200000	0	0
chr02	61200000	61300000	0	0
chr02	61300000	61400000	0	0
chr02	61400000	61500000	0	0
chr02	61500000	61600000	0	0
chr02	61600000	61700000	0	0
chr02	61700000	61800000	0	0
chr02	61800000	61900000	0	0
chr02	61900000	62000000	0	0
chr02	62000000	62100000	0	0
chr02	62100000	62200000	0	0
chr02	62200000	62300000	0	0
chr02	62300000	62400000	0	0
chr02	62400000	62500000	63	5
chr02	62500000	62600000	15	1
chr02	62600000	62700000	3	13
chr02	62700000	62800000	0	0
chr02	62800000	62900000	0	0
chr02	62900000	63000000	0	0
chr02	63000000	63100000	0	0
chr02	63100000	63200000	0	0
chr02	63200000	63300000	0	0
chr02	63300000	63400000	0	0
chr02	63400000	63500000	25	12
chr02	63500000	63600000	0	0
chr02	63600000	63700000	0	0
chr02	63700000	63800000	0	0
chr02	63800000	63900000	0	0
chr02	63900000	64000000	0	0
chr02	64000000	64100000	4	1
chr02	64100000	64200000	78	38
chr02	64200000	64300000	1	1
chr02	64300000	64400000	0	0
chr02	64400000	64500000	0	0
chr02	64500000	64600000	2	0
chr02	64600000	64700000	0	0
chr02	64700000	64800000	1	1
chr02	64800000	64900000	0	1
chr02	64900000	65000000	0	0
chr02	65000000	65100000	60	4
chr02	65100000	65200000	0	0
chr02	65200000	65300000	7	3
chr02	65300000	65400000	0	0
chr02	65400000	65500000	0	0
chr02	65500000	65600000	0	0
chr02	65600000	65700000	0	0
chr02	65700000	65800000	0	0
chr02	65800000	65900000	0	0
chr02	65900000	66000000	0	0
chr02	66000000	66100000	0	0
chr02	66100000	66200000	0	0
chr02	66200000	66300000	0	0
chr02	66300000	66400000	0	0
chr02	66400000	66500000	65	71
chr02	66500000	66600000	1	0
chr02	66600000	66700000	22	8
chr02	66700000	66800000	1	2
chr02	66800000	66900000	1	2
chr02	66900000	67000000	6	1
chr02	67000000	67100000	4	57
chr02	67100000	67200000	0	0
chr02	67200000	67300000	1	0
chr02	67300000	67400000	0	0
chr02	67400000	67500000	1	0
chr02	67500000	67600000	8	18
chr02	67600000	67700000	4	5
chr02	67700000	67800000	14	155
chr02	67800000	67900000	5	100
chr02	67900000	68000000	0	0
chr02	68000000	68100000	3	114
chr02	68100000	68200000	11	190
chr02	68200000	68300000	0	23
chr02	68300000	68400000	0	0
chr02	68400000	68500000	1	45
chr02	68500000	68600000	0	0
chr02	68600000	68700000	0	0
chr02	68700000	68800000	0	5
chr02	68800000	68900000	3	5
chr02	68900000	69000000	4	10
chr02	69000000	69100000	0	0
chr02	69100000	69200000	0	0
chr02	69200000	69300000	0	0
chr02	69300000	69400000	0	0
chr02	69400000	69500000	0	0
chr02	69500000	69600000	0	0
chr02	69600000	69700000	0	0
chr02	69700000	69800000	0	0
chr02	69800000	69900000	0	0
chr02	69900000	70000000	0	0
chr02	70000000	70100000	0	0
chr02	70100000	70200000	0	2
chr02	70200000	70300000	1	1
chr02	70300000	70400000	16	13
chr02	70400000	70500000	0	0
chr02	70500000	70600000	3	0
chr02	70600000	70700000	15	6
chr02	70700000	70800000	17	31
chr02	70800000	70900000	2	3
chr02	70900000	71000000	0	1
chr02	71000000	71100000	1	0
chr02	71100000	71200000	0	0
chr02	71200000	71300000	4	7
chr02	71300000	71400000	4	7
chr02	71400000	71500000	6	6
chr02	71500000	71600000	0	0
chr02	71600000	71700000	2	0
chr02	71700000	71800000	1	2
chr02	71800000	71900000	3	4
chr02	71900000	72000000	0	0
chr02	72000000	72100000	6	23
chr02	72100000	72200000	1	2
chr02	72200000	72300000	1	0
chr02	72300000	72400000	0	0
chr02	72400000	72500000	3	2
chr02	72500000	72600000	8	6
chr02	72600000	72700000	0	1
chr02	72700000	72800000	1	2
chr02	72800000	72900000	0	2
chr02	72900000	73000000	1	0
chr02	73000000	73100000	4	3
chr02	73100000	73200000	3	16
chr02	73200000	73300000	0	11
chr02	73300000	73400000	4	3
chr02	73400000	73500000	10	4
chr02	73500000	73600000	0	0
chr02	73600000	73700000	0	0
chr02	73700000	73800000	0	0
chr02	73800000	73900000	0	0
chr02	73900000	74000000	0	0
chr02	74000000	74100000	0	0
chr02	74100000	74200000	0	0
chr02	74200000	74300000	0	0
chr02	74300000	74400000	0	0
chr02	74400000	74500000	0	0
chr02	74500000	74600000	0	0
chr02	74600000	74700000	0	0
chr02	74700000	74800000	0	0
chr02	74800000	74900000	0	0
chr02	74900000	75000000	3	5
chr02	75000000	75100000	8	27
chr02	75100000	75200000	0	0
chr02	75200000	75300000	10	31
chr02	75300000	75400000	2	2
chr02	75400000	75500000	0	0
chr02	75500000	75600000	0	0
chr02	75600000	75700000	0	2
chr02	75700000	75800000	2	1
chr02	75800000	75900000	3	7
chr02	75900000	76000000	1	1
chr02	76000000	76100000	92	89
chr02	76100000	76200000	5	1
chr02	76200000	76300000	0	0
chr02	76300000	76400000	0	0
chr02	76400000	76500000	0	0
chr02	76500000	76600000	0	0
chr02	76600000	76700000	0	0
chr02	76700000	76800000	1	6
chr02	76800000	76900000	0	0
chr02	76900000	77000000	5	9
chr02	77000000	77100000	3	15
chr02	77100000	77200000	0	0
chr02	77200000	77300000	0	0
chr02	77300000	77400000	0	0
chr02	77400000	77500000	0	0
chr02	77500000	77600000	0	0
chr02	77600000	77700000	4	3
chr02	77700000	77800000	0	0
chr02	77800000	77900000	0	0
chr02	77900000	78000000	0	0
chr02	78000000	78100000	0	0
chr02	78100000	78200000	0	0
chr02	78200000	78300000	0	0
chr02	78300000	78400000	0	0
chr02	78400000	78500000	0	0
chr02	78500000	78600000	4	12
chr02	78600000	78700000	9	32
chr02	78700000	78800000	0	0
chr02	78800000	78900000	0	0
chr02	78900000	79000000	0	0
chr02	79000000	79100000	6	12
chr02	79100000	79200000	0	0
chr02	79200000	79300000	0	0
chr02	79300000	79400000	0	0
chr02	79400000	79500000	0	0
chr02	79500000	79600000	0	0
chr02	79600000	79700000	0	0
chr02	79700000	79800000	0	0
chr02	79800000	79900000	0	0
chr02	79900000	80000000	0	0
chr02	80000000	80100000	0	0
chr02	80100000	80200000	0	0
chr02	80200000	80300000	0	0
chr02	80300000	80400000	0	0
chr02	80400000	80500000	0	0
chr02	80500000	80600000	0	0
chr02	80600000	80700000	0	0
chr02	80700000	80800000	0	0
chr02	80800000	80900000	0	0
chr02	80900000	81000000	0	0
chr02	81000000	81100000	0	0
chr02	81100000	81200000	0	0
chr02	81200000	81300000	1	1
chr02	81300000	81400000	11	64
chr02	81400000	81500000	13	10
chr02	81500000	81600000	0	0
chr02	81600000	81700000	0	0
chr02	81700000	81800000	3	5
chr02	81800000	81900000	2	3
chr02	81900000	82000000	0	0
chr02	82000000	82100000	0	0
chr02	82100000	82200000	0	0
chr02	82200000	82300000	0	0
chr02	82300000	82400000	1	4
chr02	82400000	82500000	0	0
chr02	82500000	82600000	0	0
chr02	82600000	82700000	0	0
chr02	82700000	82800000	0	0
chr02	82800000	82900000	18	8
chr02	82900000	83000000	0	0
chr02	83000000	83100000	0	0
chr02	83100000	83200000	129	18
chr02	83200000	83300000	72	17
chr02	83300000	83400000	178	17
chr02	83400000	83500000	0	0
chr02	83500000	83600000	6	11
chr02	83600000	83700000	0	0
chr02	83700000	83800000	0	0
chr02	83800000	83900000	0	0
chr02	83900000	84000000	0	0
chr02	84000000	84100000	6	3
chr02	84100000	84200000	8	10
chr02	84200000	84300000	2	6
chr02	84300000	84400000	0	0
chr02	84400000	84500000	14	8
chr02	84500000	84600000	7	8
chr02	84600000	84700000	3	0
chr02	84700000	84800000	0	84
chr02	84800000	84900000	5	12
chr02	84900000	85000000	1	7
chr02	85000000	85100000	14	15
chr02	85100000	85200000	5	4
chr02	85200000	85300000	7	113
chr02	85300000	85400000	0	0
chr02	85400000	85500000	0	73
chr02	85500000	85600000	0	0
chr02	85600000	85700000	2	46
chr02	85700000	85800000	4	70
chr02	85800000	85900000	3	155
chr02	85900000	86000000	16	9
chr02	86000000	86100000	7	9
chr02	86100000	86200000	13	17
chr02	86200000	86300000	1	4
chr02	86300000	86400000	1	0
chr02	86400000	86500000	172	28
chr02	86500000	86600000	0	0
chr02	86600000	86700000	123	15
chr02	86700000	86800000	5	23
chr02	86800000	86900000	14	21
chr02	86900000	87000000	29	90
chr02	87000000	87100000	7	38
chr02	87100000	87200000	0	0
chr02	87200000	87300000	0	0
chr02	87300000	87400000	37	95
[truncated: 8,947 more rows]
