# Supplementary material for: A single hybrid origin of cultivated peanut
Source: Plant J. 2025 Dec 24;124(6):e70619. doi: 10.1111/tpj.70619 (PMC12737836; doi:10.1111/tpj.70619)
Supplement: Supplementary file 2 — Data S2. Identity matrix of 281 accessions of 47 diploid species and 5 cultivated. 281 individuals (272 accessions of 47 wild diploids species, 5 cultivated A genome SNP set, and 5 cultivated B genome SNP set). [file TPJ-124-0-s003.xlsx]

## Sheet: Readme
Supplemental file 2 Identity matrix of 281 accessions of 47 diploid species and five cultivated. 281 individuals (272 accessions of 47 wild diploids species, 5 cultivated A-genome SNP set, and 5 cultivated B-genome SNP set)

## Sheet: IBS
	dura.K30060.gnm1	dura.K30065.gnm1	dura.V14167.gnm2	hypo.Fuhuasheng_A	hypo.Fuhuasheng_B	hypo.Haihua_A	hypo.Haihua_B	hypo.Shitouqi_A	hypo.Shitouqi_B	hypo.TennRed_A	hypo.TennRed_B	hypo.Tifrunner.gnm2_A	hypo.Tifrunner.gnm2_B	ipae.K30076.gnm2	step.V10309.gnm1	dura_V14167_A	Asp1_Ma1875_A	Asp2_Ma1904_A	Aaffkrap_Se3324_K	kuhl_V8916a_PI666094_A	kuhl_V9230_PI666090_A	kuhl_V13530_A	kuhl_V15299_A	kuhl_V6413_PI476126_A	kuhl_V9394_A	kuhl_V14705_A	kuhl_V9375_Grif7698_A	kuhl_V10506_Grif7734_A	kuhl_V6352_A	card_Se3733_A	kemp_Se3170_A	corr_Se4012_A	corr_Se4026_A	corr_Se4027_A	diog_K30106_PI468354_A	diog_Ma1907_A	Asp4_Se3006_B	herz_Se3334_A	Asp1_Ma1470_A	magn_V13761_B	magn_V13751_B	micr_V14042_A	micr_V14031_A	schi_V9923_Grif7716_A	step_HLK408_PI338279_A	magn_Se3777_B	Asp5_Se5011_A	Asp9_Ma1979_A	Asp1_Ma1918_A
dura.K30060.gnm1		172	57	320	1095	353	1010	299	1086	290	1022	253	1043	1117	954	94	807	793	989	824	843	841	831	842	854	881	849	833	786	861	855	793	825	811	787	969	1039	694	832	1039	1054	813	797	767	930	1034	872	833	808
dura.K30065.gnm1	172		182	342	1071	373	990	332	1063	307	1007	275	1019	1087	934	201	796	769	966	800	812	822	810	812	825	865	825	824	765	842	831	771	805	785	762	944	1005	684	807	1006	1026	790	772	750	905	1010	852	810	797
dura.V14167.gnm2	57	182		329	1107	353	1028	298	1101	297	1033	252	1055	1131	979	85	820	814	1002	844	864	855	853	859	874	900	872	848	801	882	874	808	839	829	803	988	1056	714	847	1054	1069	830	816	783	955	1049	891	851	826
hypo.Fuhuasheng_A	320	342	329		1155	225	1091	189	1123	167	1106	132	1137	1071	994	315	857	851	1000	862	896	892	879	887	897	928	895	874	830	903	892	837	861	861	830	1000	1021	754	881	1031	1027	854	836	808	966	1023	910	879	856
hypo.Fuhuasheng_B	1095	1071	1107	1155		1141	248	1157	172	1151	204	1175	183	253	938	1099	865	780	643	817	833	833	834	833	822	894	856	832	800	854	854	803	845	826	802	926	445	930	882	409	425	832	841	784	881	408	851	843	884
hypo.Haihua_A	353	373	353	225	1141		1167	193	1133	214	1087	163	1114	1055	1026	345	883	874	1012	888	919	905	903	914	922	947	917	900	844	930	916	860	884	883	859	1017	1032	788	902	1036	1031	877	858	831	988	1029	929	903	882
hypo.Haihua_B	1010	990	1028	1091	248	1167		1129	209	1069	205	1100	140	228	880	1017	802	726	602	763	773	778	779	773	764	839	791	782	744	791	797	742	781	764	732	884	398	872	819	370	386	772	776	720	828	371	792	790	817
hypo.Shitouqi_A	299	332	298	189	1157	193	1129		1144	189	1119	139	1146	1130	1006	296	879	868	1033	881	913	903	899	899	911	942	914	891	847	925	911	851	878	878	848	1021	1064	762	895	1074	1079	868	849	824	989	1074	926	891	870
hypo.Shitouqi_B	1086	1063	1101	1123	172	1133	209	1144		1105	172	1127	146	184	911	1089	828	754	590	784	802	799	796	797	787	863	810	798	758	811	816	765	805	787	759	898	388	913	846	350	362	794	801	748	850	357	809	814	848
hypo.TennRed_A	290	307	297	167	1151	214	1069	189	1105		1123	105	1103	1040	986	284	833	817	962	838	866	872	859	864	866	909	867	848	803	881	868	808	830	825	800	985	983	733	857	1001	1000	817	802	776	949	990	880	847	832
hypo.TennRed_B	1022	1007	1033	1106	204	1087	205	1119	172	1123		1086	95	172	898	1021	808	726	581	759	781	776	775	780	777	842	798	780	740	793	797	736	784	761	734	886	377	882	825	336	356	770	772	719	830	351	792	798	823
hypo.Tifrunner.gnm2_A	253	275	252	132	1175	163	1100	139	1127	105	1086		1117	1065	979	239	827	818	978	831	860	856	852	859	871	901	865	842	797	880	861	799	827	824	795	982	1006	722	850	1018	1021	817	793	772	937	1014	881	845	827
hypo.Tifrunner.gnm2_B	1043	1019	1055	1137	183	1114	140	1146	146	1103	95	1117		120	882	1042	790	710	550	744	766	762	763	764	752	830	778	768	721	780	781	726	771	750	722	876	334	872	812	290	310	757	761	704	820	304	776	782	810
ipae.K30076.gnm2	1117	1087	1131	1071	253	1055	228	1130	184	1040	172	1065	120		904	1121	820	738	530	778	793	789	790	790	782	857	801	794	745	800	798	750	792	773	753	889	290	908	838	255	268	784	783	733	852	257	793	810	837
step.V10309.gnm1	954	934	979	994	938	1026	880	1006	911	986	898	979	882	904		975	554	494	848	442	386	445	516	450	448	529	510	447	482	485	477	569	615	583	565	617	855	757	572	847	857	627	636	597	239	847	485	567	566
dura_V14167_A	94	201	85	315	1099	345	1017	296	1089	284	1021	239	1042	1121	975		779	776	976	808	822	818	811	822	835	865	834	807	761	841	829	769	799	790	758	950	1036	663	811	1038	1048	794	779	747	915	1030	849	806	786
Asp1_Ma1875_A	807	796	820	857	865	883	802	879	828	833	808	827	790	820	554	779		336	706	370	398	428	360	361	373	392	362	381	354	383	379	437	464	443	443	516	747	555	276	728	751	471	473	439	444	733	384	338	243
Asp2_Ma1904_A	793	769	814	851	780	874	726	868	754	817	726	818	710	738	494	776	336		645	277	312	338	340	309	278	378	340	309	306	333	338	386	433	403	375	470	670	560	376	650	664	430	413	375	376	650	328	354	358
Aaffkrap_Se3324_K	989	966	1002	1000	643	1012	602	1033	590	962	581	978	550	530	848	976	706	645		693	714	695	695	705	699	749	703	687	663	706	705	646	686	667	649	804	462	776	728	435	453	683	681	627	777	432	703	715	727
kuhl_V8916a_PI666094_A	824	800	844	862	817	888	763	881	784	838	759	831	744	778	442	808	370	277	693		293	326	317	218	205	353	298	257	291	331	317	392	446	421	402	445	710	598	405	691	701	446	452	399	314	685	325	370	387
kuhl_V9230_PI666090_A	843	812	864	896	833	919	773	913	802	866	781	860	766	793	386	822	398	312	714	293		269	355	303	311	386	352	308	331	330	315	407	447	409	395	475	726	595	426	711	726	466	450	427	260	715	326	393	407
kuhl_V13530_A	841	822	855	892	833	905	778	903	799	872	776	856	762	789	445	818	428	338	695	326	269		381	336	338	407	378	332	355	339	333	408	463	428	417	491	718	604	451	701	721	461	442	430	318	708	332	410	433
kuhl_V15299_A	831	810	853	879	834	903	779	899	796	859	775	852	763	790	516	811	360	340	695	317	355	381		309	312	293	243	347	240	339	333	424	440	419	403	491	720	583	397	702	724	435	450	417	408	711	324	354	375
kuhl_V6413_PI476126_A	842	812	859	887	833	914	773	899	797	864	780	859	764	790	450	822	361	309	705	218	303	336	309		205	347	295	272	293	350	337	405	437	434	413	466	726	599	398	702	726	456	458	407	336	706	338	365	387
kuhl_V9394_A	854	825	874	897	822	922	764	911	787	866	777	871	752	782	448	835	373	278	699	205	311	338	312	205		368	298	265	302	337	335	405	432	421	402	437	727	607	398	698	717	461	449	413	327	705	324	374	388
kuhl_V14705_A	881	865	900	928	894	947	839	942	863	909	842	901	830	857	529	865	392	378	749	353	386	407	293	347	368		294	360	308	360	339	445	459	451	435	494	775	592	419	760	782	457	484	471	427	761	360	377	413
kuhl_V9375_Grif7698_A	849	825	872	895	856	917	791	914	810	867	798	865	778	801	510	834	362	340	703	298	352	378	243	295	298	294		321	261	321	325	429	454	425	408	466	721	579	376	705	726	455	452	444	389	710	331	368	378
kuhl_V10506_Grif7734_A	833	824	848	874	832	900	782	891	798	848	780	842	768	794	447	807	381	309	687	257	308	332	347	272	265	360	321		319	331	319	416	463	430	418	472	727	604	420	706	722	458	461	435	328	705	326	389	392
kuhl_V6352_A	786	765	801	830	800	844	744	847	758	803	740	797	721	745	482	761	354	306	663	291	331	355	240	293	302	308	261	319		347	323	385	427	415	374	489	676	578	384	649	679	435	433	380	375	664	342	351	368
card_Se3733_A	861	842	882	903	854	930	791	925	811	881	793	880	780	800	485	841	383	333	706	331	330	339	339	350	337	360	321	331	347		210	427	453	429	414	458	734	584	409	719	736	455	463	458	360	714	212	382	386
kemp_Se3170_A	855	831	874	892	854	916	797	911	816	868	797	861	781	798	477	829	379	338	705	317	315	333	333	337	335	339	325	319	323	210		397	425	391	385	466	730	567	414	714	728	436	441	442	342	714	225	370	401
corr_Se4012_A	793	771	808	837	803	860	742	851	765	808	736	799	726	750	569	769	437	386	646	392	407	408	424	405	405	445	429	416	385	427	397		267	258	270	553	687	581	473	668	675	341	350	296	458	668	424	465	463
corr_Se4026_A	825	805	839	861	845	884	781	878	805	830	784	827	771	792	615	799	464	433	686	446	447	463	440	437	432	459	454	463	427	453	425	267		270	263	560	721	589	496	702	713	349	370	332	508	708	454	470	487
corr_Se4027_A	811	785	829	861	826	883	764	878	787	825	761	824	750	773	583	790	443	403	667	421	409	428	419	434	421	451	425	430	415	429	391	258	270		270	549	705	575	470	690	695	326	352	326	478	692	431	452	452
diog_K30106_PI468354_A	787	762	803	830	802	859	732	848	759	800	734	795	722	753	565	758	443	375	649	402	395	417	403	413	402	435	408	418	374	414	385	270	263	270		537	664	568	468	662	672	304	318	290	458	658	426	444	454
diog_Ma1907_A	969	944	988	1000	926	1017	884	1021	898	985	886	982	876	889	617	950	516	470	804	445	475	491	491	466	437	494	466	472	489	458	466	553	560	549	537		822	704	516	813	830	579	565	568	493	822	475	511	520
Asp4_Se3006_B	1039	1005	1056	1021	445	1032	398	1064	388	983	377	1006	334	290	855	1036	747	670	462	710	726	718	720	726	727	775	721	727	676	734	730	687	721	705	664	822		826	767	212	238	708	695	661	778	198	735	745	758
herz_Se3334_A	694	684	714	754	930	788	872	762	913	733	882	722	872	908	757	663	555	560	776	598	595	604	583	599	607	592	579	604	578	584	567	581	589	575	568	704	826		566	808	825	579	571	583	665	813	579	557	570
Asp1_Ma1470_A	832	807	847	881	882	902	819	895	846	857	825	850	812	838	572	811	276	376	728	405	426	451	397	398	398	419	376	420	384	409	414	473	496	470	468	516	767	566		754	774	484	481	480	468	756	423	359	279
magn_V13761_B	1039	1006	1054	1031	409	1036	370	1074	350	1001	336	1018	290	255	847	1038	728	650	435	691	711	701	702	702	698	760	705	706	649	719	714	668	702	690	662	813	212	808	754		191	693	691	646	765	158	712	723	745
magn_V13751_B	1054	1026	1069	1027	425	1031	386	1079	362	1000	356	1021	310	268	857	1048	751	664	453	701	726	721	724	726	717	782	726	722	679	736	728	675	713	695	672	830	238	825	774	191		701	707	654	778	179	734	750	770
micr_V14042_A	813	790	830	854	832	877	772	868	794	817	770	817	757	784	627	794	471	430	683	446	466	461	435	456	461	457	455	458	435	455	436	341	349	326	304	579	708	579	484	693	701		295	303	536	695	464	475	479
micr_V14031_A	797	772	816	836	841	858	776	849	801	802	772	793	761	783	636	779	473	413	681	452	450	442	450	458	449	484	452	461	433	463	441	350	370	352	318	565	695	571	481	691	707	295		314	522	700	456	496	474
schi_V9923_Grif7716_A	767	750	783	808	784	831	720	824	748	776	719	772	704	733	597	747	439	375	627	399	427	430	417	407	413	471	444	435	380	458	442	296	332	326	290	568	661	583	480	646	654	303	314		495	651	458	463	458
step_HLK408_PI338279_A	930	905	955	966	881	988	828	989	850	949	830	937	820	852	239	915	444	376	777	314	260	318	408	336	327	427	389	328	375	360	342	458	508	478	458	493	778	665	468	765	778	536	522	495		764	370	452	451
magn_Se3777_B	1034	1010	1049	1023	408	1029	371	1074	357	990	351	1014	304	257	847	1030	733	650	432	685	715	708	711	706	705	761	710	705	664	714	714	668	708	692	658	822	198	813	756	158	179	695	700	651	764		714	729	756
Asp5_Se5011_A	872	852	891	910	851	929	792	926	809	880	792	881	776	793	485	849	384	328	703	325	326	332	324	338	324	360	331	326	342	212	225	424	454	431	426	475	735	579	423	712	734	464	456	458	370	714		372	388
Asp9_Ma1979_A	833	810	851	879	843	903	790	891	814	847	798	845	782	810	567	806	338	354	715	370	393	410	354	365	374	377	368	389	351	382	370	465	470	452	444	511	745	557	359	723	750	475	496	463	452	729	372		352
Asp1_Ma1918_A	808	797	826	856	884	882	817	870	848	832	823	827	810	837	566	786	243	358	727	387	407	433	375	387	388	413	378	392	368	386	401	463	487	452	454	520	758	570	279	745	770	479	474	458	451	756	388	352
Asp3_Se5021_A	862	852	884	923	893	941	832	933	869	894	842	893	830	856	629	849	400	422	739	431	460	495	439	431	453	456	430	448	427	450	469	513	533	507	504	520	785	607	414	773	789	524	537	522	520	782	470	350	419
Asp6_Ma1469_Unk	927	898	942	938	573	968	516	979	517	904	509	916	476	465	755	917	622	553	380	604	626	610	602	619	607	671	617	602	577	624	615	584	625	603	572	725	394	730	647	376	402	608	606	560	674	376	627	628	636
step_Sv3712_A	909	888	932	946	866	966	814	966	836	925	816	920	803	831	282	890	427	350	749	305	253	313	379	315	313	397	372	307	354	349	336	435	481	456	427	483	759	643	458	746	756	504	492	467	128	740	359	428	435
step_V13828_PI599187_A	901	882	924	933	873	962	816	960	838	913	826	910	810	831	301	887	428	352	745	308	245	320	378	319	307	408	363	298	358	355	338	439	490	458	444	495	758	644	456	743	760	508	505	479	144	744	348	432	435
step_V10229_A	928	903	953	966	879	988	825	990	849	950	827	937	817	850	241	913	439	377	775	312	257	317	406	333	325	423	388	326	375	356	337	456	504	475	456	493	778	663	465	762	777	534	521	493	10	762	366	450	448
step_V12488_A	930	907	952	962	872	986	813	988	839	942	824	934	810	838	248	911	442	373	763	315	260	310	401	333	320	426	381	320	373	364	346	457	508	477	450	487	764	667	465	753	771	530	513	491	58	750	368	450	443
step_V12575_PI591359_A	928	905	951	961	879	985	825	988	845	946	828	936	817	847	235	914	443	374	769	305	260	318	404	335	321	420	388	319	375	361	345	458	507	479	460	499	772	665	467	762	776	529	524	486	63	754	369	449	450
step_Ve13258_PI591350_A	928	903	953	966	879	988	825	989	849	950	827	937	817	850	242	913	442	374	775	312	258	317	406	336	325	425	386	325	375	358	339	456	506	475	456	494	776	665	468	762	776	531	521	494	7	761	370	451	447
step_V13796_PI599185_A	940	913	963	965	886	991	828	991	854	952	837	942	826	854	256	925	456	387	776	326	275	329	415	342	336	438	403	334	388	371	357	471	522	490	463	496	781	675	478	765	783	534	525	497	85	765	380	463	461
step_V14092_A	915	890	937	953	876	977	823	972	845	930	831	927	814	840	283	898	437	366	751	314	255	317	406	321	310	416	390	302	381	353	350	444	492	474	449	504	765	647	463	749	765	514	510	484	143	744	357	448	451
step_V14453_A	931	909	957	972	889	993	834	996	857	955	834	942	827	860	251	917	452	387	783	328	272	331	422	348	339	440	400	340	386	370	355	469	514	490	468	502	788	671	479	774	786	544	531	506	23	773	384	457	459
step_V14454_A	931	906	955	968	879	989	827	990	848	951	828	938	818	851	243	915	445	375	776	314	261	317	409	338	328	426	387	327	378	358	340	456	506	477	458	493	779	668	471	763	777	536	521	496	11	761	371	451	452
Aaffkuh_V15312_A	862	838	885	908	842	928	781	924	809	879	791	883	770	799	467	850	368	299	704	238	317	348	323	231	202	341	292	288	321	331	327	419	444	436	409	446	731	616	403	710	731	458	463	434	348	716	337	373	390
Aaffkuh_V15304_A	840	818	862	891	848	911	789	907	816	863	788	863	771	799	476	820	371	310	707	237	332	355	311	248	248	335	271	313	302	333	315	405	428	418	392	452	734	594	397	708	720	431	449	424	368	711	315	377	379
Aaffkuh_V15310_A	918	889	935	967	898	987	836	979	864	941	847	939	831	865	526	898	431	383	758	300	393	417	377	287	259	398	365	347	394	389	386	487	493	491	485	459	799	647	457	781	794	523	513	516	413	785	377	448	446
simp_V13728_A	810	792	834	853	836	876	769	872	794	824	774	823	758	776	516	791	366	325	674	320	345	366	238	307	325	332	277	343	226	340	321	394	426	405	379	489	697	583	400	681	704	441	430	391	403	687	329	344	373
step_V7379_PI497579_A	927	901	951	965	880	986	826	989	849	949	828	935	818	851	240	912	442	374	775	313	257	316	403	337	326	423	384	327	374	357	338	457	506	474	454	492	776	663	466	762	776	532	519	494	10	761	369	446	448
step_V7762_PI681084_A	932	904	953	960	872	984	817	986	840	941	825	933	810	838	245	913	444	376	762	315	261	316	400	332	314	427	385	319	376	369	348	459	503	474	449	493	767	669	467	754	769	526	515	490	66	752	367	453	447
step_V14773_A	928	904	953	967	878	988	824	991	847	950	825	937	816	849	243	913	443	377	776	315	261	320	407	337	328	426	390	327	377	361	342	459	507	477	457	495	776	665	469	762	777	534	522	496	13	762	373	451	449
step_W422_A	892	869	914	932	867	947	817	952	835	912	815	898	802	830	293	872	423	362	740	300	233	306	391	316	320	394	368	294	359	349	330	436	476	451	425	484	760	629	449	747	759	500	484	456	152	741	359	429	423
vali_V13514_B	1038	1005	1051	1016	437	1027	393	1064	379	985	366	1002	331	287	858	1032	747	666	461	707	723	720	717	725	723	781	737	721	679	724	728	689	732	710	678	834	249	820	772	235	219	716	704	657	777	220	730	740	768
bene_K35005_PI475877_F	979	960	994	968	512	986	456	1018	449	941	442	957	402	372	800	975	678	603	391	645	661	660	659	671	661	722	672	663	622	670	665	625	667	647	612	777	321	757	706	299	301	645	651	589	722	295	667	674	696
Acfhel_V15289_A	853	834	873	904	846	926	793	922	808	877	792	878	773	808	460	837	368	304	717	206	325	349	312	255	228	321	297	282	326	321	316	418	440	419	405	458	737	605	395	717	735	440	463	443	347	719	316	367	376
Acfhel_V14685_Grif7526_A	858	829	873	895	848	916	798	915	811	878	792	868	780	809	441	834	380	323	718	249	283	323	344	270	273	330	327	258	337	328	323	411	438	421	422	452	731	589	411	717	730	461	465	436	322	720	333	374	401
Acfkuh_V15287_A	815	796	835	872	815	893	754	891	783	844	762	842	745	776	421	795	356	280	689	187	280	324	330	213	196	357	310	256	300	326	308	382	422	409	390	438	701	590	400	682	699	443	433	400	301	680	320	362	376
corr_La135_A	805	785	822	855	820	881	753	875	776	828	751	821	738	762	582	785	429	395	657	410	406	409	418	419	400	444	428	434	399	418	396	244	265	211	271	534	693	575	466	673	686	324	355	306	477	677	428	452	448
corr_G9548_PI262881_A	854	832	873	893	879	915	819	915	836	867	820	867	805	823	638	833	478	460	733	467	469	479	483	483	472	480	473	492	469	457	451	355	355	328	364	582	750	571	506	740	751	405	420	421	538	739	465	494	484
deco_Sv4533_G	895	875	909	911	587	936	533	941	538	880	516	886	489	479	743	886	619	547	422	585	616	593	599	600	609	652	604	603	566	609	596	565	618	596	559	715	421	697	639	411	427	584	584	538	659	408	608	624	634
deco_Sv8188_G	905	881	919	914	595	940	542	947	545	884	527	891	501	491	749	889	632	552	434	595	622	595	611	611	616	658	612	608	575	613	602	572	617	604	566	718	430	699	651	426	440	587	592	542	664	422	612	630	645
villo_V14316_A	765	758	787	811	792	835	727	830	750	783	721	779	713	730	547	748	442	372	635	374	376	394	415	387	383	450	428	406	377	406	390	212	291	269	266	542	661	591	474	638	658	344	353	281	444	653	408	456	447
Asp4_Se3625_B	1025	994	1042	1009	428	1018	379	1056	371	970	359	993	314	270	842	1023	733	658	442	695	714	702	707	710	710	767	711	709	659	718	714	671	706	690	648	821	49	814	751	194	223	688	682	639	761	181	718	734	744
deco_V9955_PI666082_G	908	889	922	932	593	948	543	957	548	895	525	899	500	492	759	898	633	562	434	598	627	604	615	612	618	661	619	614	581	625	610	577	625	609	575	719	437	707	646	428	443	588	593	551	672	423	619	638	647
deco_W674_G	904	879	917	914	598	935	547	941	550	880	531	887	504	494	754	892	630	556	433	593	623	603	610	608	616	658	611	610	580	619	608	577	626	610	578	713	434	702	645	429	440	593	597	552	667	422	620	634	645
diog_Vp5000_A	875	842	891	920	846	945	790	940	817	897	797	890	785	806	497	855	404	352	711	336	360	374	370	347	345	380	357	364	371	352	358	428	460	428	422	392	734	600	437	730	739	449	479	445	387	727	368	409	429
dura_K7988_PI219823_A	141	227	139	346	1084	367	1010	326	1072	317	1004	273	1027	1098	961	72	769	762	953	790	810	804	791	807	817	850	815	790	745	824	812	754	786	774	742	935	1007	658	794	1005	1020	782	766	733	903	1001	829	799	772
dura_Se2737_A	204	148	223	345	1053	380	971	334	1039	308	987	281	1003	1074	943	155	762	757	939	778	785	792	779	786	796	834	795	790	729	807	797	742	772	756	730	920	976	648	775	977	994	755	742	715	874	980	826	783	766
dura_Se2845_A	165	230	164	361	1070	393	989	352	1057	326	1002	296	1014	1089	953	92	757	750	952	770	788	792	782	786	795	835	800	791	743	808	803	738	770	761	727	920	996	648	782	1000	1011	761	746	723	880	997	819	779	761
glan_V13738_PI599182_D	956	934	970	956	527	973	477	1000	470	914	461	934	421	390	794	950	668	582	367	628	646	638	645	648	642	699	641	642	607	653	658	606	647	628	594	759	334	752	683	317	341	633	622	571	710	306	654	666	684
helo_V6325_A	825	820	845	874	841	899	785	892	809	850	784	845	771	798	441	805	364	302	696	239	289	320	324	263	262	341	314	229	309	329	314	399	439	414	398	447	727	574	405	703	716	440	453	424	319	702	319	373	388
helo_V14678_A	834	817	850	874	840	901	776	892	804	850	778	843	766	791	430	811	363	300	692	233	287	317	324	254	250	329	300	219	297	308	293	396	444	414	397	449	721	589	409	703	715	445	457	416	307	698	315	368	389
helo_V12083_A	843	827	863	892	831	919	776	908	796	873	776	866	764	795	424	825	376	313	683	254	302	322	347	264	257	344	341	230	323	328	335	390	441	407	398	455	715	601	415	699	715	452	460	420	311	699	336	386	400
helo_V10470_A	844	827	863	886	835	909	782	907	800	863	780	857	767	789	443	826	370	315	691	251	299	339	337	272	269	345	318	230	312	322	314	395	440	414	415	451	719	593	411	701	715	459	464	429	322	700	322	375	396
hoeh_V9140_PI666086_Unk	825	795	843	856	714	885	646	881	662	822	638	820	621	634	615	801	490	435	543	432	465	450	444	441	445	509	452	450	423	463	451	440	482	471	446	574	570	595	521	558	577	483	482	444	511	562	459	483	494
hoeh_V13985_Unk	841	820	860	865	738	898	675	891	689	837	669	831	656	667	620	817	507	449	576	449	472	461	460	442	457	525	469	462	436	479	461	469	501	497	469	574	606	618	536	584	606	499	502	469	520	587	478	489	505
hoeh_V14547_Unk	823	799	843	861	718	893	653	889	669	823	650	824	632	646	617	801	497	436	552	441	466	445	445	447	452	519	452	458	424	466	459	453	490	479	448	573	577	608	529	563	582	484	474	448	511	565	463	492	495
hoeh_V9094_PI688954_Unk	837	810	852	868	731	897	670	893	685	838	672	837	657	669	616	814	512	456	574	456	477	467	468	452	471	536	484	472	444	483	467	473	509	500	476	588	598	622	546	582	605	508	507	468	524	585	480	504	517
kemp_V14673_A	887	877	904	933	883	954	824	952	848	917	825	910	818	842	494	871	421	364	743	290	345	368	374	311	295	361	372	295	354	387	365	461	485	454	445	463	768	629	436	757	765	495	502	474	374	757	367	423	438
kemp_V13250_A	795	788	809	848	834	873	776	866	796	816	780	811	763	783	487	772	382	319	698	325	315	325	361	346	342	389	366	339	321	282	266	405	454	411	388	498	714	565	402	702	720	452	434	421	368	704	281	388	390
kemp_V15135_A	876	865	895	918	868	942	812	938	833	900	809	892	801	826	459	862	389	334	741	263	314	331	343	283	270	326	332	257	327	351	329	434	454	423	424	448	753	598	409	737	751	464	473	450	340	734	330	393	412
kemp_V14886_A	874	863	893	913	857	937	805	935	823	896	800	890	791	817	450	857	389	329	733	257	312	332	347	284	273	339	339	252	321	349	329	437	457	427	427	447	742	603	409	728	744	465	479	448	336	729	333	384	407
krap_Wi1291_K	976	951	992	994	615	1003	571	1029	559	949	554	969	516	497	821	971	695	616	173	660	682	682	671	682	669	736	679	666	637	685	692	634	677	645	635	791	438	767	716	410	421	666	660	608	746	405	684	690	718
kuhl_V14691_A	842	827	861	892	825	915	775	911	794	864	775	862	758	787	433	819	370	305	685	227	281	308	323	248	253	341	314	210	296	325	309	399	451	415	408	460	717	594	414	695	711	457	461	420	316	696	323	373	389
kuhl_V15296_A	872	856	892	926	872	942	816	941	833	896	819	899	801	830	473	858	384	326	725	214	336	351	328	275	245	332	302	296	339	333	329	437	442	437	427	455	754	610	419	735	754	453	473	456	359	735	341	388	407
kuhl_V8887_A	799	782	817	843	805	873	740	859	764	810	744	809	725	749	514	775	372	318	660	308	337	364	252	304	311	316	274	337	212	333	324	395	411	401	358	485	667	566	398	658	677	431	434	380	402	655	332	358	376
kuhl_V9479_PI688955_A	834	824	850	898	820	916	761	910	787	877	757	864	753	788	414	817	411	331	712	304	244	259	365	320	324	386	357	295	352	325	315	423	442	411	406	460	726	598	435	700	712	462	473	440	290	702	325	388	409
kuhl_V9243_PI666091_A	824	801	841	862	843	882	784	880	811	845	785	831	774	805	398	803	396	316	706	300	198	273	360	316	313	382	351	287	327	329	322	398	432	412	395	473	724	599	423	720	727	457	441	426	277	718	333	402	401
kuhl_V9912_Grif7712_A	824	801	844	872	815	892	762	892	788	849	760	841	748	770	438	807	393	326	685	308	251	245	366	324	336	388	352	316	350	320	308	380	423	391	375	475	698	585	416	677	700	430	430	418	318	681	311	378	402
kuhl_V9214_PI666089_A	876	862	893	921	845	937	794	941	812	900	794	890	783	806	409	854	422	363	730	324	202	293	372	336	342	381	361	321	351	335	332	431	470	428	442	469	747	615	452	733	743	484	470	460	286	729	329	407	421
kuhl_V9470_PI686982_A	850	828	866	897	826	922	772	915	792	879	777	874	766	791	431	831	410	341	717	322	249	274	376	325	318	408	384	310	353	327	321	401	439	402	404	471	738	617	445	719	728	458	464	419	293	720	341	394	438
kuhl_V6404_PI476119_A	834	812	846	872	819	894	759	886	780	844	763	839	746	769	527	807	376	324	678	331	356	374	261	327	335	302	291	362	242	350	321	411	435	427	394	500	688	592	399	679	700	452	448	422	421	677	334	363	394
Affbat_Wi1300_Grif14260_K	963	942	978	971	596	991	552	1013	544	936	531	948	499	470	807	954	679	602	190	649	668	647	664	662	656	715	665	647	618	663	662	615	656	633	613	768	412	751	701	380	401	647	644	595	730	373	661	675	697
dura_K30071_PI475846_A	167	224	171	355	1057	379	978	340	1046	320	980	286	1001	1071	926	107	731	735	926	759	773	779	760	775	783	817	786	773	712	792	785	720	754	744	710	906	982	641	760	979	999	750	736	705	866	977	804	764	739
bati_Wi1266_PI686976_K	961	940	976	980	603	992	556	1015	549	937	541	953	503	478	825	953	691	619	185	668	690	676	673	682	672	732	680	673	637	687	688	630	667	641	619	786	434	773	710	415	430	659	656	603	752	409	679	694	704
dura_K30072_PI475847_A	153	225	158	343	1071	372	989	329	1056	305	999	274	1011	1087	941	91	749	742	945	775	788	792	776	798	799	828	789	775	722	804	797	737	767	759	724	917	995	638	771	996	1013	760	752	716	875	994	817	777	747
dura_K30073_PI468319_A	187	253	197	367	1052	385	981	357	1037	335	973	297	994	1061	919	131	736	722	924	751	768	772	762	773	777	815	777	765	709	788	786	718	750	745	704	897	971	626	758	971	982	747	724	701	851	968	795	763	733
bati_Wi1279_Grif14250_K	965	938	979	980	600	991	553	1012	544	934	545	949	501	477	816	956	685	612	185	661	680	672	663	676	665	721	671	665	625	676	676	623	663	638	616	779	422	767	701	404	422	653	652	600	742	401	673	681	698
dura_K30074_PI468320_A	227	283	237	385	1042	408	968	376	1026	357	963	314	978	1042	905	171	713	689	902	729	742	743	740	744	753	790	750	735	686	759	750	692	733	727	681	876	956	615	737	955	969	716	700	685	837	952	766	738	721
bati_Wi1282_PI686977_K	964	942	980	982	601	995	553	1015	548	939	539	952	498	474	823	955	685	616	177	662	683	669	667	678	669	726	675	666	637	678	677	624	662	637	616	783	425	769	705	404	423	654	651	600	750	403	670	689	701
dura_K30075_PI468321_A	298	328	310	426	1010	450	938	423	987	392	936	365	947	995	867	242	693	676	865	708	715	723	723	724	730	776	730	723	673	728	724	659	693	690	643	844	913	572	710	910	927	688	669	653	789	901	748	720	697
bati_Wi1284_PI686978_K	970	947	983	986	603	998	553	1018	549	942	544	957	501	479	829	959	690	623	188	670	689	676	670	679	671	731	679	667	634	685	685	629	672	646	622	786	429	772	710	408	425	659	657	598	751	406	678	695	704
dura_K30077_PI468323_A	311	350	320	431	1005	463	925	431	981	407	917	369	933	986	851	250	684	666	867	699	705	714	702	709	723	758	715	719	666	726	729	658	691	682	640	836	897	569	692	903	918	679	651	640	779	901	738	713	687
bati_Wi1504_PI666081_K	935	913	946	943	564	959	511	980	501	908	493	922	460	431	780	921	653	590	307	623	652	639	634	645	632	688	638	634	596	638	642	602	642	625	601	745	380	745	674	378	399	627	628	574	708	381	642	654	667
dura_K30078_PI468324_A	305	326	317	421	1004	459	930	430	985	394	937	367	946	998	843	248	685	671	877	706	686	696	711	715	728	758	725	710	662	717	710	662	687	683	644	844	913	576	701	908	921	689	666	653	770	904	734	710	681
dura_K36002_PI475882_A	147	221	148	352	1078	378	998	340	1064	310	1008	280	1016	1090	951	75	758	751	954	775	788	789	787	794	804	840	804	793	743	810	802	732	769	757	724	921	1006	644	784	1005	1019	759	748	718	883	1000	816	785	763
bati_Wi1505_PI688944_K	931	906	947	941	574	956	525	983	514	910	508	925	473	448	783	921	647	581	313	615	649	630	631	638	618	685	642	623	591	622	631	605	641	623	594	739	389	737	664	380	406	626	624	576	710	381	633	642	659
dura_K36003_PI475883_A	145	221	146	348	1076	375	996	337	1062	307	1007	278	1016	1090	953	72	754	744	953	774	789	789	784	788	800	837	800	788	740	808	800	738	773	761	727	919	1006	642	781	1006	1019	758	747	716	882	1000	817	780	761
bati_K30079_PI468325_K	966	943	981	986	607	1001	555	1019	551	946	546	958	505	482	830	958	694	623	192	675	691	675	673	684	671	737	683	674	640	686	686	633	672	647	620	789	433	771	712	411	431	663	660	605	755	409	680	695	709
dura_K36005_PI475885_A	101	207	100	313	1102	349	1019	300	1089	286	1025	244	1048	1127	980	20	784	779	983	809	826	817	813	824	838	869	838	811	767	843	832	771	801	794	760	952	1041	664	813	1043	1053	795	779	747	916	1034	853	810	791
bati_K30080_PI468326_K	959	936	971	976	612	993	557	1013	554	937	548	951	511	485	822	951	689	614	188	664	680	672	667	680	669	723	674	671	636	675	675	618	658	630	609	785	428	763	707	411	427	650	648	600	751	403	669	691	708
prae_V13777_G	885	861	898	904	591	930	529	933	537	867	519	875	492	487	738	871	620	541	428	588	616	593	602	603	607	657	602	594	564	611	603	563	615	597	560	713	431	701	635	421	434	577	579	541	659	420	613	627	634
prae_V6416_PI476128_G	897	874	911	913	589	933	531	943	537	876	520	884	491	480	743	881	619	537	425	587	617	592	603	604	608	655	603	597	562	611	601	564	616	598	564	709	432	701	634	422	427	581	578	541	663	418	612	626	634
simp_V13732_PI688958_A	933	909	951	962	907	987	854	989	875	947	857	936	845	873	348	913	463	418	798	362	331	386	428	388	380	433	407	401	417	397	380	482	520	500	487	521	810	659	494	789	807	530	533	515	178	790	418	453	487
simp_K36010_A	790	774	809	840	830	859	769	858	798	811	777	805	761	785	517	764	388	328	686	337	347	358	325	348	350	365	338	364	312	317	303	424	452	427	413	504	717	564	406	709	723	443	436	425	400	705	318	374	399
dura_K36036_PI475887_A	99	204	95	312	1100	344	1018	296	1089	284	1022	238	1045	1122	974	15	776	776	979	805	821	811	808	819	833	862	833	806	760	838	827	765	795	788	754	946	1034	665	807	1038	1048	788	773	742	912	1028	848	807	783
bati_K30082_PI468328_K	963	941	977	982	608	997	557	1018	549	940	549	954	506	480	819	956	684	616	188	668	683	677	664	675	665	721	671	667	632	676	680	626	668	641	617	786	431	766	704	411	425	655	651	600	747	401	673	689	701
dura_K38900_PI497266_A	160	241	162	369	1061	389	985	350	1050	329	988	294	1001	1073	938	84	747	734	944	765	779	785	776	787	793	835	797	786	736	798	796	728	767	754	719	917	988	636	777	992	1005	760	746	717	873	985	809	777	755
bati_K30083_PI468329_K	969	945	982	986	610	1001	562	1021	554	945	551	959	509	487	831	958	693	630	194	672	695	684	676	685	675	733	682	679	643	687	687	633	673	648	622	785	434	777	711	419	434	662	658	608	757	413	680	699	713
dura_K38903_PI497267_A	163	241	167	355	1067	378	994	340	1054	327	984	283	1009	1079	933	100	746	742	943	772	786	791	774	793	800	827	796	781	721	805	796	739	777	760	729	920	992	647	775	995	1006	766	754	722	874	988	816	779	745
dura_K38904_PI497268_A	266	308	267	387	1038	410	967	375	1021	356	955	319	972	1028	875	203	691	692	894	724	716	728	731	739	748	779	744	732	674	745	737	673	709	702	667	863	937	591	729	937	952	695	686	663	809	929	757	723	700
bati_K9484_PI298639_K	949	928	965	969	604	986	550	1006	547	929	543	944	502	478	820	944	686	611	183	661	678	667	665	679	669	724	674	667	633	678	679	620	657	634	611	785	420	762	705	400	416	648	649	591	748	400	672	685	702
dura_K38906_PI497270_A	152	221	154	351	1062	369	993	333	1052	309	991	277	1002	1081	939	83	749	739	946	766	790	784	779	788	798	833	794	788	728	807	797	729	766	758	718	917	991	636	774	994	1005	753	737	710	873	989	816	776	752
bati_Wi1265_Grif14248_K	961	939	976	981	607	998	555	1018	550	942	549	954	506	481	825	956	694	624	192	670	690	681	676	688	677	730	684	674	642	684	683	631	671	646	622	787	433	773	710	417	429	663	661	606	753	407	676	698	711
bene_K35006_PI475878_F	974	951	988	967	492	985	439	1013	431	934	425	954	382	353	797	970	679	599	389	640	659	657	660	669	655	720	668	659	621	671	663	628	672	650	618	772	322	759	707	287	301	651	649	592	728	294	667	672	694
bene_K35007_PI475879_F	975	948	988	976	488	983	438	1015	429	939	426	956	380	359	794	966	678	594	385	637	655	657	660	664	650	722	664	651	621	663	661	616	667	644	615	769	328	764	701	291	315	647	642	592	717	299	662	673	687
Asp10_Wi1293_Grif14267_Unk	518	508	534	596	867	629	803	609	837	574	801	558	800	848	740	489	536	539	734	568	592	588	586	586	588	637	593	592	549	600	590	541	579	561	535	732	779	458	568	759	777	573	561	530	657	759	614	582	565
krap_Wi1288_Grif14258_K	961	937	977	981	596	995	549	1019	541	938	533	950	497	476	808	955	670	592	149	645	664	655	649	660	652	709	658	647	620	664	659	608	649	625	605	769	413	753	690	387	416	636	641	585	734	383	658	668	688
step_V13267_PI591352_A	924	898	948	962	875	983	820	985	844	943	824	931	813	845	237	907	440	372	774	312	258	315	404	335	326	424	385	326	374	357	338	457	507	476	455	493	778	663	466	763	779	533	520	494	13	762	369	449	447
step_V12646_Grif7750_A	818	802	843	870	818	890	767	887	785	842	764	840	748	776	400	803	368	286	684	222	273	306	315	244	240	280	309	198	280	302	305	385	432	403	378	453	710	596	401	689	709	443	450	409	295	687	305	361	384
step_Ve13256_PI666097_A	925	900	950	963	879	985	825	987	849	945	828	933	817	849	240	909	444	373	779	314	259	316	404	338	327	422	386	327	375	360	342	461	507	474	458	493	782	663	468	767	782	534	520	498	16	766	371	450	449
step_V13260_PI666098_A	924	898	949	962	875	984	821	986	845	944	824	932	813	845	236	908	441	373	775	313	257	315	405	337	326	424	386	326	374	357	338	457	507	476	455	493	778	664	467	763	778	533	520	495	10	763	369	450	448
step_V13672_PI599179_A	932	905	953	967	874	987	823	991	843	946	826	938	810	842	222	913	445	358	765	308	258	310	399	330	320	420	389	314	379	352	338	457	506	474	453	496	774	665	472	762	774	520	510	482	58	757	361	452	447
step_V13693_PI599180_A	940	914	964	976	887	994	833	996	856	955	833	945	822	852	231	924	450	367	777	315	266	311	413	341	328	429	391	327	390	360	347	457	514	487	465	496	784	669	472	773	785	537	526	498	49	774	369	455	455
glan_K30091_PI468336_D	927	907	940	938	505	962	448	986	443	894	437	921	394	372	759	917	647	567	363	604	631	622	621	620	619	675	626	613	581	636	632	584	632	602	573	745	338	723	663	312	332	610	607	552	683	302	637	645	663
glan_K30098_PI468341_D	930	906	945	933	508	951	462	983	450	896	437	913	399	370	773	921	650	575	343	613	636	624	629	631	628	684	634	624	589	641	637	594	639	615	587	741	329	727	673	312	335	620	617	557	697	313	639	650	674
glan_K30100_PI468343_D	944	925	957	963	503	979	452	1005	451	917	437	938	391	373	775	935	656	578	353	608	642	625	634	633	630	690	639	631	593	644	645	597	643	623	591	754	338	737	676	308	333	629	628	564	697	303	645	652	674
card_Wi1285_Grif14253_A	579	568	597	655	863	672	811	659	837	632	798	611	796	830	707	544	531	514	731	544	559	575	560	563	562	614	565	557	517	579	558	539	565	542	520	721	760	395	534	750	763	549	555	522	615	748	582	536	543
card_Wi1286_Grif14254_A	574	563	594	647	891	674	834	658	869	614	831	600	827	866	727	541	539	532	749	554	563	594	576	579	588	629	578	586	555	587	582	558	589	577	549	723	797	398	550	779	794	562	569	532	644	779	590	562	559
helo_K30031_PI468146_A	884	862	907	920	870	941	813	942	836	900	817	888	805	830	313	866	449	392	759	340	291	341	412	360	354	437	389	362	385	371	360	442	501	467	451	514	773	631	476	749	767	512	511	481	125	750	386	454	457
card_Wi1287B_Grif14275_A	562	544	583	634	849	645	797	632	832	579	801	575	788	831	712	533	546	513	725	539	531	585	564	557	562	622	561	566	522	578	564	534	575	550	531	707	757	410	563	745	769	561	536	515	617	745	574	549	554
helo_K30036yf_PI468147_A	812	788	829	843	816	870	764	863	782	814	766	814	748	769	422	788	375	270	687	189	277	308	314	218	193	345	294	233	291	305	300	389	433	409	392	448	717	596	410	689	705	445	443	421	314	690	303	360	390
card_Wi1290_PI681078_A	545	533	565	627	845	648	783	635	819	590	779	580	773	816	729	510	530	504	710	539	546	571	568	557	556	619	572	560	516	572	569	529	558	546	515	717	748	414	544	727	753	543	527	499	633	733	577	543	544
helo_V6326_PI476043_A	865	848	889	907	858	930	803	933	827	889	808	877	794	824	315	850	451	383	758	348	284	342	403	360	356	436	384	357	374	381	359	441	494	462	444	505	767	636	472	743	762	506	489	464	131	746	385	448	449
kuhl_K30034yf_PI468167_A	838	814	849	883	818	905	764	895	790	860	770	856	750	782	439	816	359	278	701	182	301	317	320	247	209	339	291	266	298	315	310	392	443	407	398	446	723	603	409	698	710	443	456	416	330	694	311	367	380
helo_V6331_PI476045_A	839	816	856	879	829	910	772	898	797	853	778	848	760	785	459	817	388	302	699	251	303	327	329	295	269	375	336	280	322	333	352	407	459	426	418	460	715	604	416	704	720	469	473	442	345	710	343	381	391
step_V13824_PI599186_A	873	851	897	914	863	935	813	939	832	897	816	888	801	827	300	856	423	340	737	303	244	305	388	321	308	404	370	295	356	340	325	444	483	455	432	481	757	626	454	739	754	507	502	466	156	738	345	427	435
step_V13840_A	884	860	906	927	861	943	811	948	830	905	809	892	796	824	295	866	419	362	743	301	236	301	389	316	318	396	366	297	362	346	330	438	481	452	425	482	760	635	451	747	759	503	484	461	157	739	362	427	423
step_V13844_PI599189_A	886	862	909	928	860	943	811	949	829	906	809	893	794	822	292	868	419	362	742	300	236	300	389	316	319	394	366	298	361	347	329	437	480	453	426	482	758	634	453	746	758	503	484	462	157	738	360	428	423
step_HLK410_PI338280_A	924	898	949	962	874	984	820	986	844	944	823	932	812	844	235	908	440	372	774	312	256	316	404	336	325	423	385	326	373	356	337	456	506	475	454	492	777	664	466	762	777	532	519	494	11	762	368	449	448
step_V7377_PI497578_A	924	898	949	962	875	984	821	986	845	944	824	932	813	845	236	908	441	373	775	313	257	315	405	337	326	424	386	326	374	357	338	457	507	476	455	493	778	664	467	763	778	533	520	495	10	763	369	450	448
step_V7382_PI497580_A	925	899	950	963	876	984	820	986	846	945	825	933	814	846	237	909	441	373	775	313	257	315	405	337	326	424	386	326	374	357	338	457	507	476	455	493	778	664	467	763	778	533	520	495	10	763	369	450	448
step_V7384_PI497581_A	925	899	950	963	876	984	820	986	846	945	825	933	814	846	237	909	441	373	775	313	257	315	405	337	326	424	386	326	374	357	338	457	507	476	455	493	778	664	467	763	778	533	520	495	10	763	369	450	448
card_K36016_PI475995_A	731	709	753	779	766	812	706	798	735	748	701	740	693	717	655	702	492	447	618	477	490	516	493	511	493	529	504	493	460	512	502	475	515	490	444	638	652	473	496	639	653	485	473	452	566	636	522	487	484
card_K36017_PI475996_A	764	737	782	807	885	839	835	833	870	789	832	779	828	854	764	733	561	554	743	582	603	618	586	596	613	615	591	614	569	604	584	562	591	571	554	719	779	450	592	759	787	572	561	558	676	768	598	561	576
hoeh_K30006_PI468150_Unk	811	783	830	851	700	876	642	874	657	813	636	814	617	635	590	788	488	436	556	435	453	456	448	453	454	514	460	470	414	461	452	450	480	472	441	584	566	601	532	547	580	486	476	443	508	558	467	491	497
card_K36018_PI475997_A	720	682	742	756	765	788	703	777	736	733	697	720	688	713	635	694	467	435	603	463	480	504	481	487	493	526	504	489	445	502	478	460	505	484	446	627	628	470	489	624	647	479	470	440	542	622	506	484	474
card_K36019_PI475998_A	720	701	740	767	740	794	686	790	714	738	679	735	667	698	643	699	499	445	604	481	489	503	505	500	504	553	521	492	464	517	503	458	507	489	446	645	620	492	503	610	629	499	482	456	550	610	518	490	494
card_K36020_PI475999_A	716	689	733	753	783	789	717	773	763	733	721	717	715	740	637	690	477	437	630	490	484	496	504	492	500	556	511	503	456	512	494	466	512	486	447	643	664	486	509	648	670	486	479	459	544	641	516	489	490
card_K36021_PI476000_A	699	684	717	742	742	773	688	764	722	722	681	709	673	698	642	670	473	431	588	468	470	481	478	489	477	533	499	490	440	516	486	449	494	461	435	618	624	478	486	613	631	469	451	430	540	612	510	482	478
ipae_K30076_PI468322_B	1112	1086	1130	1072	280	1061	253	1129	220	1037	206	1065	149	71	900	1115	803	721	504	757	780	769	770	773	761	839	782	774	726	784	783	735	775	759	735	874	257	898	822	222	228	764	770	714	836	226	780	795	816
card_K36023_PI476002_A	727	697	745	775	754	799	694	796	728	749	686	737	676	697	637	699	474	436	615	472	478	503	497	497	489	554	511	499	463	516	487	436	496	467	432	634	631	491	512	615	633	476	463	439	555	617	512	494	493
card_K36032_PI476011_A	621	605	637	678	873	701	810	690	842	645	819	632	809	835	699	587	526	525	713	547	551	569	565	565	570	616	568	561	527	578	569	537	571	562	547	696	761	397	549	743	772	571	554	537	615	755	569	536	537
card_K36032yf_PI476011_A	597	585	615	669	873	691	816	678	852	640	813	625	808	849	705	565	531	523	734	538	539	564	554	554	561	606	558	558	510	576	567	540	564	551	544	690	773	381	541	764	781	547	549	533	614	769	575	535	537
kemp_K35001_PI475873_A	792	784	809	848	843	866	791	861	810	816	791	812	780	802	515	765	417	352	712	347	340	358	370	373	364	414	367	374	354	296	287	436	464	440	414	513	738	566	424	728	742	465	466	459	395	720	284	401	412
card_K36033_PI476012_A	572	555	592	644	831	656	770	648	810	609	767	592	763	802	669	539	494	467	693	502	508	522	521	501	527	579	524	520	482	541	527	512	545	535	504	669	726	378	510	714	733	524	514	483	581	716	531	506	508
krap_Wi1287A_Grif14274_K	967	942	980	979	608	998	550	1021	550	942	539	952	507	484	817	957	690	608	177	657	681	660	663	672	662	726	672	664	630	677	678	622	661	636	615	779	418	771	708	400	424	655	650	594	741	397	673	687	702
step_V9010_Grif7677_A	819	799	837	862	821	885	768	879	794	842	765	832	753	783	404	800	359	297	697	233	278	307	334	238	246	336	326	214	298	321	321	386	444	414	402	452	715	593	397	690	717	445	447	418	301	697	323	359	380
step_V9012_Grif7678_A	813	797	834	858	822	884	771	875	792	838	766	825	755	786	408	794	370	292	691	225	278	309	336	245	250	330	325	206	294	317	312	390	439	417	401	454	712	582	401	696	709	442	447	416	301	690	321	360	387
step_V9017_PI666099_A	823	808	848	873	823	895	771	892	788	846	768	845	752	779	399	806	369	282	685	221	268	306	316	243	243	281	311	198	282	300	305	379	430	404	376	452	712	595	400	693	709	440	450	406	293	690	308	361	383
step_V13262_PI591351_A	924	898	949	962	875	983	821	986	845	944	824	932	813	845	235	908	441	373	775	313	257	315	405	337	326	424	386	326	374	358	339	457	507	476	455	493	778	664	467	763	778	533	520	495	11	764	370	450	448
vali_K30011_PI468154_B	1023	998	1038	1004	419	1016	373	1058	356	972	340	988	305	259	844	1019	733	655	444	696	711	707	702	715	709	771	721	708	668	713	713	681	722	704	666	831	240	811	758	216	217	701	695	650	770	204	713	731	753
vali_K30147_PI468184_B	1025	998	1037	1007	405	1018	361	1059	343	974	330	992	292	247	840	1017	736	653	440	693	712	705	699	709	707	765	723	705	665	715	713	673	717	697	662	825	247	813	759	218	211	693	696	645	769	207	713	727	759
card_K36035yf_PI261868_A	575	551	594	647	866	668	809	652	848	616	805	597	799	835	714	544	535	512	723	540	556	559	569	558	563	612	577	557	525	585	564	540	578	555	535	705	758	405	535	744	773	561	558	525	629	751	574	546	543
krap_Wi1288-2_Grif14258_K	958	934	972	975	594	991	543	1014	539	933	528	947	492	472	809	947	670	594	151	647	667	652	650	664	657	716	662	653	621	665	663	612	652	626	610	770	413	758	696	382	407	647	643	591	733	384	658	677	691
corr_K36000_PI475880_A	816	790	835	867	840	887	783	875	807	829	782	821	769	795	569	791	439	402	705	389	401	423	397	411	399	442	419	437	391	411	393	361	391	365	368	537	723	543	460	714	715	396	419	399	458	716	421	441	431
kuhl_V8979_PI604827_A	820	793	843	866	825	887	772	880	794	835	774	832	756	780	438	799	349	276	683	216	280	301	312	209	186	348	287	243	287	314	306	379	431	407	382	456	712	600	393	689	713	438	433	400	315	696	320	357	374
kuhl_V13721_A	807	783	825	855	800	877	735	868	760	825	733	821	717	745	507	787	372	307	671	303	346	366	261	319	310	333	287	355	218	335	326	398	445	422	379	488	687	600	385	669	696	437	432	392	403	671	329	361	377
kuhl_V13736_A	835	818	850	887	806	909	753	906	776	865	749	858	736	761	423	818	405	319	687	304	251	196	374	312	326	394	365	321	339	329	327	407	438	421	399	489	707	596	435	682	704	451	444	411	306	688	334	401	424
corr_K7830_PI261871_A	804	788	822	847	812	867	752	866	766	819	745	811	733	754	566	784	418	400	664	406	393	401	405	400	403	434	411	423	393	411	398	235	251	256	263	538	692	571	457	676	693	344	352	315	470	683	421	441	431
corr_K7897_PI261868_A	917	895	931	948	968	969	917	966	935	935	920	926	911	933	669	894	519	533	818	524	537	545	506	531	538	495	511	550	533	504	512	542	540	529	536	624	860	612	534	844	863	537	562	568	585	855	503	509	542
kuhl_K30017_PI468159_A	819	801	835	860	805	881	746	881	770	833	749	825	736	757	418	799	407	303	683	306	240	229	362	313	317	379	346	304	321	317	302	379	427	390	382	477	693	594	429	673	689	445	435	407	302	674	318	384	416
kuhl_V6355_PI476110_A	786	763	806	833	780	854	723	850	739	799	720	796	702	725	503	764	351	303	649	302	334	356	240	300	304	316	264	328	176	340	318	379	419	398	368	495	673	566	377	649	668	420	418	373	391	655	337	342	360
vali_V9153_PI666102_B	1025	999	1041	1008	403	1015	363	1060	343	974	331	990	293	247	836	1021	728	644	432	685	707	697	697	703	701	761	712	700	663	704	704	671	713	692	657	815	237	811	757	213	195	691	689	641	757	188	708	717	752
vali_V9157_PI666103_B	1025	998	1038	1004	419	1015	375	1058	362	971	344	988	305	261	840	1018	727	644	429	681	704	697	694	704	697	762	709	700	664	703	704	664	708	686	649	818	236	810	753	221	201	683	685	636	762	199	703	718	748
villo_50949_A	780	759	799	830	772	844	714	846	733	800	704	791	692	718	544	760	445	375	636	379	383	383	417	390	378	461	425	409	380	414	398	214	307	272	265	547	663	589	464	639	656	342	366	284	443	652	411	459	443
villo_Mt2_PI666105_A	781	762	800	829	776	846	717	847	740	801	709	792	697	723	546	761	448	379	641	379	386	381	418	389	378	463	427	408	382	416	400	217	310	275	268	551	666	589	467	643	661	342	368	285	446	658	413	459	446
villo_Mt3_PI666106_A	778	758	795	826	774	842	716	842	736	796	708	787	694	720	545	756	442	374	632	379	384	383	412	390	377	461	425	409	378	413	397	210	300	270	262	546	662	584	465	639	656	339	364	280	446	652	408	456	444
villo_Mt4_PI666107_A	776	757	793	821	775	839	717	838	739	799	703	784	695	721	543	754	442	373	633	380	384	382	415	392	378	461	427	407	383	413	396	213	304	271	263	546	662	586	464	639	655	341	362	282	444	656	407	457	444
villo_Mt5_PI666108_A	765	744	782	815	778	836	717	833	741	788	709	775	701	723	543	742	434	369	632	379	377	387	413	383	383	459	424	398	383	412	394	200	292	264	262	541	668	580	463	642	660	334	357	281	443	651	415	450	444
kuhl_V8753_Grif7648_A	780	757	801	830	776	849	720	849	737	808	715	797	697	729	498	756	351	297	637	295	329	352	239	294	304	303	247	315	181	334	303	376	422	397	371	493	667	566	386	641	667	422	414	377	372	646	326	360	376
cruz_K36024_PI476003_K	966	939	982	986	591	997	540	1019	532	941	522	955	488	465	825	959	690	619	176	667	685	672	672	672	670	730	678	666	637	687	684	630	673	648	624	782	412	771	710	395	413	663	656	600	758	391	683	690	707
cruz_K36026_PI476005_K	974	949	985	988	591	1005	539	1023	534	942	523	960	489	466	818	963	685	609	181	662	688	674	671	665	665	730	677	661	636	684	686	622	664	647	620	786	416	776	708	386	415	659	654	597	749	380	680	686	704
kuhl_V8916_PI666094_A	839	808	860	892	825	915	763	909	794	861	774	855	757	784	380	819	397	313	712	290	17	266	354	304	307	385	350	306	331	329	314	403	446	408	392	476	727	592	427	709	724	463	448	424	262	715	325	394	405
deco_V12893_Grif7434_G	885	864	898	903	578	930	518	932	530	871	504	877	479	470	732	873	616	540	417	581	610	587	598	597	605	652	602	596	563	604	595	562	615	595	561	715	415	693	636	408	422	583	585	536	652	399	606	621	633
kuhl_V9230_PI666090_A-2	876	864	897	917	831	936	784	940	806	896	790	891	777	800	444	863	444	381	730	349	251	326	386	349	355	405	394	361	380	355	355	435	476	451	451	497	747	611	463	730	745	498	500	473	329	724	355	411	456
diog_G10602_PI276235_A	811	796	832	864	844	878	789	878	807	840	787	827	774	800	517	788	415	355	718	374	356	360	393	384	371	429	395	375	390	372	367	398	434	406	408	520	739	579	453	714	735	450	428	416	401	710	372	421	422
diog_K30005_PI468142_A	869	835	891	912	834	934	778	935	806	888	783	884	765	793	495	851	389	342	712	320	343	379	354	339	314	361	353	346	365	329	330	438	456	426	431	381	732	589	412	716	732	460	464	448	376	719	343	390	410
helo_V6330_PI476044_A	854	831	876	893	848	914	790	916	816	874	795	862	781	814	335	836	436	365	735	329	293	333	399	349	340	430	376	348	360	359	346	426	477	443	430	495	752	620	461	730	740	492	477	444	156	733	375	442	435
line_V9401_Grif7700_A	859	849	879	899	863	930	799	926	827	886	805	877	795	823	459	839	379	332	736	270	310	347	347	293	297	333	328	260	343	341	318	414	453	416	416	453	756	582	413	733	751	464	470	456	349	735	327	394	389
dura_G10038LL_PI262133_A	101	206	97	311	1100	345	1018	296	1089	284	1022	238	1045	1122	976	16	778	778	979	805	823	813	810	821	833	864	835	808	762	840	829	767	797	790	756	947	1036	665	810	1040	1049	790	775	744	913	1030	850	808	783
magn_V13752_PI599183_B	1030	1002	1046	1023	408	1023	356	1065	352	985	337	1008	288	254	831	1026	721	638	438	683	699	690	689	693	698	758	696	692	656	705	700	664	706	688	655	813	214	813	745	168	201	691	693	642	753	171	699	715	741
dura_Wi1268_PI688950_A	438	428	455	530	959	557	897	536	937	501	890	479	897	937	815	398	624	616	808	659	666	663	664	660	677	712	666	680	622	688	696	621	656	635	611	793	851	528	641	852	861	637	637	611	743	848	701	656	642
magn_V13760_PI599184_B	1026	999	1040	1016	399	1029	350	1061	347	982	328	999	285	246	840	1021	726	645	445	684	708	694	702	701	699	763	707	702	653	717	714	657	698	683	648	818	210	815	755	165	201	686	682	631	773	169	710	724	751
dura_Wi1270_PI686980_A	414	420	431	515	932	532	865	511	908	478	859	456	861	917	783	371	602	586	796	630	625	632	642	641	655	688	651	639	587	645	646	584	634	612	588	779	844	507	624	837	847	626	614	592	701	831	654	619	611
magn_K30092_PI468337_B	998	966	1016	984	422	993	374	1033	365	944	350	967	303	264	803	994	695	609	411	658	675	665	670	671	671	731	670	671	627	681	675	630	663	648	609	790	185	781	714	154	182	649	653	606	735	151	675	689	712
dura_Wi1272_Grif14265_A	370	377	385	460	975	487	905	461	948	429	897	403	904	948	804	326	630	623	817	645	656	668	661	670	668	716	675	677	617	672	665	620	658	651	620	800	866	522	654	862	880	652	639	607	734	855	690	655	635
magn_K30093_PI468338_B	1023	994	1036	1006	419	1006	381	1050	364	960	346	987	304	253	831	1018	725	644	427	689	715	696	702	705	705	768	700	709	659	711	711	659	694	681	648	812	208	807	754	179	204	688	690	637	760	173	705	724	744
dura_Wi1274_PI688951_A	434	431	451	530	932	557	854	530	903	495	856	480	857	913	792	395	617	598	790	628	643	644	643	643	654	703	657	656	593	655	652	598	639	617	592	784	840	501	637	830	848	627	620	595	716	831	664	627	625
dura_Wi1275_PI686981_A	436	427	446	529	922	550	854	528	894	486	854	469	854	912	787	388	617	597	785	625	641	640	632	644	640	694	655	641	581	656	646	589	629	614	580	778	835	504	638	828	849	619	604	584	713	828	660	628	626
dura_Wi1506-E_PI666085_A	401	395	419	499	963	520	885	498	935	451	892	436	891	939	811	361	621	618	824	642	650	661	645	655	653	705	661	666	592	680	672	605	640	627	593	794	866	529	640	855	871	622	622	590	737	853	690	651	631
magn_K30097yf_PI468340_B	1015	981	1031	1013	396	1014	346	1060	340	972	331	995	275	237	829	1012	717	634	424	675	691	679	690	693	692	748	695	691	638	704	698	648	690	671	637	811	204	800	738	161	177	678	675	629	753	148	703	709	740
dura_Wi1506-W_PI688952_A	393	387	411	496	960	512	895	497	933	458	891	434	893	939	809	352	633	619	822	651	660	651	654	661	654	715	678	678	614	690	675	615	644	638	608	803	865	535	656	857	874	636	629	603	733	856	689	660	642
dura_Wi1507_PI688953_A	395	397	414	493	953	520	877	496	927	459	882	436	882	925	806	353	622	607	815	636	653	648	641	646	648	702	657	662	589	670	662	600	638	627	595	789	850	527	643	843	859	619	624	595	732	834	684	645	630
micr_Cb962_PI666096_A	812	795	835	861	835	886	775	879	804	830	780	829	768	794	516	791	395	368	699	355	360	388	388	369	374	405	381	376	371	363	368	408	441	428	403	504	724	577	429	717	728	450	450	418	406	714	383	419	419
dura_Wi1510-B_PI666084_A	449	435	463	534	952	568	884	544	920	499	883	480	888	942	816	411	645	623	832	661	668	672	659	668	675	712	667	676	618	691	680	628	670	639	606	807	876	513	653	864	883	634	637	615	745	860	693	645	653
dura_Sc21763_PI497262_A	98	203	93	313	1102	345	1019	296	1091	284	1023	239	1046	1123	973	11	777	774	979	806	820	814	809	820	833	863	832	805	758	838	827	766	795	789	755	945	1035	662	809	1039	1047	790	774	744	911	1029	848	804	784
dura_Sc21764_PI497263_A	96	202	92	314	1100	345	1016	298	1088	285	1023	243	1046	1123	977	11	779	777	979	808	824	816	811	824	837	865	836	809	763	841	828	769	799	791	758	949	1035	662	810	1039	1047	793	776	747	915	1029	850	807	786
dura_Sc21766_PI497264_A	90	200	106	313	1093	346	1011	297	1082	283	1016	241	1040	1117	969	35	776	767	974	802	819	814	809	820	830	859	829	808	758	836	822	764	795	786	751	945	1026	659	806	1029	1038	788	766	740	910	1021	846	805	780
dura_Sc21767_PI497265_A	97	208	113	320	1092	354	1010	305	1080	286	1022	249	1039	1112	961	38	771	763	967	797	813	807	799	816	826	853	824	802	754	829	818	754	789	779	743	936	1023	650	799	1027	1032	780	764	735	903	1018	842	796	775
dura_K30061_PI468198_A	90	197	108	314	1093	348	1010	301	1080	280	1020	245	1039	1111	965	34	772	765	972	795	815	810	803	816	825	852	822	803	753	828	819	762	795	783	751	936	1024	653	802	1025	1035	785	767	739	903	1019	839	799	775
dura_K30064_PI468200_A	96	203	114	317	1093	351	1009	305	1080	284	1019	249	1039	1109	963	39	768	762	968	794	811	810	801	813	824	850	820	802	752	827	816	756	789	779	743	937	1020	653	799	1023	1030	780	761	732	904	1015	837	798	770
dura_K30065_PI468201_A	197	91	210	337	1061	373	983	331	1051	304	996	273	1010	1076	941	139	756	747	942	773	781	790	780	785	794	834	797	791	731	807	796	740	776	757	733	915	985	641	767	990	1004	764	747	717	877	991	822	772	759
dura_K30067_PI468202_A	198	121	213	330	1061	367	981	323	1052	298	996	267	1012	1082	943	144	762	755	947	780	787	795	784	793	798	841	800	796	734	814	803	747	779	762	734	924	992	650	777	995	1008	762	745	720	878	994	829	782	765
dura_K30068_PI468203_A	202	130	215	351	1050	381	973	337	1043	312	991	281	1002	1073	937	147	750	747	934	781	782	791	776	786	797	832	795	794	728	807	795	741	776	758	733	922	980	638	769	983	999	758	743	711	872	990	820	773	756
dura_K30069_PI475844_A	182	252	191	370	1058	395	981	355	1041	329	986	293	1002	1066	924	121	741	733	930	759	768	781	764	779	786	818	779	773	711	789	786	718	750	745	705	902	968	636	766	976	991	752	733	700	859	970	800	762	744
dura_K30070_PI475845_A	178	236	184	361	1060	394	975	351	1046	327	990	293	997	1066	923	117	742	737	921	761	769	780	760	780	788	818	778	767	711	794	787	728	754	751	709	905	974	633	767	980	997	754	736	711	864	977	804	766	749
palu_V6611_G	890	871	903	909	587	926	533	935	541	873	519	883	488	481	747	877	628	548	432	590	617	593	605	603	610	658	609	605	569	615	605	568	619	600	565	718	437	701	643	428	439	584	589	537	665	424	616	627	639
magn_K30097_PI468340_B	1015	987	1029	1008	437	1016	389	1053	381	970	368	992	325	285	823	1014	723	631	423	675	698	686	691	693	685	748	698	689	647	694	699	651	693	673	643	807	201	802	738	183	210	686	683	638	748	159	693	714	741
step_V15076_A	926	901	951	962	878	986	824	986	846	947	826	934	816	848	238	911	446	378	779	318	262	320	410	342	331	429	391	331	379	362	343	462	512	479	460	496	780	669	472	766	780	538	525	500	13	765	374	454	453
step_V10309_PI666100_A	935	911	957	972	890	997	836	997	859	954	840	946	828	859	191	920	450	379	791	326	260	317	405	338	329	431	403	327	386	370	352	464	521	487	468	505	790	673	476	776	791	534	531	502	68	777	373	462	457
kuhl_V9235_Grif7692_A	836	811	854	885	827	898	777	904	788	863	771	849	761	788	369	816	396	332	720	302	183	290	362	325	305	386	365	299	327	328	322	409	449	412	409	472	733	606	431	714	731	476	473	442	269	717	330	401	414
simp_V13710_PI674413_A	829	807	848	869	818	883	767	885	780	845	759	837	748	771	538	807	380	338	685	323	358	384	268	325	339	330	294	361	257	366	353	425	429	426	402	497	708	587	405	689	712	450	434	409	427	694	350	366	398
vals_V7635_Unk	870	848	885	887	590	906	532	925	539	861	516	869	498	495	720	861	611	521	425	555	588	582	582	586	576	640	585	582	544	590	589	542	589	568	538	684	441	684	626	433	446	572	556	535	645	422	603	616	622
card_G10017_PI262141_A	898	859	925	925	757	945	713	948	737	889	723	897	697	707	701	882	558	514	623	551	551	578	580	573	565	616	577	585	538	578	564	535	586	568	531	672	649	597	589	624	659	568	557	536	617	630	576	572	582
card_K36034yf_PI476013_A	551	557	578	638	852	653	797	649	823	612	783	592	785	818	700	527	507	482	708	509	549	561	547	524	535	593	537	548	501	561	556	532	566	547	519	698	745	401	536	736	746	548	542	515	613	737	556	524	530
cruz_Wi1302_PI688947_K	966	941	981	985	591	999	540	1017	533	943	522	957	488	465	824	962	690	618	181	663	684	672	670	673	669	731	678	664	636	688	684	630	674	646	623	786	413	771	712	396	413	662	657	601	757	390	682	690	707
dura_Se2848_A	125	202	123	330	1083	360	999	316	1070	291	1010	258	1022	1096	962	59	773	761	964	787	807	808	799	808	815	850	814	803	750	825	817	748	790	775	744	939	1012	653	797	1011	1028	780	762	730	901	1010	830	800	777
glan_V14730_D	942	920	956	950	511	967	455	997	446	908	438	927	399	367	766	938	660	578	364	614	639	631	629	628	627	693	634	631	590	649	644	603	648	622	590	751	343	744	683	313	333	632	631	572	699	306	646	662	677
greg_V6389_PI476116_B	999	983	1017	994	435	1008	398	1041	386	961	372	980	329	289	808	1003	713	627	412	677	689	679	692	692	687	749	692	686	650	704	700	650	690	673	640	800	268	794	732	226	259	676	680	622	754	241	701	720	727
helo_K30029_PI468144_A-2	931	912	952	980	969	1003	911	1005	934	967	914	956	906	939	548	916	505	507	831	487	467	498	484	494	497	469	474	511	511	460	446	519	517	495	511	581	862	646	527	853	876	550	550	554	426	854	469	529	518
helo_Co6862_A	823	800	839	860	814	880	752	877	777	837	750	827	740	766	419	799	356	290	687	219	284	314	336	239	252	342	306	223	307	318	310	386	434	404	398	454	709	588	393	690	702	437	440	415	314	688	319	376	385
will_Wi1118_PI688988_B	1036	1008	1052	1018	394	1025	354	1076	341	988	334	1009	283	239	839	1033	730	656	438	696	717	705	706	712	702	770	717	707	674	723	716	673	713	689	662	814	210	828	756	175	191	693	692	650	777	174	715	731	750
infl_Se3637_B	1026	994	1045	1018	407	1014	370	1060	352	975	341	1002	291	245	834	1024	723	648	425	692	708	700	705	709	709	765	716	703	666	719	704	666	705	688	655	816	200	809	749	167	198	697	691	644	771	178	714	725	739
infl_Se3292_B	1025	1001	1036	1016	389	1011	351	1055	336	974	327	992	273	232	838	1019	735	653	446	693	719	714	709	712	711	773	717	714	665	728	723	675	716	694	662	825	209	818	757	178	214	694	700	651	781	166	724	735	753
Asp7_Se3740_Unk	1047	1013	1054	1056	987	1089	928	1076	955	1042	942	1047	930	945	811	1025	668	649	859	671	690	719	586	666	677	608	592	690	612	651	643	716	695	698	673	657	876	800	665	875	892	698	723	709	748	878	663	647	679
kuhl_V6351_PI476108_A	789	769	805	835	772	852	720	854	737	800	721	802	697	725	464	768	354	262	643	282	323	352	255	284	283	322	253	307	190	327	315	383	431	411	383	482	664	581	384	635	660	428	432	377	367	645	322	354	369
kuhl_V7639_PI681082_A	848	820	862	896	821	914	759	919	783	870	755	861	745	778	420	828	407	325	702	297	244	187	369	308	323	396	352	314	342	313	309	404	432	422	401	484	726	587	435	700	729	440	427	418	319	706	317	402	428
Asp3_Se5020_A	792	783	817	858	830	881	770	873	800	832	771	825	757	790	540	777	310	337	686	352	387	415	355	360	375	376	360	381	343	371	386	438	457	440	434	504	725	539	336	710	729	457	470	449	445	715	383	269	339
Aaffkemp_Se3016_A	1060	1021	1061	1070	1009	1083	974	1082	977	1050	978	1049	968	976	804	1031	694	678	877	671	683	680	676	677	678	671	648	673	673	606	609	722	750	728	720	642	912	832	704	913	917	728	738	750	727	922	598	677	712
Asp3_Ma1976_A	791	773	809	845	833	862	780	860	800	814	774	811	762	785	541	770	319	340	700	345	391	411	349	353	364	383	347	380	318	374	377	432	460	441	431	499	736	545	343	716	733	458	474	439	438	713	375	262	335
kuhl_K30008_PI468152_A	861	841	881	904	835	928	788	922	809	879	790	872	776	799	417	848	432	369	728	350	203	291	399	363	360	423	397	348	386	354	358	419	461	424	426	500	751	621	448	733	742	490	484	460	303	732	357	429	434
corr_G9530_PI262808_A	846	830	865	895	877	919	811	916	831	867	809	860	795	818	606	825	457	430	716	437	459	466	438	453	433	449	445	476	439	432	435	347	370	345	371	572	757	579	485	736	748	410	429	409	523	735	451	481	479
magn_V6396_PI476118_B	1021	995	1036	1007	403	1010	374	1056	355	972	344	992	301	252	827	1017	726	645	431	679	707	694	700	703	699	763	703	694	655	715	708	666	705	681	648	821	199	811	751	167	202	695	693	653	765	161	711	715	751
greg_V6390_PI476117_B	1004	983	1022	1002	443	1007	398	1046	387	964	377	984	329	294	822	1000	715	629	423	676	692	683	690	690	693	749	695	691	648	697	694	653	692	672	647	814	279	796	734	236	264	677	685	627	755	240	696	715	729
kuhl_V6380_PI476115_A	773	751	795	821	797	848	733	839	752	794	732	784	721	751	490	755	367	298	665	296	324	344	242	299	323	342	284	319	224	348	323	405	443	408	382	507	676	578	403	678	695	441	431	380	395	673	336	363	389
palu_V13023_PI666093_G	885	866	898	903	574	920	528	928	526	866	505	873	479	469	730	875	614	542	426	580	606	590	592	596	602	652	597	597	558	608	596	563	608	592	555	707	428	697	633	416	432	572	580	529	655	411	606	618	630
card_K36015_PI475994_A	862	838	881	902	862	933	811	927	829	877	802	872	794	817	728	846	559	565	719	570	584	597	536	578	584	562	550	598	556	560	561	560	572	554	542	673	751	563	574	739	763	549	567	554	653	735	589	546	568
Achiq_K36027_PI476006_A	836	817	857	868	850	900	793	891	814	852	792	843	783	810	542	814	404	377	717	366	404	410	357	384	377	403	376	411	369	356	364	470	470	453	428	513	746	560	420	737	746	472	478	455	447	733	371	372	415
Achiq_K36031_PI476010_A	832	817	853	884	833	911	779	901	805	870	773	857	771	799	495	816	415	358	714	340	345	356	376	368	368	377	390	364	381	357	353	428	471	437	434	512	741	593	399	721	738	466	467	467	393	725	360	381	420
villo_V12812_A	755	746	771	803	783	826	724	818	742	779	711	766	708	725	542	730	425	365	635	371	377	385	413	386	381	451	423	403	382	412	385	221	297	282	260	541	664	576	463	646	666	349	362	277	442	656	404	452	439
trin_Wi1117_PI666101_F	958	931	973	958	480	973	427	1000	420	921	411	939	370	348	769	951	658	582	378	617	637	639	644	649	639	700	649	640	607	647	643	605	653	628	603	760	317	751	683	284	303	632	632	578	702	290	649	664	677
hoeh_V9146_PI681081_Unk	791	771	808	832	695	861	632	859	649	798	628	795	606	622	588	765	473	412	539	416	446	435	421	429	437	495	445	443	392	450	443	433	470	463	429	569	566	595	514	552	571	467	467	429	498	552	447	469	483
villo_Mt1_PI666104_A	779	758	799	829	770	842	712	845	732	799	702	790	690	716	542	759	441	373	637	377	382	383	415	389	375	460	422	408	378	411	395	217	308	273	264	544	662	586	463	637	655	343	367	286	440	651	408	456	441
deco_V12900_PI591342_G	873	854	889	896	568	923	512	924	525	858	500	867	469	464	727	862	607	529	406	569	594	579	588	586	590	639	588	584	549	596	584	554	606	587	546	707	410	681	628	405	417	574	576	526	648	399	595	608	625
bene_Wi860_PI540870_F	964	943	979	960	479	979	428	1007	424	929	410	948	367	343	781	959	664	585	378	634	649	648	649	655	649	713	659	647	613	657	652	612	662	637	607	767	320	757	692	277	305	638	641	582	709	287	661	668	677
helo_K30029_PI468144_A	935	919	957	984	959	1005	911	1005	932	963	921	954	905	931	535	920	497	492	834	469	453	476	439	473	477	415	427	495	458	448	446	539	529	523	512	576	853	623	514	838	862	537	559	559	420	841	471	499	510
bati_Wi1508_PI686979_K	929	906	945	938	568	953	519	979	514	907	501	921	468	445	774	919	643	578	309	610	643	634	625	633	617	681	636	625	588	625	630	597	638	618	590	743	387	734	664	376	402	625	622	570	701	377	633	642	655
glan_K30099_PI468342_D	942	924	955	956	515	971	464	1001	460	916	442	934	406	381	783	934	661	584	360	620	645	631	633	635	633	689	640	635	600	651	646	603	648	624	597	754	337	737	684	317	338	636	627	574	699	309	655	651	678
[truncated: 237 more columns]
