# Supplementary material for: A single hybrid origin of cultivated peanut
Source: Plant J. 2025 Dec 24;124(6):e70619. doi: 10.1111/tpj.70619 (PMC12737836; doi:10.1111/tpj.70619)
Supplement: Supplementary file 3 — Data S3. Multialignment of SNP sequences used for phylogenetic analysis. SNP alignments of 281 Arachis accessions were generated with MUSCLE v5.1 (Edgar, 2004). These alignments served as input for maximum #likelihood phylogenetic inference in FastTree v2.1.11 (Price et al., 2010; Figure 4). [file TPJ-124-0-s002.pdf]

#Supplemental file S3. Multi-alignment of SNP sequences used for phylogenetic analysis.
#SNP alignments of 281 Arachis accessions were generated with MUSCLE v5.1 (Edgar, 2004). These alignments served as input for maximum #likelihood phylogenetic inference in FastTree v2.1.11 (Price et al., 2010) Figure 4.
>dura.K30060.gnm1
ACATCCGGGAAGGAGGTCCGCCAGTAGAGACCTGTGCGTAACTACTCCCCAGAGGAAGCATGGTGCAATATCAAGAACGAGTTCGCTCTGATGAGAGAGCCACACCTATGAAGCGCGGCTAAAAAAAGNCACTCATCGAGTTTGCGGAGGAGATTTAATCAACGCGTAGCGGAAGGTTTAGTTATACCGAGGAGGTACAGCNCGTTAGACGATGCGAACATCCCAATATGGATACAAANGCTCCACCAACTCAATCATGTAGTTTCCGNCNGCATTTGCCCTTAACTCAAGAAACTCCGACTGCGGCACTTAGTGAATATTTTCGGAAAGNGCTCGCGCGAGGCAAGAGGTCCATTTTGTGAAGTCACCCAACGGTTCATTTCTGTCGTTCTGTTTATTGCCGAACCTAACAGCCAAACCCTCTACACGTCAACAACTTATGCTTCCCCCGTCNTGCCGCATTTAATGTCAATTCCCCTCGGGTCAGGTCTCACAAGGCCCCCTTGGTATNCGTACCGGAANGAGCATTCTCCATAGCAGACTAAACGTCTGGTTGATTCGGAGTGGAACGTNCTGAGGATGCATCTGTTTGGATTGCTCGCCGCATAACACCGCCGTAAGCCNTTGTGTGACCGAATACATAACCTCGAGAGATTGAAGTGAACTCAATGCCAATATATTATAAGGTATACGATCTGTCACGCAAGGTCAAAAAGGGCCCCCTCATCCCGCCGTGTTAGCTTGTAACTACAAGGNAGACANTCGTGTATCACATCATGATTCCGCACGTAGCAGCTCCNATACGTAGCCGATACGTACCCCCGGTCCGATAACACGTTGTTGGGATTTGCAAAATGCTTATGTCATGGAAAACTTAGCTTCGAGCGCGGTATGCGATTCTGGCGACCTCTACAGTTCCCAACGTCAAAGAACGAAACGGAATCATGGGCTCAACGCTAATTAACCAATCATTAGTAGCNGTCTTTTCTGAGCCTGATATTCACAAGCNTCTGCAACTTGCCACGAGGCGATAGCCGAGTTTGGATANACCCGCATACGNTATGAACAGCCTTGGGGGTCCTATCTTTAGCCTCGCAAAGGCTCCGAGTGCGAAGGGGACATCTCCCGAACCGAGCAAACNGGGTTCTATAATGCGGCTAGAGGAAGATACGCAGTACGTGAAGTCAACGGGGAGCCCCTGGACACTATCTTGAAAAAATACACCCCTTAGATGGAAAAGCTCTTCTCTCTGCTATTGTTAGTGTGTNGTGATAAGACGTAGGTTCAGCTCACCTGAGTGACTACCATTCAGGGNCANGCTGGTTATCGAGCGTCGGANCAGTATACNCATTGACCGNAANGCCAGATTGTCGTTNCACCACTGCCCCTGGCCCACCTCTCCAACACTGGGGGTTAGACTGCGGCGCGTACCCANGACCAGCTNTGGCCCTTGGATTTGTTCGCATGTACCGTGATGGGCTCCGGCTCGTCTCGTAGCCTGCGAGTCAACCACGTGTTGTCACCATACATTTTGCCTCTACCAAGTAGCAGGTTCAACCNTATACCATGATAGACTGCTTTCTCAACGCAGCCCNCGTGTGAGTTNTCTTNCTCTANAGGGCACCCGAATCTCCNCCNGCNTNNAA
>dura.K30065.gnm1
ACATCCGGAAAGGAGGTCCACCAGTAGAGACCTGNGCGNAACTACTCCCCAGAGAAAGCATGGTGCAATATCAAGAACGAGTTCNNNNNNNNGAGAAGGCCGCATTTATGAANCGCGGCTAAAAAAAAACACTCATCGAGTTTGCGGAGGAGATTTAATCAACGCGTAGTGGAAGGTTCAGCTATACCGAGGGGGTNCAACGCGTTAGACGATGCGAGCATCCCAATGTGGATCCAAANGCTCCAACAATTCAACCATGTAGTTTTCTNCGGTACTTGCCCTNGACTCGAGAAACTCCGGCTGCGNCACTTAGTGAATATTTTCGGAAAGNGCTCGCGTGAGGCAAGAGGTCCATTCTGCGAAGTCACCCAACGGTTCCNTTCTGTCTTTCTATTTATTACCGAACCTAACAACCAAACCCTACACACGTCAACAACTTATGCTTCCCCCGTTNTGCCGCATTTAATGTCAATNCCCCTCGGGTCAGGTCTCACAAGGCCCCCTTGGTATNCGTGCCGGAACAAGCATTCTCTATAGCGGACTAAACATCTGGTTGATTCGGAGCGGAACGTTCTGAGGATGCATCTGTTTGGATTGCTCGCCGCATAACACCGCNGTAAACCATTGTGTGGCCGAATACATAACCTCGAGAAATTGNAGTGAACTCCATGCCAATATATCATAAGGTATACGATCTGTCACGCAAGGTCAAACAGAACCCCCTCACCCCGCCGTGTTAGCTTGTAACTACAAGGCAGACATTCGTGTATCACATCATGAGTCCGCGCGTAGCATCTCCNATACGTAGCCGATCCGTGCCCACGGTCCGATAACACGTTGTTGGGATTTGCAAGATGCTTATGCCATGGAANGCTTAGCTCCGATCGCGGTATGCGCTTCTGGCGACCTCTACAGTTCCCAACGTCAAAGAACGAAACGGAATCATGGGCTCAACGCTAATCAACCAATCNTTAGTANCCGTCTTTTCTGAGCCTGGTATTCACAAGNATCTGCAACTTNCCACGAGGCGANAGCCGAGTTTGGACGTGCCCGCATACGATATGAATGGTCTTGGGGGGCCTATCTTTAGCNTCGCAAAGGCTCCGAGTGNGGAGAGGACATCTCCCGAACCGGGCAAACNGGGTTCTATAATGCGGCTAGAGGAGGATACNCAGTACGTGAAGTCAACAGGGAGCCCCTGGNCACTATNTTGAAAAAATACACCCCTTAGATGGAAAAGCCCTCCTCTCTGCTGTTGTTAGTGTGTNGTGATAAGACGTNGGTTCAGTTCGCCTGAGTGNCTACCGTTCAGGGNCACGCTGGTTATCGAGCGTCGGAGCAGTACACNTATCGACCAAAAAGCCNGATTGTCGTTNCNCCACTGCCCCTGGACCACCTCTCCAATGCTGGGGATTAGACNGCGGCGCGTACCCAAGACCAGTTATGGCCCTTGGATTTGTTCGCATGGNCCTTGATGGGCTCCGGCTCGTTTCTTCACCTGAGANTCAACCGCGTGTTGTCACCATNCATTTTGCCCTTCCTAAGTAGCAGGTTCAACCATATACTNTGATAGACTGCTTTCTCAACGCAGNCCNCGTGTGAGTTNTCTTNCTCTANNGGGTANCCGGATCTCCTCCAGCNTCNAA
>dura.V14167.gnm2
ACATCCGGGAAGGAGGTCCGCCAGTAGAGACCTGTGCGTAACTACTCCCCAGAGGAAGCATGGTGCAATATCAAGAACGAGTTCGCTCTGATGAGAGAGCCACACCTATGAAGCGCGGCTAAAAAAAGACACTCATCGAGTTTGCGGAGGAGATTTAATCAACGCGTAGCGGAAGGTTTAGTTATACCGAGGAGGTACAGCNCGTTAGACGATGCGAACATCCCAATGTGGATCCAAANGCTCCACCAACTCAATCATGTAGTTTCCGACGGCATTTGCCCTTAACTCAAGAAACTCCGACTGCGGCACTTAGTGAATATTTTCGGAAAGCGCTCGCGTGAGGCAAGAGGTCCATTTTGTGAAGTCACCCAACGGTTCATTTCTGTCGTTCTGTTTATTGCCGAACCTAACAGCCAAACCCTCTACACGTCAACAACTTATGCTTCCCCCGTCNTGCCGCATTTAATGTCAATCCCCCTCGGGTCAGGTCTCACAAGGCCCCCTTGGTATNCGTACCGGAANGAGCATTCTCTATAGCAGACTAAACGTCTGGTTGATTCGGAGTGGAACGTTCTGAGGATGCATCTGTTTGGATTGCTCGCCGCATAACACCGCNGTAAGCCATTGTNTGACCGAATACCTAACCTCGAGAACTTGAAGTGAACTCAATGCCAATATATTATAAGGTATACGATCCGTCACGCAAGGTCAAAAAGGGCCCCCTCATCCCGTCGTGTTAGCTTGTAACTACAAGGNAGACANTCGTGTATCACATCATGATTCCGCACGTAGCAGCTCCGATACGTAGACGATACGTACCCCCGGTCCGATAACACGTTGTTGGGATTTGCAAAATGCTTATGTCATGGAAAACTTAGCTTCGAGCGCGGTGTGCGATTCTGGCGACCTCTACAGTTCCCAACGTCAAAGAACGAAACGGAATCATGGGCTCAACGCTAATTAACCAATCATTAGTAGCNGTCTTTTCTGAGCCTGATATTCACNAGCNTCTGCAACTTGCCNCGAGGCGATANCCGAGTTTGGATANACCCGCATACGNTATGAACAGCCTTGGNGGTCCTATCTTTAGCNTCACAAAGNNTCCGAGTGNGAAGGGGACATCTCCCGAACCGAGCAAACNGGGTTCTATAATGCGGCTNNAGGAAGATACGCAGTACGTGAAGTCAACGGGGAGCCCCTGGACACTATCTTGAAAAAATACACCCCTTAGATGGAAAANCTCTTCTCNCTGCTATTGTTAGTGTGTNGTGATAAGACGTAGGTTCAGCTCGCCTGAGTGACTACCGTTCAGGGNCANGCTGGTTATCNAGCGTCGGAGCNGTATACNCATTGACCAGAAAGCCANATTGTCGTTNCACCACTGCCCCTGGNCCACCTCTCCAACACTGGGGGTTAGACTGCGGCGCGTACCCANGACCAGCTNTGGCCCTTGGATTTGTTCGCATGTACCGTGATGGGCTCNGGCTCGCCTCGTAACCTGCGAGTCAACCACGTGTTGTCACCATACATTTTGCCTCTACCAAGTAGCAGGTTCAACCATACGCCNTGATAGACTGCTTTCTCAACGCAGCCCNCGTGTGAGTTNNCTTNCTCTANNGGNCANCCGAATCNCCNCCNGCNTNNNA
>hypo.Fuhuasheng_A
NCATCCGGGGAGGAAGTCCGCCAGTAGAGACCTGTGCGTAAATACTCCCCAGAGGAAGCACGGTGCAATATCAAGAACGAGTTCGCTCTGCGAAGAAGGCCACACCTATGAAGCGCGGCTAAAAAAAGACACTTCTCGAGTTTGCGGAGGAGATTTAATCAACGCGTAGTGGAAGGTTTAGCTATACCGAGAAGGTGCANCGCGGTAGACGATGCGAACACCCCAATGTGGATACAAATGCTCAAACAGTTCAATCATGNAANTNCNTCTGGTACCTGCCCTTGACTCAAGAAACTCCGGCTGCGGCACTTAGTGAATGTTTTCGGAAAGCGCTCACGTGAGACCCAAGGCTCAGGCCATAAAGTANNNCAACGGTTCATTTCTGTCGTTNNNNNNNTTGCCGAACCTAACAACCNAACCNTCTACACGTCAACAACTTATGCTTCCCCCGTTATGCCGCATTTAATATCAATTCCCCTCTNNNNNNNNNNNNNNNNNNNNNNTTGGTATATGTACCGGAACAAGCATTCTCCACAGCGGACTAAACATTCGGTTGATTCGGAGCGAAACGTTCTGAGGATGCACCCGTTTGGATTGCTCGCCGCATAACACCGCCGTCGACTCCCGCAGAGTTAGGCGTANGGTCTCGAGAACTTGAAACGGACTCCATGCTAATATATCATAAGNCATACGATCTGTCACGCAANGCTGACCANAGCCCCCTNACNNAGCTGTNGNNGTTTGTAACTACAAGGCAGACATTCGTGTATCACATCATGGGTCCGCACACGACATCTCCGATACGTAGATGGTCCGNGCCCCCGGTCCGATAACACGTTGTTAGGATTTGCAAAATGCCTACGCCNTGGGAAACTTAGCTCCGAGTGTGGTGTGCGCTTCTGGCGACCTCTACAGTTCCCAACGTCAAAGAAAGAAAATAAATCATGGGCTCAACGCTAATCAACCAANCGTTAGTAGCCGTCTTTTCTGAGCCTGATATNCNCAAGCATCTGCAACTTGCCANGAGGCGATAGCCGAGTTTGGACACACCCGCATACGATATGAACAGCCTTGGGGGGCCTATCTTTAGCCTCACAACGGCTCCGCGTNCNANGGGTACATCTCCCGAACCGAGCAAACTGGNTTCTATAATGCGGCGAGAGGAAGGCGCGAGATATAGTAGAGTCGCAGGGAGCTCCTGGACNNTATTTTGAAAANANNCACCCCTTAGNCGGAAANGCTCTTCTCTCTGNNNNTNTTAGTGTGTAGTGATAAGACGTAGGTTCAGCTCGCCTGAGNGACTACCGTCTAGGGGCACGCTGGTTATCGAGCGTCGGAGAGGCCTGTGCGCCTATAGAGAAGCCAAATTGTCGTTTCACCACTGCCCCTGGCCCANCNCTNCNANNNNGNGNGCTANNCGGAGGCGCGTACCCAAGACCAGCTATGGCCCTTGGATTTGTTCGCATGGGCCGTGATGGGCTCCGGCTCGTTTCGTAACCTGAGAGTCAACCACGTGTTGTCACCATACATTTTGCCTCTACTAAGTAGCAGGTTCGACCATACGCTGTGACGGACTGCTTTCTCAACGCAGCCCGCGTGTGAGTTGTCTTCTTCTACAGGACACCCGAGTCTCNTCCCGCGTCGAA
>hypo.Fuhuasheng_B
GCGTCCGNGAAAGGNNNCCGCCCGTAAAGCCCTGGGCATAAATGTTNNCCAACGAAAGTGCNGCGCAATATCGGGGGCAGGCTCGCTTGGCGGCTGGGGCTGTATTCGTTGCGCACGGTNAAGGGGGGACGCTTCCCGGACTCACGAGGACAATCTGATAGACGTGTCACGACGAGCTCGACTATGTTGGGGGGGGACAGCGCAGCAGACGATACGAGTGCCCCAAGATAGACACGCGCGACTCGACGACCCGACCATNNNNNNNNNNNNNGTACCCAACTCCAATGCGGACGGTCTTAGTGTTAACACTCGACAGGGGCCCTTGAGGGGTTTTTATACGGGGCAAGAGGTCCATTTTGTGAAGTCCCCTAGCGACGCCCCCCCACTTTGTTAGGTCGGANCGGCATCCATGATTNGGCTTTACNNNNNNACGTGAATGGCGACTTATCTACCGCATAACGCCGNNNNNNNNNNNNNNNNNNNNNNNGTACCACGAGTCANNTCGAGCGTGCACGTTAAGGTAGATGGCAGATGNGGCATATCGAGTACCCAGCCTGTCCTAGGTTGCGCACTTCTAGGCCATCTCCATCCANGCCNATAACAGCGGCACCTTGTTACAAGCCATTGTGTGACCGAATACCTAACTTTAGACGACGTGGGCGAGCCTCCTATCAATACACCCCAAANNACGCGGCNTGCNGTATGNNNNNNNNNNNNNNNNNNNNNNNNNNNNNNNNNNNNCNTCANCGACAGAATGAGCGCCTACACNTTGTATCGCTGTCTTATGCGCAGCAGCCCCACCCTTCGTCCGGCCTANAATCACGGCCCTAGGCCGTACCACCATGATCCATNCGGCTTNGCTGTTAGGAGGGGTCTGAATCTGGTCACAATACATACTCTCAGCGGCACCCGCGGCTTCAGAAACAGGGAGGCGAGGCGGAATTCTGGGCGTGGTGCCCGGTGAACCAGTGTCAACAGTTACCGCCGTGGGATATAGGCNCTACAGATAGNTTNGACCCTTCATAAAGTGAGCGATAGTTCCTAGNGTGCTTATCCGTTGCGCGAGTGATTGGAGAAAGAACCGCGCCAATATCGTAGAGGACCAAANNNNNNNNNNNNTGGCCTTTAGGCNTGACGGCACAGATCTCGCGACGTAGCGGTGAAGGTATACACAGTATGTGAAGGCAACNTTACTACCTCATGTGCGGTCCCTGGGGGGGGCGNNTATGAAATAAGGGGTACACCTGTGNNNCCGCTTCTCATACTTGACGGCGGGGNGCGTACTCAGTTCACCCAGACGACCGCAACTCAAGGATGAANCAANNGGTTGAAACTGTGTAAGTACACATATTGACCAGACATCTGAGTCGCTATCCAGTTGTCATTTNNNNNNNNNNNNNNNNNNNNNNNNNNNNGNNNGGCAATGTATGATCCGGATCCGTGGCAGTTCCCTAGCCCACTAATACATATATCAGCGAATTCTTAAGTNCCCTTTCGTCCACTGAGTGGATGTAGACCACTACTGTCCGTCCCTTTCTTCTCCGACGGTGATCTTAGTTCCATACCGTAGTAGCCCATCCCTCCGCTGTAATTTGTACATGAAGNATTGCTCTCTACGGANNNCNCGGANNNCATCCCNCGTNAAC
>hypo.Haihua_A
ACATCCGGGGAGGAAGTCCGCCAGTAGAGACCTGTGCGTAAATACTCCCCAGAGGAANCACGNTGCAATATCAAGAACGAGTTCGCNCTGCGAAGAAGGCCACACCTATGAAGCGCGGCTAAAAAAAGACACTTCTCGAGTTTGCGGAGGAGATTTAATCAACGTGTAGTGGAAGGTTTAGCTATACCGAGAAGGTGCANCGCGGTAGACGATGCGAACACCNCNATGTGGATANAAATGCTCAAACAGTTCAATCATGTAGCTTCCGACNNNNCCTGCCCTTGACTCAAGAAACTCCGGCTGCGGCACTTAGTGNATGTTTTCGGAAAGCGCTCACGTGAGACCCAAGGCTCAGGCCNNNANTTACNNCAACGGTTCATTTCTGTCGNTNTGTTTATTGCCGAACCTAACAACCAAACCCTCTACACGTCAACAACTGGCGANTTATCTACCGCATAATGCCGCGGNNTCGNNNNNNNNNGGTCAGGTCTCACNAGGCCCCCTTGGTATATGTACCGGAACAAGCATTCTCCACAGCGGACTAAACATTCGGTTGATTCGGAGCGAAACGTNCTGAGGATGCACCCGTNNGGATTGCTCGCCGCATAACACCGCCGTCGNCTCCCGCAGAGTTAGGCGTANGGNCTCGAGAACTTGAAACNGANTCCATGCTAATATATCATAAGGCATACGATNNNTCACGCAAAGCTGACCAGAGCCCCCTCANNNNGTTNTGTTAGNTTGTAACTACAAGGCAGACATNNGTGTATCACATCANGGGTCCGCACACGACATCTNCGATACGTAGACGGTCCGTGCCCCCGGTCCGATAACACNTTGTTAGGATTTGCAAAATGCCTACGCCNTGGGAAACTTAGCTCCGAGTGTGGTNTGCGCTTCTGGCGACCTCTACAGTTCNCAACNTCAAAGAAAGAAAATAAATCNTNGGCTCAACGCTAATCAACCAANCGTTAGNAGCCGTCTTTTCTGAGCCTGATATTCACAAGCATCTGCAACTTGCCACGAGGCGATAGCCGAGTTTGGANACACCCGCATACGATATGAACAGCCTTGGGGGTCCTATCTTTAGCCTCACAACGGCTCCGNGTGCGAAGANNNCNTCNNNNGAACCGAGCAAACTGGNTTCTATAATGCGGCGAGAGGAAGGCGCGAGATATAGTAGAGNNGCAGGGAGCTCCTGGACACTATTTNGAAAAAATACACCNCTTAAATAAGGGGTACACCNGTGTNNCTGTTGTTAGTGTGTAGTGATAAGACGTAGGTTCAGCTCGCCTGAGNGACTACCGTCTAGGGGCACNCTGGTTATCGAGCGTCGGAGCGGCCTGTGCGNCTATAGAGAAGCCAAATTGTCGTNTCACCACTGCCCCTGGCCCACCTCTCCAACACTGGGGGTTAGACTAAGGCGCGTACCCAAGACCAGCTATGGCCCTTGGATTTGTTCGCATGGGCCGTGATGGGCTCCNGCTCGTTTNGTAACCTNAGAGTCAANCACGTGTCGTCACCATACATTTTGCCTCTACTAAGTAGCAGGTTCGACCATACGCTNTGACGGATTGCTTTCTNAACGNAGCCCGCGTGTGAGTTGTCTTCTTCTACNAGATNNCCGAATCNCCTTCAGCGTCGAA
>hypo.Haihua_B
GCGTCCGGGAAAGGAGTCCGCCCGTAAAGCCCTGGGCATAAATGTTNTCCAACGAAAGTGCNGCGCAATATCGGGGGCAGGCTCGCNTGGCGGCTGGGGCTGTATTCGTTGCGCACGGTNAAGGGGGGNCGCTTCCCGGACTCACGNGGACAANCTGATNGACGNGTCACGACGAGCTCGACTATGTTGGGGGGGGACAGCGCAGCAGACGATACGAGTGCCCCAAGATAGACACGCGCGACTCGACGACCCGACCATGCAATTGCTTACNGNNCCCAACTCCAATGCGGACGGTCTTAGTGTTAACACTCGACAGGGGCCCTTGAGGGGTTTTTATACGGGGCAAGAGGTCCATTTTGTGAAGTCACCTAGCGANGCCCNCCCACTTTGTTNGNTCGGAACGGCATCCATGATTCGGCNTTACATGTTCACGTGAATTATGCTTCCCCCGTTATGCCGCATTTANTATCAATTCCCCTNNNNNNNNNNATCCCGAGTCATCTCGANCGTGCACGTTAAGGTAGATGGCAGNTGNGGCATATCGAGTACCCAGCNTGTCCTAGGTTGCGCACTTCTAGGCCATCTCCATCCAAGNCAATAACAGCGGCACCTTGTTACNNGCCATTGTGTGACCGAATACCNAACTTTAGACGACGTGGGCGAGCCTACTATCAATCCACCCCAAAACACGCGGCCTGCNGTACGAGGCNGAANAAGGNCCCCTAACTTAGCTGTAGCCGTCTTCANCGACAGAATGAGCGCCNACACACTGTATCGCTGTCTTATGCGCAGCAGCCCCACCCTTCGTCCGGCCTACAATCACGGCCCTAGGCCGTNCCACCATNATCCATNCGGCTTTGCTGTTAGGAGGGGTCTGAATCCGGTCACAATACATACTCTCAGCGGCANCCGCGACTTCAGAAACAGGGAGGCGAGGCGGAATTCTNGGCGTGGTGCCCGGTGGACCAGTGTCAANAGTCACCGCCGTGGGATATAGGCGCTACNGATAGNTNNGACCCTTCATAAAGTGAGCGATAGTTCCTAGCGTGCTTATCCGTTGCGCGAGTGATTGGAGAAAGAACCGNGCCAATATCGTAGAGGACCAAAAGACAGGGGGGNTGGCCTNNAGGCTTGACGGCACAGATCTCGCGACGTAGCGGTGAAGGTATACACAGTACGTGNAGTCAACGTTACTACCTCATGTGCGGTCCCTGGNGGGGGCGAATATGAGGCGGAAAAGCTCTTCTCTCTGCCGCTTCTCATNCTTGACGGCGGGGNGCGTACTCAGTTCACCCAGACGACCGCAACTCAAGNATNAANCAAGCGGTTGAAACTGTGTAAGTACANATATTGACCAGACATCTGAGTCGCTATCNAGTTGTCATNTCCAGACAANCCCTTTGGTGTCAAGTACCGAGTGGCNATGTATGATCNGGATCCGTGGCAGTTCCCTAGCCCACTAATACNTATATCAGCGAATTCTTAAGTNCCCTTTCGTCCACTGAGTGGATGTANACCACTACTGTCCNTCCCTTTCTTCTCCGACGGTGATCTTAGTTCCATACCATAGTAGCCCATCCCTCCGCTGTAATTTGTACATGAAGNACTNCTCTCTACNNAGNACNCGGACNTCCTCCCNNGTCANC
>hypo.Shitouqi_A
NCATCCGGGGAGGAAGTCCGCCAGTAGAGACCTGTGCGTAAATACTCCCCAGAGGAAGCACGGTGCAATATCAAGAACGAGTTCGCTCTGCGAAGAAGGCCACACCTATGAAGCGCGGCTAAAAAAAGACACTTCTCGAGTTTGCGGAGGAGATTTAATCAACGCGTAGTGGAAGGTTTAGCTATACCGAGAAGGTGCANCGCGGTAGACGATGCGAACACCNCAATGTGGATACAAATGCTCAAACAGTTCAATCATGTAGCTTCNNANNGTACCTGCCCTTGACTCAAGAAACTCCGGCTGCGGCACTTAGTGAATGTTTTCGGAAAGCGCTCACGTGAGACCCAAGGTTCAGGCCATAAAGTACNNCAACGGTTCATTTCTGTCGTTCTGTTTATTGCCGAACCTAACAANNAAACCCTCTACACGTCAACAACTTATGCTTCCCCCGTTATGCCGCNNNNNNNNNNNNNNNNNNNNNGGTCAGGTCTCACNAGGCCCCCTTGGTATATGNACCGGAACAAGCATTCTCCACAGCGGACTAAACATTCGGTTGATTCGGAGCGAAACGTTCTGAGGATGCACCCGTTTGGATTGCTCGCCGCNTAACACCGCCGNNNNNNNNNNNNNNNNNNNNNNNNNNNTCTCGAGAACTTGAAACGGACTNCATGCTAATATATCATAAGGCATACGATNNNTCACGCAAAGCTGACCAGAGCCCCCTCATCCCGTTGTGTTAGCTTGTAACTACAAGGCAGACATNCGTGTATCACATCATGGGTCCGCACACGACANCTCCGATACGTAGATGGTCCGTGCCCCCGGTCCGATAACACGTTGTTAGGATTTGCAANATGCCTACGCCNTGGGAAACTTAGCTCCGAGNGTGGTGTGCGCTTCTGGCGACCTCTACAGTTCCCAACGTCAAAGAAAGAAANNNAATCATGGGCTCAACGCTAATCAACCAANCGTTAGTAGCCGTCTTTTCTGAGCCTGATATNCNCAAGCATCTGCANCTTGCCANGAGGCGATAGCCGAGTNTGGACACACCCGCATACGATATGAACAGCCTTGGGGGTCCTATCTTTAGCCTCACAACGGCTCCGCGTGCGANGNNNNCATCTCCCGAACCGAGCAAACTGGNTTCTATAATGCGGCGAGAGGAAGGCGCGAGATATAGTAGAGTCGCAGGGAGCTCCTGGACACTATTTTGAAAAAATACACCCCTTAGGTGGAAANGCTCTTNNNNNNNCTGTTGTTAGTGTGTAGTGATAAGACGTAGGTTCAGCTCGCCTGAGNGACTACCGTCTAGGGGCACGCTGGTTATCGAGCGTNGGAGANNNNNNNNNNNNNNNNNNNAAGCCAAATTGNCGTTTCACCACTGCCCCTGGCCCACCTCTCCAACACTGGGGGTTAGACGGAGGCGCGTACCCAAGACCAGCTATGGCCCTTGGATTTGTTCGCATGGGCCGTGATGGGCTCCGGCTCGTTTCGTAACCTGAGAGTCAACCACGTGTTGTCACCATACATTTTGCCTCTACTAAGTAGCAGGTTCGACCATACGCTGTGACGGACTGCTTTCTCAACGCAGCCCGCGTGTGAGTTGTCTTCTTCTANAANNCACCTGAGTCNTCTCCCGCGTNGAA
>hypo.Shitouqi_B
GCGTCCGNGAAAGGNNNCCGCCCGTAAAGCCCTGGGCATAAATGTTNNCCAACGAAAGTGCNGCGCAATATCGGGGGCAGGCTCGCTTGGCGGCTGGGGCTGTATTCGTTGCGCACGGTNAAGGGGGGACGCTTCCCGGACTCACGAGGACAATCTGATAGACGTGTCACGACGAGCTCGACTATGTTGGNGGGGGACAGCGCAGCAGACGATACGAGTGCCCCAAGATAGACACGCGCGACTCGACGACCCGACCATGCAATTGNNGACGGTACCCAACTCCAATGCGGACGGTCTTAGTGTTAACACTCGACAGGGGCCCTTGAGGGGTTTTTATACGGGGCAAGAGGTCCNTTTTGTGAAGTCACCTAGCGACGCCCCCCCACTTTGTTAGGTCGGAACGGCATCCATGATTNGGCTTTACNNNNNNACGTGAATGGCGACTTATCTACCGCATAACNCTNCNNANTNNTTTTTTNCTNNNNNNNNACCACGAGTCANNTCGAGCGTGCACGTTAAGGTAGATGGCAGNTGNGGCATATCGAGTACCCAGCCTGTCCTAGGTTGCGCACTTCTAGGCCATCTNCATCCANGCCNATAACAGCGGCACCTTGTTACAANCTCCCGNAGNATNANGTACCTGNCTTTAGANGACGTGGGCGAGCCTCCTATCAATCCACCCCAAAACACGCGGCCTGNNGTATGAGGCTGAANAAGGNCCCCTAACTTAGCTGNNNNCGTCNTCANNGACAGAATGAGCNCNTACACACTGTATCGCTGTCTTATGCGCAGCNNCCCCACCCTTCGTCCGGCCTANAATCACGNCCCTAGGCCGTACCACCATGATCCATNCGGCTTNGCTGTTAGGAGGGGTCTGAATCTGGTCACAATACATACTCTCAGCGGCACCCGCGGCTTCAGAAACAGGGAGGCNNNNNNNAATTCTGGGCGTGGTGCCCGGTGAACCAGTGTCAACAGTTACCGCCGTGGGATATAGGCNCTACAGATAGNTTNGACCCTTCATAAAGTGAGCGATAGTTCCTAGTGTGCTTATCCGTTGCGCGAGTGATTGGAGAAAGAACCGCGCCAATATCGTAGAGGACCAAAAGACAGNGAGGATGGCCTTTAGGCNTGACGGCACAGATCTCGCGACGTAGCGGTGAAGGTATACACAGTATGTGAAGTCAACNTTACTACCTCATGTGCGGTCCCTGGGGGNGGCGNNTATGAAATAAGGGGTACACCCTNTCNGCCGCTTCTCATACTTGACGGCGGGGNGCGTACTCAGTTCACCCAGACGACCGCAACTCNAGGATGAANCAANNGGTTGAAACTGTGTANGTATNCATANTNANNNGANATNNGAGTCGCTATCCAGTTGTCATTTCCAGACAATCCCNTTGGTGTCAAGTGCCGAGNGGCAATGTATNNTCCGGATCCGTGGCAGTTCCCTAGCCCACTAATACATATATCNNCGAATTCTTAAGTNCCCTTTCGTCCACTGAGTGGATGTAGACCACTACTGTCCGTCCCTTTCTTCTCCGACGGTGATCTTAGTTCCATACCGTAGTAGCCCATCCCTCCGCTGNAATTTGTACATGAAGNACTGCTCTCTACGGAANNCNCGGANNTCNTCNCNCGTCAAC
>hypo.TennRed_A
NCATCCGGGGAGGAAGTCCGCCAGTAGAGACCTGTGCGTAAATACTCCCCAGAGGAAGCACGGTGCAATATCAAGAACGAGTTCGCTCTGCGAAGAAGGCCACACCTATGAAGCGCGGCTAAAAAAAGACACTTCTCGAGTTTGCGGAGGAGATTTAATCAACGCGTAGTGGAAGGTTTAGCTATACCGAGGGNNGACAGCGCAGCNGACGATGCGAACACCCAAATGTGGATACAAATACTCAAACAGTTCAATCATGTAGCTTCCGACGGTACCTGCCCTTGACTCAAGAAACTCCGGCTGTGGCACTTAGTGAATGTTTTCGGAAAGCGCTCACGTGAGACCAAAGGCTCAGGCCATAAATTCCNCCAACGGTTCATTTCTGTCGTTCTGTTTATNNCCGAACCTAACAACCAAACCCTCTACACGTCAACAACTTATGCTTCCCCCGTTATGCCGCATTTAATATCAATTCCCCTCTGGTCAGGTCTCACAAGGCCCCCTTGGTATATGTACCGNAACAAGCATTCTCCACAGCGGACCAAACATTCGGTTGATTCGGAGCGAAACGTTCTGAGGATGCACCCGTTTGGNTTGCTCGCCGCATAACACCGCCGTCGACTCCCTCAGAGTTAGGCGTATGGTCTCGAGAACTTGNAACGGACTCNATGCTAATATATCATAAGGCATACGATCTGTCACGCAAAGCTGACCANAGCCCCCTCATCCCGTTGTGTTAGCTTGTAACTACAAGGCAGACATNCGTGTATCACATCATGGGTCCGCACACGACATCTCCGATACGTAGACGGTCCGTGCCCCCGGTCCGATAACACGTTGTTAGGATTTGCAAAATGCCTACGCCNTGGGAAACTTAGCTCCGAGTGTGGTGTGCGCTTCTGGCGACCTCTACAGTTCCCAACGTCAAAGAAAGAAAATAAATCATGGGCTCAACGCTAATCAACCAANCGTTAGTAGCCGTCTTTTCTGAGCCTGATATTCNCAAGCATCTGCAACTTGCCACGAGGCGATAGCCGAGTTTGGACGTGCTTATCCGTTGCGCGAGTGGCCTGGGGGGGCCTATCTTTAGCCTCACAACGGCTCCGCGTGCGAAGAGGACATCTCCCGAACCGAACAAACTGGGTTCTATAATGCGGCGAGAGGAAGGCGCGAGATATAGTAGAGCCGCAGTGAGCTTCTGGACACTNNNTTGANAAAATACACCCCTTAGGCAGAAAAGCTCTTCTCTCCGCTGTTGTTAGTGTGTAGTGATAAGACGTAGGTTCAGCTCGCCTGAGNGACTACCGTCTAGGGGCACGCTGGTTATCGAGCGTTGGAGAGGCCTGTGCGCCTATAGAGCAGCCAAATTGTCGTTTCACCACTGCCCCTGGCCCACCTCTCCAACACTGGGGGTTAGACTAAGGCGCGTACCCAAGACCAGCGATGGCCCTTGGATTTGTTCGCATGGGTCGTGACGGGCTCCGGCTCGTTTCGTNNNNNNNGAGTCAACCACGTGTTGTCACCATACATTTTGCCTCTACTAAGTAGCAGGTTCGACCATACGCTGTGACGGACTGCTTTCTCAACGCAGCCCGCGTGTGAGTTGTCTTCTTCTACAGNGCACCCGAGTTTCCTCCAGCATTGCA
>hypo.TennRed_B
GCGTCCGGGAAAGGNNNCCGCCCGTAAAGCCCTGGGCATAAATGTTNNCCAACGAAAGTGCNGCGCAATATCGGGGGCAGGCTCGCTTGGCGGCTGGGGCTGTATTCGTTGCGCACGGTNAAGGGGGGACGCTTCCCGGACTCACGAGGGCAATCTGATAGACGNGTCACGACGAGCTCGACTATGTTGGGAAGGTGCAGCGCGGTAGACGATACGAGNGCCCCAAGATAGACACGCGCGACTCGACNACCCGACCAGGCAATTNCTGCTGNTACCCAACTCCAATGCGGACGGTCTTAGTGTTAACACTCGANGGGGGCCCTTGAGGGGCTTTTATACGGAGCAAGAGGTCCATTTTGTGAAGTCACCTAGCGACGCCCCCCCACTTTGTTAGGTCGGAACGGCATCCATGATTNGGCTTTACNNNNNNACGTGAATGGCGACTTATCTACCGCATAACGCCGCGGGGTCGGCTTTTCCTGGTCAGGTATCCCGAGTCATCTCGAGCGTGCACGTTAAGGTAGATGGCCGNTGNGGCATATCGAGTACCCAGCCTGTCCTAGGTTGCGCACTTCTAGGCCATCTCCATCCAAGTCAATAACAGCGGAACCTTGTTACAAGCCATTGTGTGACCGAATACCTAACTTTAGACGATGTGGGCGAGCCTACTATCAATCCACCCCAAAACACGCGGCCTGCTGTACGAGGCTGAANANGGNCCCCTCACTTAGCTGTAGCCGTCTTCANCGNCAGAATGAGNGCCTACACACTGTATCGCTGTCTTATGCGCAGCAGCCCNACCCTTCGTCCGGCCTACAATCACGGCCCTAGGCCGTACCACCATGATCCATNCGGCTTNGCTGTTAGGAGGGGTCTGAATCCGGTCACAATACATACTCTCAGCGGCACCCGCGGCTTCAGAAACAGGGAGGCGAGGCGGAATTCTGGGCGTGGTGCCCGGTAGACCAGTGTCAACAGTTACCGCCGTGGGATATAGGCNCTACAGATAGNTTNGACCCTTCATAAAGTGAGCGATAGTTCCTAGTACACCCGCATACGATATGAACAATTGGAGAAAGAACCGCGCCAATATCGTAGAGGACCAAAAGACAGGGGGTATGGCCTTTAGGCTTGACGGCACAGATCTCGCGACGTAGCGGTGAAGGTATACACAGTACGTGAAGTCAACNTTACTACCTCATGTGCGGTCCCTGGGGGGGGCGNNTATGAAATAAGGGGGACACCTGTGTCACCGCTTCTCATACTTGACGGCGGGGNGCGTACTCAGTTCACCCAGACGACCNCAACTCAAGGATGAANCAAGCGGTTGAAACTGTGTAAGTACACATATTGACCAGACATCTGAGTCGCTATCCAGTTGTCATTTCCAGACAATCCCTTTGGTGTCAAGTACCGAGTGGCAATGTATGATCCGGATCCGNGGCAGTTCCCTGGCCCACTAATACATATATCAGCGAATTCTTAAGTGCCCTTCAACCNNATGAGTGGATGTAGACCACTACTGTCCGTCCCTTTCTTCTCCGACGGTGATCTTAGTTCCATACCGTAGTAGCCCATCCCTCCGCTGTAATTTGTACATGAAGNACTGCTCTCTACGGAANNCNCGGANNGCNTCCCNCGCCAAC
>hypo.Tifrunner.gnm2_A
ACATCCGGGGAGGAAGTCCGCCAGTAGAGACCTGTGCGTAAATACTCCCCAGAGGAAGCACGGTGCAATATCAAGAACGAGTTCGCTCTGCGAAGAAGGCCACACCTATGAAGCGCGGCTAAAAAAAGACACTTCTCGAGTTTGCGGAGGAGATTTAATCAACGCGTAGTGGAAGGTTTAGCTATACCGAGAAGGTGCANCGCGGTAGACGATGCGAACACCCCAATGTGGATACAAATGCTCAAACAGTTCAATCATGTAGCTTCCGACGGTACCTGCCCTTGACTCAAGAAACTCCGGCTGCGGCACTTAGTGAATGTTTTCGGAAAGCGCTCACGTGAGGCCCAAGGCTCAGGCCATAAATTACNNCAACGGTTCATTTCTNTCGTTCTGTTTATTGCCGAACCTAACAACCAAACCCTCTACACGTCAACAACTTATGCTTCNCCCGTTATGCCGCATTTAATATCAAGCTTTTCCTGGTCAGGTCTCACAAGGCCCCCTTGGTATATGNACCGGAACAAGCATTCTCCACAGCGGACCAAACATTCGGTTGATTCGGAGCGAAACGTTCTGAGGATGCACCCGTTTGGATTGCTCGCCGCATAACACCGCCGTCGACTCCCTCAGAGTTAGGTACCTGGTCTCGAGAACTTGAAACGGACTCCATGCTAATATATCATAAGGCATACGATCTGTCACGCAAAGCTGACCAGAGCCCCCTCATCCCGTTGTGTTAGCTTGTAACTACAAGGCAGACATTCGTGTATCACATCATGGGTCCGCACACGACATCTCCGATACGTAGACGGTCCGTGCCCCCGGTCCGATAACACGTTGTTAGGATTTGCAAAATGCCTACGCCNTGGGAAACTTAGCTCCGANTGTGGTGTGCGCTTCTGGCGACCTCTACAGTTCCCAACGTCAAAGAAAGAAAATAAATCATTGGCTCAACGCTAATCAACCAANCGTTAGTAGCCGTCTTTTCTGAGCCTGATATTCACAAGCATCTGCAACTTGCCACGAGGCGATAGCCGAGTTTGGACACACCCGCATACGATATGAACAGCCTTGGGGGTCCTATCTTTAGCCTCACAACGGCTCCGCGTGCGAAGAGGACATCTCCCGAACCGAGCAAACTGGGTTCTATAATGCGGCTAGAGGAAGGCGCGAGATATAGTAGAGTCGCAGGGAGCTCCTGGACACTATTTTGAAAAAATACACCCCTTAGGCGGAAAAGCTCTTCTCTCCACTGTTGTTAGTGTTTGGTGATAAGACGTAGGTTCAGCTCGTCTGAGNGACTACCGTCTAGGGGCACGCTGGTTATCGAGCGTCGGAGCGGCCTGTGCGCCTATAGGAAAGCCAAATTGTCGTTTCACCACTGCCCCTGGCCCACCTCTCCAACACTGGGGGTTAGACGGAGGCGCGTACCCAAGACCAGCTATGGCCCTTGGATTTGTTCGCATGGGCCGTGATGGGCTCCGGCTCGTTTCGTAACCTGAGAGTCAACCACGTGTTGTCACCATACATTTTGCCTCTACTAAGTAGNAGGTTCGACCATACGCTGTGACGGACTGCTTTCTCAACGCAGCCCGCGTGTGAGTTGTCTTCTTCTACAGGGTANCCAAATTGCCTCCAGCGTCGAA
>hypo.Tifrunner.gnm2_B
GCGTCCGGGAAAGGAGTCCGCCCGTAAAGCCCTGGGCATAAATGTTNTCCAACGAAAGTGCNGCGCAATATCGGGGGCAGGCTCGCTTGGCGGCTGGGGCTGTATTCGTTGCGCACGGTNAAGGGGGGACGCTTCCCGGACTCACGNGGACAATCTGATAGACGTGTCACGACGAGCTCGACTATGTTGGGGGGGGACAGCGCAGCAGACGATACGAGTGCCCCAAGATAGACACGCGCGACTCGACGACCCGACCAGGCAATTGCTTCTGGTACCCAACTCCAATGCGGACGGTCTTAGTGTTAACACTCGACAGGGGCCCTTGAGGGGTTTTTATACGGGGCAAGAGGTCCATTTTGTGAAGTCACCTAGCGACGCCCCCCCACTTTGTTAGGTCGGACCGGCATCCATGATTCGGCTTTACATGTTCACGTGAATGGCGACTTATCTACCGCATAATGCCGCGGGGTCGGCTTTTCCTGGTCAGGTATCCCGAGTCATCTCGAGCGTGCACGTTAAGGTAGATGGCAGNTGNGGCATATCGAGTACCCAGCCGGTCCTAGGTTGCGCACTTCTAGGCCATCTCCATCCAAGCCAATAACAGCGGCACCTTGTTACAAGCCATTGTGTGACCGAATACCTAACTTTAGACGACGTGGGCGAGCCTACTATCAATCCACCCCAAAACACGCGGCCTGCNGTACGAGGCTGAANAAGGNCCCCTAACTTAGTTGTAGCCGTCTTCANCGACAGAATGAGCGCCTACACACTGTATCGCTGTCTTATGCGCAGCAGCCCCACCCTTCGTCCGGCCTACAATCACGNCCCTAGGCCGTACCACCATGATCCATNCGGCTTTGCTGTTAGGAGGGGTCTGAATCCGGTCACAATACNTACTCTCAGCGGCACCCGCGACTTCAGAAACAGGGAGNCGAGGCGGAATTCTGGGCGTGGTGCCCGGTGGACCAGTGTCAACAGTCACCGCCGTGGGATATAGGCGCTACAGATAGNTTNGACCCTTCATAAAGTGAGCGATAGTTCCTAGTGTGCTTATCCGTTGCGCGAGTGATTGGAGAAAGAACCGCGCCAATATCGTAGAGGACCAAAAGACAGGGGGTATGGCCTTTAGGCTTGACGGCACAGATCTCGCGACGTAGCGGTGAAGGTATACACAGTATGTGAAGTCAACNTTACTACCTCATGTGCGGTCCCTGGGGGGGGCGAATATGAAATAAGGGGTACACCNGTGTCACCNCTTCTCATNCTTGACGGCGGGGNGCGTACTCAGTTCACCCAGACGACCGCAACTCAAGGATNAANCAAGCGGTTGAAACTGTGTAAGTACACATATTGACCAGACATCTGAGTCGCTATCCAGTTGTCATTTCCAGACAATCCCTTTGGTGTCAAGTACCGAGTGGCNATGTATGATCCGGATCCGTGGCAGTTCCCTAGCCCACTAATACATATATCAGCGAATTCTTAAGTGCCCTTTCGTCCACTGAGTGGATGTNGACCACTACTGTCCGTCCCTTTCTTCTCCGACGGTGATCTTNGTTCCATACCATAGTAGCCCATCCCTCCGCTGTAATTTGTACATGAAGNACTGCTCTCTANGGAANNCNCGGACNGCNTCCCNCGTCAAC
>ipae.K30076.gnm2
GCGTCCGGGAAAGGNGTCCGCCCGTAAAGCCCTGGGCATAAATGTTNTCCANCGAAAGTGCNGCGCAATATCGGGGGCAGGCTCGCTTGGCGGCTGGGGCTGTATTCGTTGCGCACGGTNAAGGGGGGACGCTTCCCGGACTCACGAGGACAATCTGATAGACGTGTCACGACGAGCTCGACNATGTTGGGGGGGGACAGCGCAGCAGACGATACGAGTGCCCCAAGATAGACACGCGCGACTCGACGACCCGACCAGGCAATTGCTTCTGNTACCCAACTCCAATGCGGACGGTCTTAGTGTTAACACTCGACAGGGGCCCTTGAGGGGTTTTTATACGGGACCCAAGGCTCANGCCATAAANTACCCTAGCGACGCCCCCCCACTTTGTTAGGTCGGAACGGNATCCATGATTCGGCTTTACATGTTCACGTNAATGGCGACTTATCTACCGCATAATGCCGCGGGGTCGGCTTTTCCTAGCCGNGTACCCCGAGTCATCTCGAGCGTGCACGTTAAGGTAGATGGCAGNTGNGGCATATCGAGTACCCAGCCTGTCCTAGGTTGCGCACTTCTAGGCCATCTCCATCCANGCCAATAACAGCGGCACCTTGTTACCGACTCCCTCAGAGTTAGGCGTATGGTCTTAGACGACGTGGGCNAGCCTACTATCAATCCACCCCAAAACACGCGGCCTGCTGTACGAGGCTGAANAAGGNCCCCTAACTTAGCTGTAGCCGTCTTCANCGACAGAATGAGCGCCTACACACTGTATCGCTGTCTTATGCGCAGCAGCCCCACCCTTCGTCCGGCCTACAATCACGGCCCTAGGCCGTACCACCATGATCCATNCGGCTTTGCTGTTAGGAGGGGTCTGAATCCGGTCACAATACATACTCTCAGCGGCACCCGCGGCTTCAGAAACAGGGAGGCGAGGATAAATTCTGGGCGTGGTGCCCGGTGGACCAGTGTCAACAGTTACCGCCGTGGGATATAGGCGCTACAGATAGNTTNGACCCTTCATAAAGTGAGCGATAGTTCCTAGTGTGCTTATCCGTTGCGCGAGTGATTGGAGAAAGAACCGCGCCAATATCGTAGAGGACCAACAGACAGGGGGTATGNCCTTTANGCTTGACGGCACAGATCTCGCGACGTAGCGNNGAAGGTGCGCNAGATATAGTAGAGCCGCATTACTACCTCATGNGCGGTCCCTGGGGGGGGCGAATATGAAATAAGGGGTACACCTGTGTCACCGCTTCTCATACTTGACGGCGGGGNGCGTACTCAGTTCACCCAGACGACCGCAANTCAAGGATGAANCAAGCGGTTGAAACTGTGTAGGCCTGTGCGCCTATAGAGCATCTGAGTCGCTATCCAGTTGTCATTTCCAGACAATCCCTTTGGTGTCAAGTACCGAGTGGCAATGTATGATCCGGATCCGTGGCAGTTCCCTAGCCCACTAATACATATATCAGCGAATTCTTAAGTGCCCTTTCNTCCACTGAGTGGATGTAGACCACTACTGTCCGTCCCTTTCTTCTCCGACGGTGATCTTNGTTCCATACCGTAGTAGCCCATCCCTCCGCTGTAATTTGTACATGAAGNACTGCTCTCNACGGAANNCNCGGANNGCCTCCCNNGTCAAC
>step.V10309.gnm1
GAGCTTAAAGGAAAAACCTATTATCGAGACTNGANGTACGGACGTCATTTGACNAACATGCAGTGAGGCACTAGAGGTAGGTCCGCCTGACGGCTAGGATTGTGTTCGGGGCNTACAACCCCGGGGGGGTGCCTCCTAGACGCATAAGAGCGGCTNGGCAGGTATAGAATNACGGGTCCGGCCGCATCAAAGGAATATAATTNGGTATACAGTGAAGGTGCTNCGGGACGNGNATGAATGACTCGATANCCCAACAGTGTGATCGCCTNCAATGCCCACATTTGGTNTGNACGGCTCTGGCGTTANTGTCCGACGGGGGCCCCNGANGGANTCCTACGCAAGGTCAGCTTTCTGNGCNNCAGGGCCNTTNAGTAGCGTNCCCTCGCCNCTCCAGGCANTGCCTACCCCCCCNACCAAATCCCACGCACGTCCGTNGACNATAACCTACTNGNCNTGCCACACTNNATNTCAATCCCCCCCTAACTGGACANCATGCATCCCCNCNAACGCGCGCGCCGGAGCAAGCATTNGCCGTAATAGATCGGACATNCAGTTGGGTCGAGATTACGAGTGCCTGAACCGCNTACGGCTGGGCCGACAGTCNAATACNCCCATTGCANATTCTTNTNGGNCCGANTACCCAANCTTAAGCAATTTGAACAGGTCTNCCNTTGGCACGTCCCAGAATGCGTAATTTANCGCACANGACTGANAGGGACCCCACCGCCCNACTACGGCCGCTCTCGGTGATGGAGNGGNTNNTCGTACATCGTACTNCTGTTTCGTGTGCGGTGGCCTTGCCNTGCGTCCAGTCTATNATTAAAACTATGGACTGCACCACTATAGCCCACAAGGTNTTGCTATTGGAAGGAGCCGGGNCCCAATTGTNGTACGCGACCTTGATAAAACCCANGGTCCTCNGAGTCAGAGAACANAACTGAGCTCCGAGCGTGGCATCNNGCANATCGGTGCTGATGTCCACNGNCGCGGNGNNTGGTCTCTACAAGCATTTGCAACTTTCCACAAGGTGANCGCTGGGTCCTNGCGTGCCCACNCATGGTACAAGNGGTTTGNGGAANNNNNTCGTTAGCCTNGTNGAGGATTAGCGTACGGAGGANATGGCCCCCGGACTGNGCGAACTANNTTCTGCGANGTAGNTGGNAGAAGATNCGNANNNTGGGAGGGCAGCAGGNNGNCCCCGGGTGNGATCTCTAAAGGAGACGACCCTTAANCGNNGAAGCTCTTCTTTTTGCCACTGCTCATANGTGGTGACGAGNTNTNGGTTCAGTCCANATGAGTGACTGCCGCCCNAGNGCAANTTGGTTAGTNGGAGCNGTANAAGTANANACGTTGACCGAGAANCTAGATCGNCATTCNNCCATTGCCTCCAGACAACCCCTTTGGTATCAAGTATNGAACTGCGACGTATGCCCNNGANCCGTTATAGNNCCCTGATCCANTCNTACGTACCTCAACGGGNTCTGGNNTGCTCCTTCGTTCGCGGGTTGGATGTGGACCNNCACNGTNCATCCTGCCTCTCTNAGGCAGCGATCTTNATTNTATANCGTAACAGACNGNCCCCCNACCACAGTTCGTACGTGAGGTNTTGCTCTGANNAGGNCACACGGNTCGCCNCCNGNNTCGAA
>dura_V14167_A
ACATCCGGGAAGGAGGTCCGCCAGTAGAGACCTGTGCGTAACTACTCCCCAGAGGAAGCATGGTGCAATATCAAGAACGAGTTCGCTCTGATGAGAGAGCCACACCTATGAAGCGCGGCTAAAAAAAGACACTCATCGAGTTTGCGGAGGAGATTTAATCAACGCGTAGCGGAAGGTTTRGTTATACCGAGGAGGTACAGCGCGKTAGACGATGCGAACATCCCAATGTGGATCCAAATGCTCCACCAACTCAATCATGYARTTTCCGACGGCATTTGCCCTTAACTCAAGAAACTCCGACTGCGGCACTTAGTGAATATTTTCGGAAAGCGCTCGCGTGAGGCAARAGGTCCATTTTGTGAAGTCACCCAACGGTTCATTTCTRTCGTTCTGTTTATTGCCGAACCTAACAGCCAAACCCTCTACACGTCAACAACTKATGCTTCCCCCGTCATGCCGCATTTAATGTCAATCCCCCTCGGGTCAGGTCTCACAAGGCCCCCTTGGTATACGTACCGGAANGAGCATTCTCTATAGCAKACTAAACGTCTGGTTGATTCGGAGTGGAACGTTCTGAGGATRCATCTGTTTGGATTGCTCGCCGCATAACACCGCCGTAAGCCATTGTGTGACCGAATACCTAACCTCGAGAACTTGAAGTGAACTCAATGCCAATATATTATAAGGTAYACGATCCGTCACGCAAGGTCAAAAAGGGCCCCCTCATCCCGTCGTGTTAGCTTGTAACTACAAGGCAGACATTCGTGTATCACATCATGATTCCGCACGYAGCAGCTCCGATACGTAGACGATACGTACCCCCGGTCCGATAACACGTTGTTGGGATTTGCAAAATGCTTATGTCATGGAAAACTTAGCTTYGAGCGCGRTGTGCGATTCTGGCGACCTCTACAGTTCCCAACGTCAAAGAACGAAACGGAATCATGGGCTCAACGCTAATTAACCAATCATTAGTAGCCGTCTTTTCTGAGCCTGATATTCACAAGCATCTGCAACTTKCCACGAGGCGATAGCCGAGTTTGGATATACCCGCATACGGTATGAACAGNCTTGGGGGTCCTATCTTTAGCATCACAAAGGCTCCGAGTGCGRAGGGGAYATCTCYCGRACCGAGCAAACTGGGTTCTATAATGCGGCTAGAGGAAGATACGCAGTACGTGAAGTYAACGGGGAGCCYCTGGACACTATCTTGAAAAAATACACCCCTTAGAYGGAAAAGCTCTTCTCTCTGCTATTGTTMGTGTGTRGTGATAAGACGTAGGTTCAGCTCGCCTGAGTGACTACCGTTCAGGGGCACGCTGGTTATCGAGCGTCGGAGCAGTATACACATTGACCAGAAAGCCAGATTGTCGTTTCACCACTGCCCCTGGCCCACCTCTCCAACACTGGGGGTTAGACTGCGGCGCGTACCCAAGACYAGCTATGGCCCTTGGATTTGTTCGCATGTACCGTGATGGGCTCCGGCTCGCCTCGTMACCTGCGAGTCARCCACGTRTYGTCACCNTACATTTTGCCTCTACCAAGYAGCAGGTTCAACCATACGCCRTGATAGACTGCTTTCTCAACGCAGCCCGCGTGTGAGTTRTCTTTCTCTACAGGRCACCTGAATCGCCTTCAGCGTCGAA
>Asp1_Ma1875_A
AAGCTYAGGRAARAGGTCTGCYCTTRAGACCTTAGGCATGGANGNTCTTTNACTAAMRNGCAATNAGGCACCAGAAGTARKTCCGCCTGGCKGCTAGGATTGTGTTCAKGGCGCGARAYCCCGGGGGGGCAYCTCCCGGACTCATAAGAGCGGTTTGACAGGTGTGTAAYGACGRGTYCGGCTATATCGGAGRAGGATGGTGCGGTGKGYRATGAGRGTGCNTCAAGATGGACACGAATGAYTAGACAACCCAATAGTGTAATYGCCTACGGTACCCACMTTTGATTYGGACGGCTCTGGCGGTAGCACTTGACGGGKGCCCTCRARGGACTCTCACGCAAGGTCARCTTTCCGTGCTACAAGGTCCCCTCRCGRCGCCCCCTTRCCTTTCTAGGTAGTGCCGACCCCCCCGACCAAACCCTACGCACGTCCGCGRATGACGCCTTACCCRCCANGCCACACTTCATGTCAATCCCYCCYTNACCGGGYATMMYGAGKCMCCCCGAGCGCGCGCGCCGGAGCAAGCATTCKCCGTAATAGATCGRACATYCRGTTGRKTCGAGAYTACGMGTTCCKAAGCTNCACMCGTCTGGGCYGATARCCGAATMACCCCAYCGCARGTYCYTGTGGAACCGRAYACATARCCTTGAGCAATTTGAGCRAGCTTACYGCCGACACATCCCAAAATACGCGATCCGYCGCACAAGGCTGAAARRGACYCACTCGCCCAGCTRTGGCCAYTCGCRACGACGGAGCAGAYGTTCGCRYATCGTATCRCTGTTYNGCGCGCAGTAGCCCCACCATGCGTACGGYCTATRAYCACGACYCTRGACTGCNTTGCTATAAYCCATAAGGTGCTGCYATTGGAAGGAGTCGGGCYCYAAKCGCARTGCGTGMCTTCGGTGANACTCRYGGTTCCCGAAGTCAGAGAACGAAAMTGAACTCTGGGCGTAGNGCTCAGYAAACCGTTGYTAACGGCCACMGCYGCTGAGCCTGGKAGTTACAGGCATTTGCAACTTTCCACAAGGTGATCACTGGGTCCTRGTGTRCTCACCTATTGTATAGGTGRTCTNGGRRAGACTATCGTTAGCCTCGCAACGGATTAGCAGRCGGAGGGGATGGCCCYCGGAYCGGGCAAACTAGGTTCTGCAACGTAGCTGKAAGAAGATAYGCRGTATGGGAGGGCMGCATGACTACTCCGGGCACGATCTTTAAAGGAGACGACCCTTAAAYGAAGAAGCYCTYCTCTTTGCCNCTGCTCATACGTGGTGACGAGGCTTAGGCTCAGTCCAYATGAGTGACTGCCGCCYAAGGRTAAGTTGGTTAGTKARAGCCGTAGCAGTAYACACATTTACCGAGAAGCYGGAYCGCCRTTYAACCATTGCCTCCGGACAACCYCTTTGGTRTCAGGTATTGAACTGCGNCGCRTGCCCMNGACYCGTTATRGTCCCYGGATCYACTCGTATGTNCCTCARCGGGYTCTGGAKTGCTCCNTMGTYCGCGGRGYGGACRTGGACCGCCACTGTCCGTCYTGTCTCTCTCMGGTRGCGATYTTAATYATATACCRTAACAGAYCACCCCCCCACCGCAGTCCGTACGTGAGKYGYCTYTCGCAGCARGRCACATGGATCGCMTTCARCGTCGAA
>Asp2_Ma1904_A
GAGCTCAGGGGAAAGGTCTGTTATTARAACCCGAGGCATGGACGTTATTTGACTAAAATGCAATAAGGCGCCAGAGGTANTTCCGTCTGACKGCTAGGATTGTGTTCGGGGCGTGAGACCCCGGGGGGGCATCTCCCGGACTCATAAGAGCGGTTCGACAGATGTGTAACGACGAGTTCGGCTACATCGGAGGAGGATGGCGCGGTAGACGATGAGAGTGCCTCGNGATGGACACAAATGAYTCGACAACCCAACCATGTAATYGCCTACGGTACCCACATTTGATTCGGACGGCTCTRGCGGTARCACTTGACGGGGGCCCCCRARGNACTCTCACGCGGGGTAAGCGTCTTATGCTATAAGGTCCCCTCACGATGTCTCCCTRCCTTTCTAGGTAGTGCCGACCCCCCCGACCAANCCCTACGCACGTCCGCGAATGACGACTTACCCGCCATGCCACACTTCAKGTCAATCCCCCCTTAATCGGGTCTCACGAAGCCCCCCGAGCGCGCGCGCCGGAGCAAGCATTNTCCGTAATAGATCGGATAYCCAGTTGGTTCGAGGTTACGCNTTCCTGGGCCRCACCCGTCTGGGCYGATAGCMGCAGMACCCCACCGCAGATCCTTGTGGGGCCGAAYACCCAACCTCGAGCAATTTGAGCGRGYTTACTGCCGGCACATCCCAAAANACGCGATCTATCACACAAGGCYGAMAGAGGCCCCATCGCCCAGCTGTGGCCACTCTCRACGACAGAGCAGACGTTCGCGCATTGTATCGCTGTTCCATGCGCAGTGGYCCCRCCCTGCGTCCAGYCTATRATCACAACTCTRGACTGCACCACTATAATCCATAAGGTGCTGCCGTTGGAAGGAGTCGGNCTCYGGTCGCAGTACGTGCCTTTGGTGAAACCCATGGTTCTCGAAGTCAGAGAACGAAACTGAACTCTGGGCGTAGTACCCAGTAAACAATTGTTGGCGTCCAYAGCTGCTGAGCCTGGGAGCTACAGGCATTTGCAACTTTCCACAAGGTGATCGCTGGGTCCTRGCGTACCTACCTATGGCACGGGTGATCTGGGGAGGACTATCGTTAGCCTCGCNGAGGATTAACGTACGGAGGAGATGGNCCCTAGAYCGGGCAAACTAGRTTCTGCGAYGCAGCTGGAAGAAGATRTGMAGTATGGGAGGGCCGNATGACKACTCCGGNCACGATCTCTAAAGGAGACGACCMTTAAACGAAGGGGCTCTYCTCTTCGCCGCTNCTCATACGTRGTGACGAGGTTTAGGTTCAGTTCACATGAGTGNCYACCGCTCAAGGRCAAGTTGGTTAGTGARAGCCGTGGAAGTATACACGTTTACCGAGCAGCTGGATCGCCGTTCAACCATTRCCTCCAAACAACCNCTTTGGTGTCAGGTATTAAACTGCGACGTATGCCCCRGACCCGTTATAGTCCCCTGATCCACTCGCACGTACCTCAACGGGYTCTGGAKTNCCCCTTCGCTCGNKGAGTGGATGTGGACCGCCACTGTCCGTCCCGTCTTNCTCCGGCAGCGATYTTAAYTATATACCRTAATAGACCGCCCCCCCACCACAGYCCGTACGTGAAKYNTTGCTCTCAGCARGRCAAATRGRTCGYMTTCARCGCCGAC
>Aaffkrap_Se3324_K
RNGTCCGGGAAAGGAGTCNGCCCGTAAAGCCCTNGGCATAGATGTTCNTCAACTNAAGTGCAACGCAATGTCNGGGGCAGTCCCGCTTGGCKGCTAGGGCTGTATTNGTTGCGCAAGGCCAAGGGGGGACGTYTMCCGGACTYACGAGGGCAATCTRATAGACGTGTAACGACGARNTCGACTATATCGNGGGNNKGCGNCGAGGTAGACGATACGAGTGCCCAAAGATAGAYACRCGCRAYTCGACARCYCGACCRGKTAATCGCCTACGGTACCCACCYCCAATGCGGACGGCTCTGGTGTTAGCACTCNACAGGGGCNCTCGAGGGGCTCTTACACGGGGCCCRAGGCTCAGGCCATAAATTACCCTAGCGGTGCCTCCCCGCCTTTTTAGGTCKGAAYGGCCCCCATNNTTAAACCCTACACNCGTCCGTNANTGGCGACTTANCTACCATRTCATGCTTCATGTTAATCCTTCCCTAGCCGGGTATCACGAGTCNTCTCGAGCGTGCGCRCCGAGGTAGATATTNGCTATAGCAKATCNAATNCCCAGCTGGTTCTAGGYNGCGCGCKCCTAGGCCRCCTCCATTTAGGCYRMTAACAGCAGAACCTCGTTACCRACTCCCGTGNAGNCGGGTRTATGGCCTTAGGCGACGTGAGCGNGCCTAATACCNATATAYCCCAAAACACGCGACCTGCCGCACAAGGCYGAAAAAGGYCCCCTMACTCAGCTGTGGCCGTTTTYAACGNCAGAACGGACGCTTACRCATTGTRTCGCTGTTTCATGCGCAGCAGCCCCACCCTGCGTAYGGTCTACAATCACGGNYCTAGGCCGCACTACTATGATCCATACGGCTCTGCNGTTGGGGGGGGTCTGGATCCGGTCGCRGTACGTGMTCTCAGCGACACCCGCGGCTCCCGAAGNAGGAAAACGAGNATAMATTCTNGGYGTGGTGCCCGGTRAACCAGTGNCAACAGCCACCGCCGYGAAGCACAGGCGCTGCGGATCTTCTCACCCTTTNGCANGAYACGCACTGGGCCCTGGTATGCTTATCCNTTGCACGAGTGATTTGGAGAAGAACANAGCCNATACAGTRNAAAACCMGCGGATGGAAGGKGTRGCCTTTAGATCGGATGGCCTAGGCCCNRCGGCATAACGAGGAAARGATATGCGGCAYGGKNGRKCCNAAKTACGACTCCGTGTGCGGTCTCTGGGAGAGNNGAACCTTGAAYGRAGGGTCCCYCCGTNTCGCCGCCGCCCACACTCGACAGCAAAGCGTAGACTANTTCCACACANGTAATTGYCACTCAAAGGTAAGTTGGGNGGTTAAARCTATGTAGNTACATACGCCNATMGRGCATTTGGNTCTCCGTTCAATCGTTACTTTYAGACAATCCACTTGNTGTCAAATACCGAACGGCRACATRTGNCTCAANCCCRTTATAGTTTTYTGGCCCGCCCGTCCGTAYNTCAGCAGGCTCTGGATYGCCCCTTCGTCCGCGGAGTGGATGTAGACCGYCGTTNYNTGNCCCKTCCTTCTCNGGCGATGATYTNAANTACGTACCRTNGTATAYCACCCCTNTGCCGCGGTTCATANRCGGAGTGCTGCTCTCTAYARGRYRCATGGATYGCMTCMAACATCGAA
>kuhl_V8916a_PI666094_A
GCGCTTGGAGGGAAGATCTGCTATCGAGACTCGAGACACGGACGTCATCTAACGAGAATGCAACGAGGCGCCAGAGGTAGTTTCACTCGACKAATAAGATCGTGTTCGGGGCACGAGACCCCGGGGGGGCACCTCCCGGACGCATAAGAGCGGTTTGACAGGTGTGTAATGACGAGTTTRGCTACATCGGAGGGGGATAGTGCGGTGGGCARTGAGAGTGCCTCGAGACGGACACAAATGACTAGACAACCCAACCRTGTAATCGCCTACAGTACCCACATTTGATTCGGACGGCTCTRGCGTCARCGTCTGACGGRGGCCCCCRARGGACTCTTACGCGAGGTCAGCGTCCTATGCTATRGGGTCCCCTAACGGCGTCTCCTTRNCTCTCCAGGTAGTGCCGACCCCCCCGACCAAACCCCACGCACGTCCGCGAATGACGACTTACTTACTATGCCACANTTCAKGTCAATCCCCCCTTAACTGGATCTCATGAATCCCCYCGAACGYGCGCGCCGGAGCAAGCATTCKCCGTAACAGATCGGACANCCAGTTGGGTCGAGATTACGAATTCCTGGGCCGYATCCGTCTGGGCYGATAACAGARTMCCCCCATTGCAAATTCTTGTGGGACYGAATACCTAACCTTGAGCACTTTGRACGAGCTTCCTGCCGGCACATCCCRAAATACGCGATTTGTCGCAYAAGGCTGAMAGAGACCCCACCACCCAGCTACGGCCGCTCTCRACGACNGAGCGGACGTTCGCACATTGTATCGCTGKTCCATGCGCAGTGGCCCCACCCTGCGTCCAGYCTATRATTAAAACYATGGNCTGCACCACTATAATCCACAARGTKCTGCTATTGTAAGGAGTCGGACTCYGATTGCAGTACGTGACTTCGGTGAAACCCATGRTTCCCGGAGTCAGAGAACGAAACTGAACTCCGGGCGTAGCGCCCGGCAAATAAGTGCTAGTGTCCACAGCCGCTGRGCCTGGTATCTACAGGCATTTGCAACCTTCCACAAGGYGATCGCTGGGTCCTRGTGTACCCACCCATGGTATNGGTGATCTGGGAAAGACTATCGTTAGCCTCGCAAAGGATTAGCGGACRGAGGGGATGGCCCYCGGAYCGGGTGAACTGGRTTCTGCRAYGTAGCTGTRAGAAGATRTGCGGTATGGGAGGTCCGCAGGACGACTCCGGGTGCGATCTTTAAAGGAGACGACCCTTAAGCRAAGAGGCTCTCCTTTTCACYRCTGCTCATACGTGRTGACGAGGTGTAGGCTCAGTCCACATGAATGACTGCCGCCCAAGGRCAAGTTGGTTAGTGAGAGCCGTGGAAGTATACACGTTTACCGAGCAGCTGGATCGCCGTTNAACCATTGCCTCCGGACAACCCCTTTGGTGTCAGGTATTGAACTAMGNCGCATGCCCARGACCCGTTATGGTCCNCTGATNCACTCGTACGTACCTCAGCGGGYTCTGGATTGTCCCTTCGCTCGCKGGGTGGATGTGGACCGCCACTGTCCGTCCCGTCTCTCTTAGGCAGCGATCYTAANTATATACCRTAACAGACCGYCCCCCCACCACAGTCCGTACGTGAGKTGTCGCTCGSAGCARGRCACATGGATCGYMTTCAGCGTCGAA
>kuhl_V9230_PI666090_A
GCGCTTAAAAAAAAGGTCTATTCTCGNGACTTTAGGCACGRACGTCCTTTGACTAGAATGCAACGAGGCACTANAGGTAGTTCCATCTGACKACTAGGATTGTGTTCGKGACATAAGACCCCGGGGGGACACCTCCTAGACTCATGAGAGCGGTTCGGCAGGTATGTAATGACGGGTTCGGCNATATYGGAGGGGGATGGTGCGGTAGACARTGCGAGTGCTTCGNGACGGGCACAAATGAYTCGMCAATCCAACCATGTAACCGCCTMCAATGCCCACATTTGATTTGGACGGCTCTGGCGGTARCACCTGACGGGGGCCCCCRARGGACTCCCAYGCGRGGTCAGCTTTCTGTGCTACAGGGTCCCTTAGTGGCGCCCCCTCRCCTCTCTAGGCAGTGCCGACCCCCCCAACCAAACCCCACGCACGTCMGTGGATGACACCTCCCCTGCCATGCCACACTTCATRTCAATCCCCCCCTAATTGGACCTCACGAAGCCCCCCGAACGCGCGCGCCGGAGCAAGCATTNGCCGTAATAGATCGNACAYCCAGTTGAGTYGAGATTACGAATGCCTGAGCCRCATACGGCTGGGCYGATAACCGAATMCYCCCATCGCAGATTCTTGTGGGGCCGGAYACCCAACCTTAAACACTTTGAACGAGTCTACTGCTAACMCATCCNAAAATGCGTAATTTGTCGCAYAAGGCTGAAAGGGACCCCATCGCCCCGCTACGGCCGCTCTCAGTGACAGAGYGGATGTTCGCACATCGTATCGCTGTTCCATGCGCAGCGGYCTCGCCCTGCGTCCAGYCTATAATTAAGACCATGGACTGCACCACTATGGTCCATAAGATGCTGCTATTGGAAGGAGCCGGGCTCYAATTGCARTACGCGACTTCGGTGACACCCATGGTTCTCGAAGTCAGRGAACGAAACTGAGCTCCGGGCGTAGCGTCCGGCAAATCNGTGCTGGTGGCCGTCGCTGCGGARCCTGGTANCTACAAGCATTTGCAACCTTCCACAAGGTGATCGCTGGGTCCTRGTGTGCCCGCCCATGGTACAGGTGATCTGGGAAGGACYATCGTTAGCCTCGTAGAGGATTAGCGGACGGAGGGGATGGCCCYCAGAYCGGGCGAACTAAGYTCTGCGAYGCAGCTGGRAGAAGATRCAMAGTATAGGAGGGCCGCAGGACGMCYCCGGGTGCGATCTCTAAAGGAGACGACCCTTAAACGGAGAAGCCCTYCTTTTTGCCGCTGCTCATACGTGGTGACAAGGTGTAGGCTCAGTTCAYATGAGTGGCTGCCGCCCAAGGRCAAGTTGGTTAGTGGRAGCCGTGGCAGTACACACGTTGACCGAGCAGCTGGATCGCCGTTCAACCATTGCCTCCAAACAACCCCTTTGGTATCAAGTATTAAACTGCGACGTATGCCCCRGACCCGTTATAGTCCCCTGATCCACTCRTACGTAYCTCAGCGGGYTCTGGATTGCTTCTTCGTCCGCKAGTTGGATGTGGACYRCCACTGTACATCCCGCCTCNCTYAGGCGGCAATYTTAATTMTATACCRTAATAGACCGCCCCCCCACYACAGTTCGTACGTGAGKTGTTGCTCTSAGCARGRCACATGGATCGCMTTCARCGTYGAA
>kuhl_V13530_A
GCGCTTAAAAGAAAAATCTATTCGCGAAACTNTAGGTACGGACGTYMTTTGACTGACATGCAACGAGGCGCCAGAGGTAGTTCCGCCTGACNACGAGGATTRYGTTCGGGACATAAGACCCCGGGGGGACGTCTCCTAGACTCACGAGAGCGGTTCGGCAGACGTGTAACGACGGGTTCGGCTGTATCGAAGGGGTATGATGCGGTAGGCARTGCRAGTGCNTCGAGACGGGCACGAATGAYTCGACRRCCCAACCATGTAATCGCCTACAATGYCCACATCTAATKCGGACNGCTCTGGCGTYARCATCTGACGGGGGCCCCCRARGGACTCTTAYGCGAGGTAANCTTCCCATGCTACAGGGTCCCTTAGCGRTGTCTCCCCRCCTCTCTAGGCAGTGCCTACCCCCCCAACCAAACCCTACACACGTCNGCAACTGNTGCCTTACTYGCCATGCCANACTTCRTRTCAATCCCCCCCTAGCTGGGCCTCACGAAGCCCMCCGAGCGCGCGCGCCGGAGCAAGCATTCGCCGTAATAGATCGGACATCCAGTTGGGTCGAGATTACGAGTTCCTGAGCCRNATACGGCTGGGCYGACAGCAGCATMCCCCCACTGYAGANTCTTGTGGGAYCGAATACMCAACCTTGAACAATTTGAGCGAGCCTACTGCCAGCMCATCCCAAAATACGCGATYTGTCGCAYAAGGCTGAAAGGGNCCCCATCGCCCCGCTACGGCCGCTCTCAATGACAGAGYAGATGTYCGCACATTGTACCGCTGTYTCACGCGCGRTAGTCTCACCCTGCGTCCAGYCTATAATTACGACTCTGGACTGCACCACTATAGTCCACAAGATGCTGCTATTGGNAGGAGTCGGACTCYAAGTGTARTACGTGACCTCGGTGAAACCCATGRTTCTCGAAGTCAGAGAACGAAACKGAGCTCCGGGCGTAGCACCCGGTAAATAGGTNCTRRTAKCCRYCGCCGTTGAGCATGGTATCNACAAGCATTTGCAACTTTCCACAAGGTGATCGCTGGGTCCTRGTGTACCTGCCTATGGCATGAGTGRTCTGGGAAGGACTATCGTTAGCATCATRGAGGATTAGCGGACGGARGAGATGGCCCYCAGAYCGGGCGAACTAGGTTCTGCGAYGTAGATGTAAGAAGRTRCGCGRTATGGGAGGGCCGCAGGACGCTTCCGGGTGCGATCTTTAAAGGAGACGACNCTTAGACGAAGGGGCCCTCCTTTTYGCCGCTGCTCATACGTGGTGACGAGGTGTAGGTTCAGTTCAYATGAGTGACTGCCGTCCAAGGRCAAGTTGGTTAGTGGGAGCCGTGGNRGYACACACGTYGAYCGGGAAGCTGGATCGCCGTTCAACCATTGCTTCCAAACAACCCCTTTGGTATCAAGTATTGAACTGCGGCGYATGCCCCRGACCCGTTAYAGYCCCYGGACCNACTCRCACGTRCCNCARCGGGYTCTGGATTGCCCCTTCGTCCGCKGATTGGATGTGGAYCRCCACNGTCCATCCCGTCTCTCTCAGGCGGCAATYTTAAYTATATACNRTAATAGAYCACCCCCCCACCACAGTCCGTACGTGAGKTGCCGCYYTGAGCARGRYACMTGGATCGCMTTCCGCGTCGAA
>kuhl_V15299_A
GMGCTTRGGGAAGGAATYTGTYAGTAAAACTCTGGGCATAGAYGTTCTTTAACKRACRTGCAAYGAGGCACCAGGGRTAATTTMRCCTGACKGMTAAGATTGTGTTCGGGGCRCGAGGCCMCGGGGGGRCAYCTCCCGGACKCATGAGAGMGGTTYGACAGGTGTGTAATGRCGGGTYTGGCTATATCGARGGAGGACARCGCGGTGGGYGRTGAGRGTGCCTCGAGACGGACACRAATGAYTCGACAACCCAACCATGTARTCGCCTACRGTACCCAMCTTTGATTYGRACGGCTCTGGCGTYAGCAYCTGAYGGGGACCCCCRARGGACTCCTAYGCRGGGYCAGCTTTCCGTGCTATARGGTCCCCTAACGRCGYCNCCTCRCCTCTCTAGGTAGTGMCTACCCCCCCGACCAAACCCCACGCACGTCCGCGAAYGACRCCTTACCTRCYATGCCACACTTCATGTCAATCCCCCCTTAACCGGRTCTMAYGAAKAMCCTCGAGCGCGCGCGCCGGAGCAAGCATTCKCCGTAAYAGATCGGACATCCAGTTGGTTCGAGRTTGAGAGTTCCTGRACCRCAYACGTCTGGGCYGATAACMGCATMMTACCATCGCMGATTCYTGTGGGRCCGAATACAYRACCTTGAGCAATGTGAACGRGYYTCACGCCRGCCCATCCTAAAATGCGCGATCTGTCGCACAAGGCTGAAAGAGACCCAMTCRCCCCACTRTGGCCRCTCKCRATGACAGAGCNGAYGTTCGYACATTGTATCGCTGTTCCAYGCGCAGTGGCCCCACCCTGCGTACAGYCTATRATCAAGACCCTGGRCTGCACCACTATANTCCATAAGGTGCTGCTATTGTAAGGAGCCTGGCYCYRATCGCARTACGTGACTTCGGTGAAACYCATGRTTCCCRAAGTCAGAGAACGAAACTGAACTCTGGGYGTAGCGCYCAGYAAACAGKTGYYRRCRKCCACAGCCGCTGAGCCTGGTATCTACAGGYATTTGCAACTTTCCACAAGGTGATCGCTGGGTCCTRGTGTRCCCRCCTATGRTRTGAGTGATCTGGGRARGACTATCGTTAGCCTCRYAAAGGATTAGCGKACGGAGGGGATGGCCTYCAGAYCGGGCNAACTGGGYTCTGCRAYGYAGMTGTAAGAAGATRCGMAGTATAGGAGRGCCGCATGACGACYCCGGGTGCGATCTCTAAAGGAGACGACCCTTAAACAAAGARGCYCTCCTTTTTGCCGCTGCTCATACGTGGTGACGAGGYGTAGGCTCAGTCCACMTGARTGACTGCCGTYYAAGGRTAAGTTGGTTAGTGAGARCCGKGGAAGTATACACATTGACCGNGAAGCCRGATCGCCATTCAACCATTRCCTCCAGACAACCCCTTTGGTGTCARGTATTGAACTRCGACGTATGCCYCAGACCCGTTATAGTCCCCTGATCCACTCGTACGTACCTCAACGGGYTCTGGAGYGCCCCTTCGTYCGCKRGTTGGATGTGGACCGCCACTGTCCATCYCGCCTCTMTCNGGCRGCGATCYTAATTMTATACCRTAACAGACCACCCCCCCACCGCAGTCCGTACGTAAAKTGTCGCTCKCARCARGACACATGGATCGCMTTCARCGTCGAA
>kuhl_V6413_PI476126_A
GNGCTTGGAAGAAAGGTCTGCCATTNAANCTTTAGACACGGACGTCATTTGACGAAAATGCAACNAGGCRCCAGAGGTAGKTTCGCCTGACKGCTAGGATTGTGTTCGGGGCGCACAGCCCCGGGGGGGCACCTCCCGGACGCATAAGAGCGGTTYGACAGGTATGTAATGACGRGTNNGGCNGCATCGGAGGGGGACGATTCGGTAGGTNRTGAGGGNGCCTCGAGACGGACACAAANGACTAGACAACCCAACCATGTAATCGCCTACAGTACCCACATTTGATTCGGACGGCTCTGGCGTTAGCANCTGACGGGGGCCCCCRARGGACTCTCAYGCGAGGTCAGCGTTCTATGCTACRAGGTCCCTTAACGRCGTCCCCTTRCCTCTCCAGGTAGTGCCTAMCCCCCCGACCAAACCCTACGCACGTCMGCGGATGACGCCTTACCTGTCATGYCACACTTCATGTCAATCCCCCCCTAACTGGATCTCATRAATCCCMTCGAACGCGCGCGCCGGAGCAAGCATTCGCCGTAACAGATCGGRCAYCCAGTTGAKTCGAGATTACGAGTTCCTGAGCCRYANACGTCTGGGCYGATAACAGCRTMCTCCCATNGCAGATCCTTGTGGARCYGAATNCMCGACCTTGAACAATGTGAGCGAGCTTCNNGCCGGCACATCCTAAAATACGCGATTTATCGCAYAAGGCTGAAAGAGNCCCCACCGCCCCGCTATGGCCGCTCTCRATGACNGAGCGGACGTYCGCACNTTGTATCGCNGKTCCATGCGCAGTAGCCCCGCCCTGTGTCCAGYCTATRATTAMAACYATGGACTGCACCACTATAATCCATAAGGTGCTGCTGTTGTAAGGAGTCGGGCYCYGAKNGCARTACGTGACTTCGGTGAAACTCATGRTTCCCGGAGTCAGAGAACGAAACTGAACTCTKRGCGTAGCNCYCGGCAAATANKTGCTGGTGTCCACAGCCGCTGRGCCTGGTAGCTACAAGCATTTGCAACCTTCCACAAGGTGATCGCTGGGTCCTRGTGTACCCGCCCATGGTGTRGGTGGTCTGGGGAGGACTATCGTTAGCCTCACAGNGGATTAGCGGACGGAGGGGATGGCCCYCGGAYCGGGTGAACTGGGTTCTGCRAYGYAGCTGTRAGAAGATACGCGGTATGGGAGRGCCGCAGGACGACTCCGGGTGCGATCTCTAAAGGAGACGACCCTTAANCAAAGAAGCTCTCCTTTTTGCCGCTGCTCATACGTGGTGACGAGGTTTAGGCTCAGTCCACATGAATGACTGCCGCTCAARGRCAAGTTGGTTAGTGAGANNYGTRGAAGTANACACNTTGACNGAGAAGCCGGATCGCCATTYAACCATTGYCTCCGGACAACCCCTTTGGTGTCAGGTATTGAACTGCGACGTATGCCCAAGACCCGTTATRGYCCCNTGATYCACTCGTACGTACCTCAACGGGYTCTGGATYGCTCCTTCGTTCGCKGGGTGGATGTGGANCGCCNCTGTCCGTCCCGTCTCTCTTNGGCGGCGATCYTAAYTATATACCRTAACAGACYGYCCCCCCACCGCAGTCCGTACGTGAGKYGCTGCTCTNAGCARGRCACATGGATCGCMTTCARCGTCGAN
>kuhl_V9394_A
GAGCTTGGAGGGGAAATCTGCTATTAAAACNCGAGACACGGACGTTATTTGACGAACATGCAACGAGGCGCCAGAGGTAGTTCCGCCTGACKACTAGGATTGTGTTCGGGGCGCGAAACCCCGGGGRGGCACCTCCCGGACGCATAAGAGCGGTNCGACAGGTGTGTAATTACGAGTCCGGCCACATCGGAGGRGNATGGTKCGGTGGACGRTGAGAGTGCCTCGGGACGGACACAAATGACTAGATAACCCAACCATGTAATCGCCTACAGTACCCACATTTGATTCGGACGGCTCNRGCGTYARCATCTGACGGGGGCCCCCRARGGACTCTCGCGCGRGGTAAGCGTTCTGTGCTATRGGNTCCCTTAGCGRCGTCCCCTTRCCTCTCCAGGTAGTGCCGACCCCCNCGACCAAACCCCACGCACGTCMGCGAACGACGAYTTACCCGCTATGCCGCACTTCAKGTCAATCCCCCCCTAACTGGATCTCATGAATCCCCTCGAATACGNGCGCCGGAGCAAGCATTAGCCGTAACAGATCGGRCAYCCAGTTGAGTYGAGATTACGAGTTCCTGAACCRYATCCGTCTGGGCYGATAACCGCATMCCCCCATYGCAGATCCTTGTGGRRCNGAAYACACAACCTTGAGCACTNTGAGCGAGCCTCCCGCCGGCACATCCTRAAATACGCGATTTATCGCAYAAGGCTGAAAGAGACTCCACCGCCCAGCTATGGCCGCTNTCRATGACAGAGCGRACGTYCGCACATTGTATCGCTGKTCCATGCGCAGTGGCCCCGCCCTGCGTCCAGYCTATRATCAAAACYCTGGACTGCACCACTATAATCCATAAGGTKCTNCTGTTGTAAGGAGTCGGACTCYRAKCGCARTACGTGCCTTCGGTGAAACTCATGRTTCCCGGAGTCAGAGAAMGAAACTGAACTCTGGGCGTAGCACCCAGYAAMYCAGTGCTAGTATCCACAGCCGCTGRGCCYGGTATCTACAAGCATTTGCAACCTTTCACAAGGYGATCGCTGGGTCCTRGTGTRCYTRCCTATKGNRCGGGTGATCTGGGGAAGACTATCGTTAGCCTCGTGAAGGATTAGCGGACRGAGGGGATGGCCCYCGGAYCGGGTGAACTGGRTTCTGCRAYGTAGCTGTRAGAAGATRCGCGGTATGGGAGAGCCGCATGACGACTCCGGGTGCGATCTCTAAAGGAGACGACCCTTAAGCAAAGAGGCCCTCCTTTTTGCCGCTGCTCATACGTGGTGACGAGGTTTAGGCTCAKTCCACATGARTGACTGCCGCTCAAGGRCAAGTTGGTTAGTGAGAGCYGTAGMAGTAYACACNTTGACCGAGAAGCTGGATCGCCATTCAACCATTGYCTCCAGACAACCCCTTTGGTGTCAGGTATTGAACTGCGACGCATGCCCCRGACCCGTTATAGYCCCTTGATCCRCTCGTACGTRYCTCAACGGGYTCTGGAGYGCCCCTTCGTTCACKGGTTGGATGTGGACCGCCACTGTCCGTCCCGTCTCTCTCAGGCAGCGATCYTAAYYATATACCRTAACAGACCGCCCCCCCACCACAGTCCGTACGTGAGKYGTTGCTTTGAGCARGRCACATGGATCGCMCTCARCGTCGAM
>kuhl_V14705_A
RAGCTTRGRGRARNARTCTGYYMKYRARACTTKAGGNATRNACGTYCTTTGACTRAMATGCAACRAGGCRCCAGGGNYARTTYCGYCTGACKGCTAGGATTGTGTTCGKGGCRCGAGRCCMCGGGGGGRCRYCTCCCGGACKCATRAGAGCGGTTTGACAGRTGTGTAATGRCGRGTYYGGCYRYATCGRAGRRGGAYRRTKCGGTAGRYRRTGMGRGTGCCTCGAGACGGACACGAATGACTMGACAACCCAAYCRTGTARTCGCCTACAGTACCCACATTTGATTNGGACNGCTCTGGCGTCARCACTTRAYGGGGRCCCCYRARGGACTCYCACGCAAGGTCAGCTTTCCRTGCTATARGGTCCCYTAACGRYGTCTCCYNGCCTCTCYAGGTAGTGCCTACCCCCCCAACCAAACCCYACGCACGTCNGCGGAYGACGMCTTACCTGCCATGCCACACTTCATGTCAATCCCCCCYTAACCGGATCTNACGAAGMCCCYCGAGCGCGCGCGCCGGAGCAAGCATTCTCCGTAAYAGATCGGACATCCAGTTGGKTCGAGRTTACGARTTCCTGRRCCRCATCCGKCTRGGCYGATARCMGMATACCMCCAYCGCAGATTCYTGTGGGRCYGAATRCMCARCCYTRARCAMTKTGAGCGAGCYTCMNGCYRGCCNANCCYAAAATGCGCGATYTRTCGCACAAGGCTGAAAGRGRCCCMMYCRCCCCRCTATGGCCRCTCTNRAYGACRGAGCRGAYGTTCGYACATYGTATYGCTGTTCCAYGYGCRGYGGCCYCACCCTGCGTCCAGYCTATAATYAAAACCCTRGACTGCACCACTATARTCCATAAGGTNCTGCTRTTGTAAGGAGTCTGGCYCYAATYGCAGTACGTGMCTTCGGTRAAACCCATGNTTCCCRRAGTCAGAGAACGAAACTGAACTCTGRGCGTAGCGCYCRGCAAACMGNTGYYRGNRKCCACMGCCGCTGAGCCTGGTAKCTACAGGCATTTGCAACTTTCCACAAGGTGAKCGCTGGGTCCTRGTGTACCYACCYATGGTATGRGTGRTCTGGGRARGACTATCGTTAGCCTCRCARARGATYAGCGGNCGGAGNGGATGGCCNYNAGAYCGGGYGAACTGAGTTCTGCGAYGYAGCTRKAAGAAGATACRMAGTATGGGAGAKCMGCAKGACGACNCCGGGTGCGATCTCTAAAGGAGACGACCCTTAAGYRAAGAAGCYCTYCTYTTTGYNGCTGCTCATACGTGGTGACRAGGYGTAGGTTCAGTCCACNTGARTGACTGCCGYCCAAGGGYAAGTTGGTTAGTKAGANCCGKGGMAGTAYACACRTTKACCGAGAAGCYGGATCNCCRTTCAACCATTRNCTCCRGACAACCYCTTTGGTGTCAAGTATTGAACTACGACGTATGCCCCAGACCCGTTATGGTCCCCTGATCYACTCGCACGTACCTTAGCGGGYTCTGGAKTGCCCCTTCGTTCGCGGGTTGGATGYGGNCCGCCACTGTCCRTCCCGTCTCTATCAGGCRGCRATCTTAATTMTATACCRTAACAGACCRCCCCCCCACCRCAGTCCGTACGTAARKTGTCGCTCTGAGCARGNCACATGGATCGCMYTCMRCGTCGAA
>kuhl_V9375_Grif7698_A
GAGYYTRGGGGRRARATTTRCCAGTRARACTCTGGGCANAGACGTTCTTTGACKAAMRTGCAACAAGGCACCAGNGGTAATTCMRCCTGACKRMTRGGATTGTGTTCGGGGCGCGAGGCCMCGGGGGGACATCTCCCGGACKCATGAGAGCGGTTTGACAGRTGTGTAATGACGRGTYYGGCCAYATCGRRGGGGGATAGYGCGGTRGRNGRTGAGRGTGCYTCGAGACGGACACGAATGAYTMGACAACCCAACMRTGTAATCGYCTACAGTACCYACCTYTGATTCGRACGGCTCTGGCGKYARCACCTGACGGGGACCCCCRARGGACTCTCAYGCARGGCCAGCTTTCYRTGCTACRGGGTCCCCTAACGRCGCCYCCTCRCCTCTCYAGGTAGTGCYTACCCCCCCGACCAAACCCYACGCACGTCCGCGAATGACGCCTYMCNTACCATGCCNYAYTTCATGTCAATCCCCCCYTAACYGGATCTCACGAATCCCCTCGAGCGCGCGCGCCGGAGCAAGCATTCKCCGTAATAGATCGGACATCCAGTTGATTCGAGRTTACGMGTTCCTGRACCRCATACGTCTGGGCYGATAGCAGAATMATNCCATCGCMGATYCCTGTGGGGCYGAAYRCACRACCTTGARCAMTGTGAACGAACCYACYGCYRGCCCATCCTRAAATACGCGATCTRTCGCACAAGGCTGAAAGAGGCCCACCCRCCCMGCTGTGGCCRCTCTCRATGACAGAGCRGACGTTCGYACATTGTATCGCTGTTCCATGCGCARTGGCCCCGCCCNGCGTCCAGYCTATRATYAAAACCCTAGACTGCACCACTATARTCCATAAGGTGCTGCTRTTGTAAGGAGTCGGGCYCYAATCGCAGTACGTGMCTTCGGTGAAACTCATGRTTCCCRAAGTCAGAGAACGRAACTGAACTCTGGGCGTAGCGCYCAGCAAACAGGTGCYGGCRTCCACNGCCGCTGAGCCTGGTAGCTACARGCATTTGCAACTTTCCACAAGGYGAGCGCTGGGTCCTRGTGTACCTRCCCATGATGYGRGTGGTCTGGGGARGACTATCGTTAGCCTCGYARAGGATTAGCGGACGGAGRGGATGGCCTYCGGAYCGGGCGNACTRGGYTCTGCRAYGTAGATGGRAGAAGATACGMGGTATRGGAGRKCMGCATGNNGACTCCGGGTGCGATCTCTAAAGGAGACGACCCTTAARCGAAGAAGCYCTYCTTTTYGCCGCTGNTCATACKTGGTGACGAGGYKTAGGCTCAGTCCACATGARTGACTGCCGTCCAAGGRTAAGTTGGTTAGTGAGARCCGTGGMAGTAYACACATTTACCGRGAAGCYRGATCGCCRTTCAACCATTGCCTCCRGACAACCCCTTTGGTGTCARGTATTGAACTANGACGYATGCCCCRGACCCGTTATGGYCCCTTGATCYACTCGTACGTACCTCARCGGGYTCTGGATTGCCCCTTCGTTCGCKGGGTGGATGTGGACCGCCACTGTCCGTCYCGTCTCTMTCAGGCAGCGATCYTAATTNTATACCRTAACAGACCACCCCCCCACCGCAGTCCGTACGTRAGKTGYCGCTCTSAGCARGACACATGGATCGCMTTCARCGTCGAA
>kuhl_V10506_Grif7734_A
GNGCTTGGAGGGGAAACCTGTTATCGANACTTTAGGCACGRACGTTATTCGACNGAAATGCAATANGGCACCAGAGGTAGKTCCGCTTGGCKGCTAGGATTGCGTTCGGGGCGCGAAACTCCGGGGGGGCATCTCCCGGACGCATAAGAGCGGTTCGACAGATGTGTAATGACGAGTTCGGCCGCATCGGGGAAGGATGACGCGGTGGGTAATGAGAGTGCTTCGAGACGGACATGAATRAYTAGACAACCCAACCRTGTAATNGCCTACAGTACCCACATCTGATKCGGACGGCTCTRGCGGTARCACCTRATGGGGGCCCCCRARGGACTCTCANGCARGGTCAGCTTTCCGTNCTACAGGGTCCCTTAACGRCGTCTTCCCRCCTCTCTAGGTAGTGCCTACCCCCCCAACCAAACCCCACGCACGTCMGTGGACGACGAYTTACCYATCATRCCACACTTNATRTCAATCCTCCCCTAACTGGATCTCATGAATCCCCCCGAGCGCGCGCGCCGGAGCAANCATTCGCCGTAATAGATCGGACACCCAGTTGAGTCGAGATTACGAGTTCCTGAGCCRYATACGTCTAGGCYGATAGCATAATMCTCCCATTGCAGATTCCTGTGGAACCGAAYACCCAACCTTGAGCACTTNGAGCGRGCTYCCTGCTAGCATACCCTAAAATACGTGATTTGTCGCAYAAGGCTGAMAGGGGCCCCACCGCCCAACTATGGCCGCTCTCAACGACGGAGCAGATGTYCGCACATCGTATCGCNGKTCCATGCGCAGCGGCNCCGCCCTGCGTCCAGYCTATRATCAAGACYATGGACTGCACCACTATAATTCATAAGGTGCTGCTATTGTAAGRAGTCGGGCYCYAAGTGCARTACGTGACTTCGGTGAAACCCATGGTTCCCGGAGTCAGAGAACGAAACTGAACTCTGRNCGTAGCGCYCGGTAAACCGGTGCCAGTATCCACAGCCGCTRNGCCYGGTATCTACAGGCATTTGCAACTTTCCACAAGGYGATCGCTGGGTCCTRGTGTACCTACCCATGGTATGGGTGATCTGGGGAAGACTATCGTTAGCCTCACGGAGGATTAGCGGACGGAGGGGATGGCCCYCGGAYCGGGTGAACTGGRTTCTGCGAYGTAGNTGGRAGARGATACGMAGTATAGGAGGGCCGCAGGACGACYCCGGGTGCGATCTCTAAAGGAGACGACCCTTANGYGNAGAGGCTCTYCTTTTCGCCACTGCTCATACGTGATGANAAGGTTTAGGTTCAGTCCACAYGAATGACTGCCGTTCAAGGGTAAGTTGRKTAGTGARAGCCGTGGAAGTATACNCACTTACCGGGAAGCTGGATCGCCGTTCAACCATTACCTCCGGACAACCCCTTTGGTGTCAGGNATTGAACTACGNCGTATGCCCCRGACCCGTTATAGTCNCCTGATYTATTCGCACGTAYCTCNGCGGGYTCTGGATTGCCCCTTCGTTNACKGGGTGGATGTGGACCGCCACTGTCCATCCCGTCTCTATCAGGCAGCGATCTTAAYYATATACCRTAATAGACCACCCCCCCACCACAGTCCGTACGTGAGKTGTTGCTCTGAGCARGRCAMATGGATCGCMTTCCGCGTCGAA
>kuhl_V6352_A
GAGCTTAGGGAAGGAATTTATCAGTAGGACNCTGGGCATAGATGTTCTTTAACGAAAATGCAATGCGGCACCAGGGRCAATTTCGCCTGACKGCTAGGATTGTGTTTGGGGCGCGAGGCCCCGGGGGNATGTCTCCCGGACGCATGAGAGCGGTTTGACAGGTGTGTAATGACGGGTTTGGCTATATCGGGGAGGGATGACGCGGTANAYNRTGCGAGTGCCTCGAGACGGACACGAATGAYTCGACRACCCAATCATGTAATCGCCTACGGTACCCACCTTTGATTNGGACGGCTCTGGCGTCAGCACCTGACGGGGACCCCTRARRGACTCTCACGCAGGGTCARCTTTCCATGCTATAAGGTCCCCTAACGRTGTCTCCTCRCCTCGCTAGGTAGTGCCTNCCCCCCCGACCAAACCCTACGCACGTCCGCGAATGACGCCTTACTTACCATGCCACACTTCAKGNCAATCCCCCCCTAACCGGATCTCACGAAGACCCTCGAGCGCGCGCGCCGGARCAAGCATTCTCCGTAATAGNTCGGACATCCAGTTGGTTCGAGATTACGCGTTCCTGAACCRCATACGTCTGGGCYGATAACAGCATMACCCCATCGCAGATTCTTGTGGGGCYGAATGCMCAACCCTGAGNAATGTGAACGAGCCTCACGCCGGCCCATCCTAAAATACGCGATCCGTCGCACAAGGCTGAMAGAGACCCACTCACCCCGCTATGGCCGCTCTCRACGACAGAGCGGATGTYCGCACATTGTATCACTGTTCCACGCGCGGTGGYCCCGCCCTGCGTCCAGYCTACRATCAAAACCCTAGACTGCATTACTATAATCCATAAGGTGCTGCTATTGTAAGGAGCCTGACYCYAATCGCAGTACGTGACTTCGGTGAAACCCATGRTTCCCAAAGTCAGAGAACGAAACTGAACTCTGGGCGTAGCGCYNAGCAANCAGTTGTTGGCGTYCACAGCCGCTGAGCCTGGTAGCTACAGGCATTTGCAACTTTCCACAAGGTGAGCGCTGGGTCCTRGTGTACCTACCYATNGTGTGNGTGATCTGGGAAGGACTATCGTTAGCCTCGCAAAGGATTAGCGGACGGAGGGGATGGCCTYCAGAYCGGRCGAACTAAGYTCTGCRAYGCAGCTGTRAGAAGATACGMRGTATAGGAGAGCCGCATGRCGACYCCGGGTGCGATCTCTAAAGGAGACGACCCTTAAGYAAAGAAGCCCTCCTTTTTGTCGCTGCTCATACKTGGTGACGAGGCGTAKGTTCAGTCCACAYGARTGACTGCCGCCCAAGGGTAAGTTGGTTAGTNAGARCCGTGGCAGTACACACACTTACCGAGAAGCCAGATCGCCATTCAACCATTGCCTCCGGACAACCTCTTTGGTGTCAAGTATTGAACTACGACGCATGCCCCAGACCCGTTATAGTCCYCTGATCCACTCGCACRTACCTCAACGGGYTCTGGANTGCCCCTTCGTCCGCGGGTTGGACGTGGACCGCCACTGTCCATCTCGCCTCTATCAGGCAGCGATCYTAATTMTATACCRTAACAGACNGNCCCCCCACCGCRGTCCGTACGTGAGKTGTCGCTCTGAACARGACAMATGGATCGCMYTCARCGTCGAA
>card_Se3733_A
GCGCTTAAGAGAGAARTYTACTCTCGARACTTGAGGCACAGACGTYATTTGACGAACRTGCAANAAGGCRCCAGANGTAAGYCMRYCTGACKRCKAGGATTGTGYTCGTGGCAYGAGRCCCCGGGRGRACATCTCCCGGACTCATGAGAGCGGTTTGACAGGCGTGTAACGACGGGTYCGGCTGTATCGGAGGRGKGTAGCTCGGTRGRCARTGAGAGTGCCTCGAGACGGACACGAATGACTCGACAACCCAACCATGTAATCGCCTACGRTRCCCACATYTGATKCGGACGGCTCTRGCGKTARCRCCTRACGGGGGCCCCCRARGGACTCYTACGCARGGYCARCTTTYCGTGCTAYAGGGTCMCCTAACARCGYCTCCYCRCCTCTCYAGGYAGTGMCGACCCCCNCAACCAAACCCTACGCACGTCCGCGRAYGACGMTTYACCTRTCATGCCRCACTTCATGTCAATCCCCCCTTAACYGGGCCTCACGAAKMCCCYCGAGCGCGCGCGCCGGAGCAAGCATTCGCCGTAATAGNTCGGACATCCAGTTGRGTCGAGGTTACGMRTTCCTGAACYRCAYCCGTCTGGGCYGATARCMGAATMACACCATCGCAGRYYCTTGTGGNRCCGAAYNCACGAYCTTRAGCAATTTGAGCGAGCTTAACGCTRACACAYCCCAAARTGCGCGATTTGTCGCAYAAGGCTGAMAGGGGCCCCACCGCCCAGCTGCGGCCGCTCTCGACGACAGAGCGGACGTTCRCGCATCGTATNGCTGTTYCATGCGCAGCGGCCTCACCCTGCGTCCAGYCTATAATCACAACYCTAGACYGCACCACTATAATCCATAAGRTGCTGCTATTGGAAGGAGTCGGRCYCYAATTGCARTACGTGATTTCGGTRAMACTCATRRTYCYCGAAGTCAGAGAACGAAACTAAGCTCYGRGCGTAGCATYCAGTAAACCGTTGCTGNTRGCCACCGCCGCKGAGCCTGGKATCTACAGGCATTTGCAACTTTCCACAAGGTGATCGCTGGGTCCTRGTGTRCCTACCCATGATAYGAGTGATCTGGGGAGGACTATCGTTAGCCTCGCAGAGGATTAGCRGACGGAGRGGATGGACCYCRGAYCGGGCGAACTAGGTTCTGCGAYGTAGCTRGRAGAAGATACGCGGTATRGGANGGCMGCATGACGNTYCCGGGTGCGATCTCTAAAGGAGACGACCCTTAAACRARGARGCTCTYCTTTTYGCCGCTGCTCATACGTGGTGACGAGGYGTAGGTYCAGTCCACATGAGTGACTGCCGTCCAAGGRCAAGTTGGTTAGTGAGAGCCGTNGAAGTAYACACGCTGACCGAGAAGCTAGATCGCNGTTCAAYCATTRCTTCCAGACAACCCCTTTGGTGTCAAGTATTGAACTRCGACGCATGCCCCRGAYCCGTTATAGTCCCCTGAYCYACTCGCACGTACCTYARCGGAYTCTGGATTGCCCCTTCGTYCGCKGGTTGGATGTGGACCGYCACTGTCCATCCYGTCTNTCTCAGGCGGCRATYTTARYYATATACCRTAACAGACCACCCCCCCACCACAGTYCGTACGTGAATTGCYGCTCGGAGCARGACACMTGGATCGYMTTCARCGTCGMA
>kemp_Se3170_A
GCGCTTAAGRGAGRAATYTACTCGCGARACTTGAGGTACAGACGTYATTTGACKAAMRTGCAACRAGGCACCAGAGGCAAKTCCATYTGACKRCTRGGATYGTGYTCGTGGCATGAGNCCCCGGGRGGAYGTCTCCCGGACTCATGAGAGCAGTTTGACAGRCGTGTAAYGACGGGTTCGGCYGTATCGGAGRRGGATARTGCGGTRGRYRRYGMGAGTGCCTCGAGACGGACACGAATGACTCGACAACCCAANCATGTAATCGCCTACGATGCCCACATTTGATTCGGACGGCTCTRGCGKTARCACCYRACGNGGGCCCCCRARGGACTCYTACRCAAGGYCARCTTTCCATGCTACAGGGTCCCCTAACARCGYCTCCCCRCCTCTCTAGGCAGTGCCGACCCCCCCAACCAAACCCTACGCACGTCCGCGGACGACGACTTMCCYATCATGCCACACTTCATGTCAATCCCCCCTTAACCGGATCTCACGAAKMCCCCCGARCGYGCGCGCCGGAGCAAGCATTCGCCNTAGYAGATCGGACATCCAGTTGAGTCGAGGTTACGCRTTCCTGARCCRCAYCCGTCTGGGCYGATAGCCGAATMMYACCAYYGCAGATCCTTGTGGAGCCGAAYACCCGAYCTTRAGCAATTTGAGCGAGCYTMAYGCYGACACATCCCAAAATRCGCGATYTGTCGCAYAAGGCTGAMAGGGGCCCCMCCGCCCCGCTGCGGCCACTCTCGACGACAGAGCGNATGTTCRCNCATCGTATCGCTGTTTCRYGCGCAGYGGCCTCRCCCTGCGTCCAGYCTATRATTAAAACCCTAGACYGCACCACTATAATCCATAAGGTGCTGCTATTGTAAGGAGTCGGGCYCYAATTGCARTACGYGACTTCGGTRAMACTCATGRTCCCCGAAGTCAGAGAACGAAACTRAGCTCTGRGCGTAGCRYYCAGYAAACCGTTGCTRATAGCCACCGCCGCGGAGCCTGGKATCTACARGCATTTGCAACTTTCCACAAGGTGATCGCTGGGTCCTRGTGTACCYRCCCATKGTAYAAGTGATCTGGGGAGGACTATCGTTAGCCTCRCAAAGGATTAGCGGACGGAGGGGATGGCCCYCRGAYCGGGCGAACTAGRTTCTGCGAYGTAGCTAGRARAAGATRCGCGGTATAGGAGRGCCGCATGACGATYCCGGGTGCGATCTCTAAAGGAGACGACCNTTAARYGAAGARGCYNTCCTYTTCGCCRCTGCTCATACGTGRTGACGAGGCGTAGGTYCAGTCCAYATGAGTGACTGCCGTCCAAGGRCAAGTTGGTTAGTGRGAGCCGTGGAAGTATACACRCNGACCGAGAAGCTAGATCGCYGTTCAACCATTRCYTCCAGACAACCCCTTTGRTGTCAAGTATTGAACTGCGACGCATGCCCCRGACCCGTTATGNTCCCCTGATCTACTCGYACGTACMTTAACGGRYTCTGGATTGCTCCTTCGTCCGCKGGTTGGATGTGGACCGCCACTGTCCATCTYGTCTCTCTCAGGCGGCGATYTTARYTATATACCRTAACAGACCRCCCCCCCACCACAGTYCGTACGTGARKTGCCGCTCTGAGCARGRCACATGGATCKCMTTCARCGTCGAA
>corr_Se4012_A
AAGTCTGGAAGRGGRRCCCGCCCGYAAAACCCGGGRCATGGACGTTATCTAACGGAAATGCAATGAGGCGTTAGGGGCAGTNCAATCTGACKGCTGAGACCGTGTTCGTGGCATAAGACCCCGGGGGAACGCCTCCCGGACGCACGAGAGCAATTTGATAGATATGTAATGACGGGTTCGGCCRTATCGGGGNGGGATGACGCGGTGGACAATGCGAGTGCCTCGATATGGACACGAATGAYTCGMCAACCCAACCATGTAATCGCCTACGGTGYCCACMTCCAATTYGGACGACTCTGRCGGTAGCACTCGATGGGGGCCCTCRARGGGCTTTCACACGGGGTMARCGTTTCATGCCACAAGTTCCCCTAGCRGCGCCTCCCCGCCTCTCTAGGTAGTGCCGACCCCACCAACCAAACCCTACGCACGTCCGCRGATGACGCCCTMCTCGYCATGCCGCACTTCATRTCAAKCNCCCCCTAGCCGGATNTCACGARGCAYCCCGAGCGCGYGCGCCGGAGCAAGCATTCTCCRTAGCAGGTCGGACATCCARTTGGGTYGAGATTAAGCGTTCCGGAGCCRCACCCGGCTGGGCYGNTAGCMGAATAACCCCGCCGCAAATTATTGTGGNGCCGAATACMTAACCTTNAGCAATGTGRRNGAGCNTACYGCTGGCANATCCCAAAGCGCGCGATCTGTCGCAYAAGGCTGAAAGGGGCCCCCTCACCCAGCTGTGGCCGCTCTCAACGACAGAGCGGAYRTTCGCACATTGTACCGCTGTTCCATGCGCAGCRGCTCCACCCTGCGTACAGYCNATRACTACGACYCTRGACCGCACCACTATAATCCACAAGATNNTGCCGTCGTAGGGAGTCGGGCTCYGGGNGCARTRCGTGCCTTCGGCAACACTCGTGGTTCCCAAAGTCAGAGAAMGAAACTANATTCTGGGCGTAGTGCCCGGTAAACAATTGTCAATATCCACCGCCGCTGRGCCTGGGATCTACAAGCATTTGCAACCTTYCACAAGGTGATAGCTGGGTCCTRGTGTGACYACCYAYGGTATGAGTGGCTKGGGAAGGACTATCGTTAGCCTCGCAGAGGATTAGCGGRCGGAGRGGATGGCCCYTGGAYCGGGCGAACTGAGTTCTGTRAYGCAGCTATAAAAAGRTATGCGGTRTGNGAGGGCCGCAKGAAGACTCCRTGTGCGATCTTTAAAGGAGANGACYMTTAAACGAAGAAGCYCTCCTTTTCGYCGCTGCTCATACGTGGTGACNAGGCGTRGGTTCAGCTCACAYGAGTGACYGCCGTCTARGKRTAAGTTGGTTAGTKGRAGCCGTGGMAGTACACACACYGACCGRGAAGCTGGATCGCNATTCAACCGTTGCYTCCAGACAACCCCTTTGGTGTCAAGTAYTGAACTGCGACGTATGCCCCAGACCNGTTATRGTCCYCTGATCCACTCGTACGTACCTTAACGGGYTCYKGNTYGCCCYKTCGTCCGCKGGTCGGATGTGGAYCGCCACTGTCCGTCTTGTCTCTATCAGGTGGCGATCTCAATTATATACCRTGACAGAYCACCCCCYCNCCGCAGTTCGTACATAARKYGTTGCTCTGAGCARGRCRCATGGATCGCMTTCAGCGTCGCM
>corr_Se4026_A
ANGTCTGGARGRAGRRTCYGCCMGTANRRCCCGRGRCATGGMYRTTAYCTARCGRAMATGCAACGMGGCRTTAGGGGCAGTYCCACYTGACKGCTGRGAYYGTGTTCGTKGCATGAGACCACGGGGGAACGCCNCCCAGACGCACGAGAGCRATTCGATAGATGTGTMATGACGGGTTTGGCTATATCRNGGGGGGACGACKCGGTGGACRRYGCGAGTGCCYCRAKATGGACACGAATGNCTCGMCAACCCANCCATGTAATTGCCTACGGTACCCACCTTYAATTNGGACGACTCTGGCGGTAGCACTCGANGGGGGCCCYCRARGGGCTTTCACACGAGGTMARNGTTTCRTGCYAYARGKTCCCCTARYGRYGCCTCCCCRCCNCTYTAGGTAGTGCCGACCCCACCAACCAAACCCTACGCACGTCCGYGGATGACGCCTTCCYCGTCAYGCCGCACTTCATGTCAATCCTCCCCTARCNGGACMTCACGARKCACCCCGAGYRCGNGCGCCGGAGCAAGCATTCTCCRTAGCRGGTCNGACATCCAGTTGGTTYGAGRTTAMGCRTTCCGAAGCCRCACCCGGCTGGGCYGATAGCMGAATAMYMCCGCCGCAGAYTCTTGTGGRRCCGAATACMYRACCTTRAGCAMTGTGARCGAGYYTANTGCTGACAYATCCCAAAGCGCGCGATTYGTCGCACAAGGCTGAAAGGGGCCCCCTCACCCMGCTGTGGCCGCTCTCAACGACAGAGCRGAYRTTCGYACATTGTATCGCTGTTCCRTGCGCANCAGCYCCRCCCTGCGTACAGYCCATRACCACRGYCCTGGACCGCACCACNATRATCCAYAAGRTKCTGCYATTGTAGGGAGTCGGRCTCYGRNYGCARTACNTGMCTTCGGYGNMACTCRYGRTTCCCAAAGTCAGAGAAMGAAACTRMATTCTGGGCGTAGTGCCCRGTAAACMATTGYYGATAGCYACCGCCGCTGRGCCTGGKMTCTACAAGCATTTGCAACCTTTCACAAGGTGATCGCTGGNTCCTGGTGTGAYYACCTAYKGCNTGGGTGGYTKGGGGRGGACTATNGNTAGCCTCACAGAGGATTAGCGGACGGAGRGGATGGCCCYYAGAYCGGGCGAACTGGGTTCTGTGAYGCAGCTATAAAAAGRTAYGCAGTATGGGAGRGCCGCAKGAAGCCTCCGTGTGCGATCTYTAAAGGAGAYGACYCTTAAACAARGAAGCCCTYCTTTTYGTCGCTGCTCANACGTGGTGACGAGGCGTRKGYTCAGYTCACAYGAGTGACNGCCGYCTAAGKGCAAGTTGGTTAGTKGRAGCYGTGGAAGNACACACACCGACCGRGAAGCTGGATCGCYGTTCAACCNTTGCCTCCAGMCAACCCCTTTGGTRTCARGTATTGAACTGCGACGTATGCCCCAGACCAGTTATAGTCCCTKGATCCACTCGTACGTACCTTAACGGGYTCYKGMTTGCTCCKTCGTTCGCGGGKYGGATGTGGACCGCCACTGTCCGTCTTGTCTCTATCAGGTRGCGATCTYAAYTATATACCRTGACAGAYCACCNCCCCNCCGCAGTTCNTACGTAAGKTGTTGYTCTGAGCRRGRCRCATGGATCGCMTTCAGCGYCGAM
>corr_Se4027_A
GCGTCTGGRRRGGGRAYCYGCYMGTARRACCCGGGRYAYGGACATTMTCTAACGAAAATGCAACGMGGCGCYAGNGGYAGTTCCAYTTGACKGAKRGGANYGTGTTCGTGGCATAAGACCMCGGGGGAACGCCYCCCAGACKCACGAGAGCRATTTGATAGATGTGTAAYGACGGGTTCGRCCATATCGRGGGGNGATRACGCGGTGGAYRRTGMGAGTGCCTCRATATGGACACGAATGAYTCGMCAACCCRCCCATGTAATCGYCTACGGTRNCCACCTCCAATTTGGACGRCTCTGGCGGTAGCRCTCGATGGGGGCCCCCRARGGACTTTCACACGAGGTCARCGTNTCGTGCYATAAGGTCCCCTARYRRCGCCCCCYCGCCTCTCTAGGTAGTGCCGACCCCACCAACCAAACCCTACRCACGTCCGYGAATGACGCCCTCCCTGTCANRCCRCACTTMATRTCAATCCTCCCCTAGCCGGATATCACGAAGCACCCCGAGCGCGYGCGCCGGAGCAAGCATTCGCYATAGCAGGTCGRACATYCRGTTGGTTYGAGGTTGAGCGTTCCGAAGCCRCMCCCGGCTGGGCYGATAGCAGAATAACCCCGYCGCAGATTCTTGTGGGGCCGAATACCCAACCTYGAGCAATGTGAGCGAGYCTMCTGCTGAYMYATCCCAAAGCGCGCGATYTGTCGCACAAGGCTGAAAGGGGCTCCCTCAYCCMGCTRTGGCCGCTCTCAACGACAGAGCGGAYRTTCGCACATTGTATCGCTGTTCCATGCGCAGCAGCTCCACCCTGCGTMCAGYCYATRACCACGNTCCTGGACCGCACCACTATAATCCATAMGRTKCTGCYATTGTAGGGAGTNGGGCTCYGGNTGCARTACGYGACTTCGGYRANACTCRTGGTTCCCRAAGTCAGAGAAMGAAACGAMAYTCTGGGCGTAGTGYCCRGTAAACAAGTGYYGRYAGCCACCGCCGCTGRGCCTGGNATCTACAAGCATTTGCAACTTTYCACAAGGTGATCGCTGGGTCCNGGTGTGACCACCTAYKNCATGAGTGGTYTGGGGARGACTATCGTTAGCCTCGYAGAGGATTAGCGGACGGAGGGGATGGCCCYCRGANCGGGCAAACTGGRTTCTGTGAYGCAGCTAGAAAAAGRTANGCAGTRTGGGAGRGCCGCAKGAAGCCTCCGTGTGCGANCTTTAAAGGAKACGACTMTTAAACGAAGAAGCCCTYCTYTTTGCCGCTGYTCATACGTGGTGACGAGGCGTRGGTTCAGYTCACATGAGTGACYACCGTCCAAGKRYAAGTTGGKTAGTGGRMGCYGTGGMAGTACACACACCGACCGAGMAGCTGGATCGCYGTTCAACCNTTGCYTCCAGACAACCCCTTTGGTGTCAAGTATTGAACKRCGACGTATGCCCCRGACCAGTTATRGTCCCCTGATCCACTCGTACGTANCTTAACGGGYTCYKGATYGCTCYKTCGTCCGCGGGTYGGATGTGGACCGCCACTGTCCGTCTTGTCTYKATCAGGTGGCGATCTTAAYTAYRTAYCRTGACAGAYCACCCCCCCACCGCAGTTCGTACGTAAGKTGYTGCTCTGAGCARGRCRCATGGATCGCMTTCAGCGTCGCM
>diog_K30106_PI468354_A
RCGTYTARGAGRRRRRTCCGCCAGTAAGGCCCGRGGCATGGATATTACCTAACGAAAATGCAACGAGGCACCAGGGGCAGTTCCRTTTGACKGCTARGACTGTGTTCGTGGCATGMGAYCMCGGGGGRACGCCTCCCAGACGCACGAGAGCAATTTGATAGAYGTGTAATGACGGGTTCGGCTATATCGGGGGGGGACGACGCGGTGGACRRYGCGAGTGCCCCGAKATGGRCACGAATGAYTCGMCAACCCACCCATGTAATCGCCTACGGTATCCACCTNYAATTCGGACGACTCTGGCGGTARCACTCRATGGGGGCCCCCRARRGGCTTTCACACGGGGTAARCGTTTCATGCTATAAGTTCCCCTAAYGGTGCCTCCCCRCCTCTYTAGGTAGTGCCGACCCCACCAACCAAANCCTACGCACGTCCGTGAATGACGCCTTMCNCGYCATGCCRCACTTAATGTCAATCCTCCCCTAACCGGACCTCACGAAGCACCCCGAGYGTGNGCGCCGGAGCAAGCATTCTCCGTAGCAGGTCGGRCATCCAGTTGGTTYGAGRTTRAGCRTTCCGGAGCCRCACCCGGCTGGGCYGATAGCMKAATACYMCCGTCACAGAYTCTTGTGGNGCCGAATACAYAACCTTGAGCAATGTGAACGAGCCTACTGCTGACMYATCCYAAAGCGYGCGATYTGTCGCACAAGGCTGAAAAGGGCCCCCTCACCCCGCTGTGGCCGCTYTCNACGACAGAGCGGATRTTCGCACATTGTATCGCNGTTCCRTGCRCAGCAGCTTCACCCTGCGTACAGYCTATRATCACGACCCTGGACCGCACCACTATAATCCATAAGGTKCTGCTGTYGTAAGGAGTCGGGCTCYGAKTGCARTACGYGCCYTCGGCAACACCCATGRTTCCCAAAGTCAGAGAAMGAAACGRMATTCTGGGNGTAGTGCCCGGTANACAATTGCYGACAGCCACMGCCGCTGAGCCTGGGCTCTACAAGCATTTGCAACTTTTCACAAGGTGATCGCTGGGTCCTRGTGTGACCACCTATGGCGTGRGTRRTTTGGGGAAGACTATCGTTAGCCTCGYAGAGGATTANCGGACGGAGGGGATGGCCCYTAGAYCGGGCGAACTAARTTCTGTGAYGCAGCTGGAAAAAGRTATGCARTANGKGAGGGCCGCANGAAGCCTCCGGGTGNGATYTCTAAAGGATACGACCCTTAAAYGARGAAGCYCTYCTCTTTGCCACTGCTCATACGTGGTGACGAGGCGNRKGCTCAKCTCACATGAGTGNCTACCGCCTAAGKGYAAGTTGGTTAGTGGGAGCNGTGGAAGTACACACACCGACCGGGAAGCYGGATCGCYGTTCAANCRTTGCCTCCAGACAACCCCTTTGGTGTCAAGTNTTGAACKACGACGTATGCCCCAGACCAGTTATGGTCCCTTGATCCACTCGTACGTACCTYAACGGGYTCYKGATYGCTCCKNCGTCCGCGGGTCGGATGTGGACCGCCACTGTCCGTCTTGTCTTTMTCAGGTRGCGATCTTAAYCATANACCRTGACGGAYCACCCCCCCACCGCAGTTCGTACGTAAGKTGTTGCTCTGAGCRRGRCRCATGGATCGYMTTCAGCGTCGNM
>diog_Ma1907_A
GCGCNTARNAGNGAGRCYTACYMTYGNGACCNTAGGCRCGGACGNTATTTGNCKAAMATGCARCAAGGCNCCRGAGGYAATYTCGYCCNACKRCKRGGATTGTGTTCGGGGCAYGAGACCCCGGGGNGRNACCTCYCGGNCTCATAAGAGCGGTTTGACAGGTGTGTAACKACGGGTYCGGCNGCATCGRRGAAGNATAGNKCNGTRGACAANRAGAGTNCNTCRAGANGGACACAAATGAYNCGATRRYCCAACCATGTAAYCGCCTACAGTGCCCACATTTGATKCNGACGGNTYTNGCGKTARCNCYTRAYGGRGGCCCCCRARNGACNCTTAYGCRGGGTCAGCTTCTNGTGCTATRRGGYCCCYNAGCGRYGTCYCCYTRCCTCTNYAGGTAGTGCYGACCCCCNCGACNAAACCCCACGCACGTNCNCGAATGRCGCCTYMCCYACCAYRNCACACTTCAKRTCAATCCNCCCCTARCTGGAYCTCATGAATCCCCTCKNNCGCGNGYGCCGNAGCAAGCAKYCTCCGTANTAKRTNGGRCATCCAGTYGRTTCGAGAYTACGMRTTCCTGAGCCRCATNCGGCTGGGCYGMYAANCNMATAATCCCACYRCAGRTYCCTGTGKRGCCGAATACMCGACCTTGRRCRNTNTGARNGAGTYTCMCGNCGGCACAYCCCAAAGTGCGNGNTTYRTCGCACAAGGCTGAMANRGRCCCCACNGCCNCGCTAYGGCNGCTCTCAACNACNGAGCGGACGTTCRCACRTTNTAYCGCTGKTCCGTGYGCAGYRGCCYCACCCYKCGTCCAGYCTATRAYCAAAACCMKNGACCGCACCNCTATAATNYATAAGGTKCTGCTATTGNARGGGGTCNGACTCYNAKTGYARTACGTGMCTTCGNTGAMACCCATGGTTCCCGAAGTCAGAGAAMGAAACTGAAYTCCGGGYGTAGCRNCCAGTAAANNGTTGYCGRCAGCNRYMGCCGCNGANCCYGGGMNCTACAGGCATTTGCAACYTTCCANAAGGYGAKCGCTRGGTCCKRGYRTRCCYRCCTATKGTACARGTGGTYTGGGGAAGACTATCGTTARCMTCRNRRAGGATYAGCGGACGGAGGGGATGNCCCNCRGRYCGGGTRNAMTAGRTTCTGCGAYGTAGCKGKRAGAAGNTAYGMGGTATRGGRGAGCCGCATGACGMCTCCGKGTGCGATCTYTAAAGGAGACGACCCTTRAACAAAGAAGCTCTYCTTTTYGCYRCTGCTMATACGTGGTGACGRGGYTTAKGCNCAGYCCACATGAGTGRNNGCCGNTNAAGKRYAAGTTGGTTANTGAGAGCCRGGGNAGTACACACANTGACMGAGNAGYYRGATYKNCAYTCAACNATTRCCTCCANANAACCCCTTTGGTGTCAAGTAYTGAAYTGCGNCGCNTGCCYARGRCCCGTTATRGTCCCYTGATCTACTCRTACGTACNTCAGCRRNYTCTGRATTGYYCCTTCGTNCGCKGAKTGGATGTGGACCNCCACTGTCCRTCCCGTCCNTMTCAGGYARCGATYTTAAYTNTAYACNRTAACAGACCNCCNCCCCACCRCAGTTCGTACGTGARKYGTCKCTCKGAGCNRGRYACATGGAYCGCMTTCMGCGTCGAM
>Asp4_Se3006_B
NCGTCCGGRAAARGAGTCCGCCCGTAAAGCCCTGGGCATAGATATTCTCCAACGAAAGTGCAGCGCAATATCAGGRGCAGKCTAGCTTGGCKGCTNGGGCTGTATTCGTTGCGCNCGGTCAAGGGGGGANGCTTCCCGGACTCACGAGGACAATCTGATANACGTGTAGCGACGAGCTCGACTATGTCGGGRGGGGACAGCGCAGCAGACGATACGAGYGCCCCAAGATAGACACGCGCRACTCNACRRCYCGACCRGGCARTTGCTTCTAGTACCCACCTCCAATGCGGACGGTCCTGGTGNTAGCACTCGACAGRGGCCCTTGAGGGGCTCTTACACGGGACMCGAGGCCCANGCCATAAATTACCCTAGCGGTGCCTCCCCGCTTTGTTAGGTCGGAACKGCATCCATGATTCGGCNTTACATGTTCACGTGAATGACGACTNATCTACCGTATAAYAYTGAGTGGCCAGCCYTCCCTAGCCGGATACCACGAGTCATCTCKAGCGTGCGCGTTAAGRTAGATGGCCGCTGTGGCAGATYGAATACCCAGCTTGTNCTAGGYTGCGCNCTCNTAGGCCRCATCCATCCAAGCYRATAACAGCGGCACCCCGTTACAGACTCCCTCAGAGTTAGGTATATGGCCNYAGGCGACGTGAACGAGCCTACTATCAATACACCCCAAAACACGCGGYCTGCTGTACGAGGCTGAAMAAGGYCCCCTMATTCAGCTGTGGCCGTTTTCAACGACAGAACGGACGCCTACACACTGTATCGCTGTCTCATGCGCAGCANCCCCACCCTGCGTCCGGCCTACAATCACGGCCCTAGGCCGTACCACCATGATCCATACGNCTTNGCTGTTAGGAGGGGTCTGGATCCGATCGCAGTACATACTCTCAGCGGCACCCGCGGCNTCAGAAACAGGGAGGMGAGGATAAATTCTGGGYGTGGTGCCCGGTAGACCNGTNYCAACNGCCANCGCCGCGGAGYATAGGCGCTATAGAYAGTTTTGAACCTTCATAAAGTAAGCGATGGTTCCTGGTGYGCTTATCCGTTGCGCGRGTGATTGGAGAAAGAACCGCGCCAATATCGTRGAGGACCAACAGATGGGGAANRTGGCCTTTAGAYCTGACGGMACAGATCTCGCGACGTAGANAGGAAAGNAYACGMGRTATNGGAGAGCCGCATKACGNCTCCGTGTGTGGTCCCTGGGGGGGGCGAACNCGAAAYAARGGNTCNCTCYKTGTTACCGCTTCTCATACTTGACRGCGGGGCGTAKACTCATTCCAYCTGGGCAACYGCCACTCAAGGGTGAATCAAGCGGTTGAAGCTGTGTAGGCACACGCGCCTATCGARCAGCTNAATCGCCGTCCAGTTGTCATTTCCAGACAATCCCTTTGGTGTCAAGTACCGAACGGMRACGTATNCCCCAAACCCGTKGCAATTCCCTRGCCCACTCGTACGTATNTCAGCGGGCTCTKNATYGCCCYTCCGTCCGNKGAGTGGATGTAGACNGCTACTGTCCGTCCCGTCCTGCTCCGGCGGTGATYTTNATTACATACCRTAGTAGCCCACCCCTCCGCTGTAATTTGTACGTGAAGCGCTGCTCTCTACGRRRYACMYGGATYGCMTCCMASGYCAAC
>herz_Se3334_A
RCGTCCGGGNRARARRTCTGCCMGTAAAGCNTTGGGNATAGACGTTCYYCRRCKRRAGCGNGACGARRYRYNARARGCAGGNCCAYTYGACKGAKRGGGCYNNATYCGTGGMAYGMGGCYMAGGGAGGATGCCYCCCGAGCTCGCGAGGGMGATTTGATAGANGCGTAAYGACGGGTTTGGCTATATCGGGGGGGGACRRYKCGGTAGGCRATGMGANTGCCTCAANATGGACACAAATGACTCAACAANCCAACMATGTAATTKCCTACGGTACCCACATTTGACNCGNAMRGCTCCGRCTGTRGCACTCGRTGAGGRTYCTCGAAAGGCTCTYAYGCGAGGYCAGCGTYYCATGCTACAAGKTCCCCTCRCGGTKCCTCYYCGCCTTTCTAGKTCGTRCCGAMCCCAACAACCAAACCCTACACACGTCNANAAATGANGANTYACCYGTCATGCCGCAYTTCATRNCAATCCCCCCCTAGCCGGRNCTCACGANGCCCCTTGARCACACGYGCCGGAGCAAGCATTCTCYATAGTAKACCRAACATCCGGCTGAGTCGAGGYTAMRCRTKCCTRGGCCRCAYCCGTTTGGACYGCTAGCAKCATMACMCCGTCRCARRCCATTGTGTGRCCGAATNCCTARCCTCGAGCRMTTTGAGCGRRYTTAMTGCYARTACACCCTAAAGCACGCGATYYGTCRCACARRGCTGGAAAGGACCYCMYCNCTCCGCCRTGKYCGCTTGTAACGACAGAGCAGAYATTCNCGNRTCGTRTCGCGRTTYCGCRCACRGCAGTCCCACNMTGCGTACGGTCYACAANCACGGTCCGAGACCGCGYCGTTATGATCCATAAGATGCTTACRTYGGNAGGAGTCGGGCYCYNRTCGCNRNRYGNGCTCTCGGYGACACYTATRGTTCCCAAMGTCAGAGAACGAAACGGARCTCTGGGTGYAACGCCAAKYAAACCAKCGTYARYRGCCRYMTCTKCTAAGCCTRAKAGCTACAGGCATTTGCAACYTTCCACAAGGTGAKMGCTGGGTNYTGAYGTRCCYRCCYRYKGTACARNTGATTTTGGGNAGACTATCGTTAGCCTCGYAGCGGMTTCGAGGACGGAGGGGATATCCCYYGGAYCGRGCRAACTRGGTTCTGCAATGCGGCTAGAAGARGATACGCRGTACGKGAGRKCMACATGRMGATTCCGGGCACTATCTCTAAAGGAGACGCCCCTTAGAYGAGGARGCYCTYCTCTTTGCNATTGTTCATACGTRRTGATGAGACNTAGGTTCAGCTCANATGAGTGACTGCCAYYCARGGGCACGTTGGTTATTGRGAGYCGTRGMAGTAYATACRTNKRCCGRGAAGCYGGATCGCCRTTCMACCATTACCTCCGRATACCCYCTTTRGTGTNARGTATTGGACGGMGRCGCGTRMCCMAGACYCGTTATRGTCCNTNGATCCACTCGTATGKRCCTCAACGGGCTCCGGATTGCCTCTTCGTTCGCGAATYGGACACGGACCGCCACYGTACATTYTGTCTCTNCCCGGYAGCAATCTTAANYATATACCRTARTAGACCACTYNCCCAAYGCAGCTCGTGCGTGAGTTGTCGCTCTSTGCARGACACATRGATCKCMTTCAGCGTCGAA
>Asp1_Ma1470_A
AMGCNYAGRGAAGAGGTCCGCCCTTRAGACCTTAGGCACRAATGTYCTTTGACTAACRTGYARCAAGGCACCAGARGTAATTCCRCCTGACKRAKRRGATTGTGTTCGTGGCGCGARATCCCGGGGGGRCATCTCCCGGACTCATAAGAGCGGTTTGACAGGYGTGTAATGAMGRGTCCGNCNANATCGGRGRAGGAYRRYKCGGTAGAYAATGAGAGTGCNTCAAGATGGACACRAATGAYTMGACAATCCAACAGTGTAATNGYCTACGGTACCCACATTTGATTCGGAAGGCTYYGGCGGTAGCRCCTGACGGGTGCCCTCRARGGACTCTCAYGCAAGGTCARCKTTCYGTGCTACAAGGTCCCCTCGCGRCGCCCYCTTGCCTTNCYAGGTAGTGCCGACCCCCCCGACCAAACCCTACGCACGTCCGCGRATGAYGACTTACCCRYCATGCCACACTTCAKGTCAATCCCCCCTTAACCGGGCATCACGARTCCCCYYGAGCGCGCGCGCCGGAGCAAGCATTCTCCGTAATANATCGGACATCCAGYTGGKTCGAGGYTACGMRNGCCTARGCTRCACACGKCTGGNCYGMTAACCGMATMACCCCACCACANAYTATYGTGGGRCCGGAYACMYAACCTTGNRCAATGTGAGCAAGCTTACCGCCGACACANCCCAAAATACGCGATCCGYCGCACAAGGCTGAAAGAGACTCACCCGCCCAGCTATGGCCRYTCGCRACGACGGAGCRGATGTYCGCACRTCGTATCGCTGTTCCGYRCGCAGTAKCCCCACCATGCGTMCGGYCTATRATCACNACCCNAGACTGCATTGCTATAAYCCATAAGGTGCTGCYATTGGAAGGAGTCGGGCCCYRATCGCANTRCGTGMCTTYGGTGANNCCCRTGRTTCCCAAAGTCAGAGAACGAAAMTGAACTCTGGGCGTAGCGCNCAGTAAACMGTTGYYNRCRGCCACMGCTGCTNAGCCTGGTAGCTACAGGCATTTGCAACTTTYCNCAAGGNGATCRCTGGGTCCTRGCGTRCCYRCCTATKNTATANRTRRTCTGGGGAAGACTATCGTTAGCCTCGTAAAGGATTAGCGGACGGAGAGGATGGCCCYCGGAYCGGGCGAACTAGGTTCTGCAACGCGGNTAGAAGAAGATACGMRGTATGGGAGGTCCGCATGACTATTCCGGGCACGATCTTTAAAGGAGACGACCCTTRRACGAAGRRGCTCTCCTCTTTGCCAYTGCTCAYACNTGGTGAYGAGGCTTAGGCTCAGTCCAYATGAGTGACTRCCRYYCAAGKGYAAGTTGGTTAGTKARAGCCGTAGMAGTANACACATTTACCGAGNANCCGGATCGCCATTYAAYCATTNCYTCCGGACAACCTCTTTGGTRTCAGGTATTGAACTACGACGYATGCCNCRGACYCGTTATGGTCCCYGGATCYACTCGTATGTRCCTTARYGRGYTCTGGMGTGCYYCKTCGTTCGCGGRGYGGACATGGACCGCCACTGTCCGTCTTGTCTCTCTYAGGTGGCGATYTTAATYATATACCRTGACAGAYCACNCCCCYACCGCAGTCCGTACGTGAGKYGYYKCTCTCAGCARGRCACATGGATCNCMTTCARCGTCGAA
>magn_V13761_B
ACGTCCGGGAAAGGAGTTCGCCCKTAAAGNCCTGGGCATAGATGTTCTTCAACGAAAGTGYAGCGCAATATCAGGGGCAGKCTCGCTTGGCKGCTGGGGCTGTATTCGTTGCGCACGGTCAAGGGGGGACGCTTCCCGGACTCACGAGGACAATCTGATAGACGTGTCACGACGAGCTCGACTATGTCGGGGGGGNACARCGCGGCAGACGATACGAGYGCCCCGAGATAGACACGCGCRCCTCGACRACCCGMCCNGGTAATTGCTTCTAGTACCCAACTCCAATGTGGACGGTTTTGGTKTTAGCACTCGACAGGGGCCCTTGAGGGGCKCTTATACGGGACCCGAGGNTCAGGCCATAAATTACCCTAGCGATGCCTCCCCGCTTTTTTAGGYCGGAAYNGCATCCATGATTCGGCTTTACATGTTCACGTGAATGACGACTTACYTACCGCATCAYACTGCRTGGTCGGCCTTCCCTAGCCGGATACCACGAGTCANCTCGAGCGTGCGCGTNAAGGTAGATGGCAGCTGTGGCAGATNGAATACCCAGCTTGTTCTAGGYTGCGCACTCCTAGGCCRTCTCCATCCAAGCYRATAACAGCRGMACCTCGTTACAGACTCCCTTGGAGCYAAGTGCATGGCCTTAGGCGACGTGAGCGAGCCTACTACCAATCCACCNCRAAACACGCGGTCTGCTGTACGAGGCTGAAMAAGGYCCCCTCACTCAGCTGTGGCCGTTTTCAACNACAGAACGGGCGCTTACACACTGTATCGCTGTTTTATGCACAGCAGYCCCACCCTGCGTCCGGCCTACAATCACGGCCCTAGGCCGTACCACCATGATCCATACGGCGNTGCTGTTAGGAGGGGNCTGGATCTGGTCGCAGTACATACTCTCAGCGGCACCCGCGGCTTCAGAAACAGGGAGGCGAGGATAAATTCTGGGCGTGGTGCCCGGTAGACCAGTGTCAACAGCCACCGCCGCGGAATATAGGCGCTATAGATAGTTTTGAACCTTCATAAGGTGANCGATAGGTCCTGGTGNGCTTATCCGTTGCGCGAGTGATTTTGGAAAGAACCGCGCCAATATCGTRGAGGACYAACAGATGGAGGGTATGGCCTTTAGGYCGGACGGCACAGRTCTCGCGACGTAGAGATRAAAGTACATGCGGTGTGGGAGAGCCGCATTACTACTCCGTGTGCGGTCTCTGGGGGGGGCGAACCCGAAACAAGGGGTCCACCCKTNTCACCGCTTCTCATACTTGACRGCGAGGCTTATACTCATTTCAYCCAGGTAACCGCNACTCAAGGGTGAATCAAGCGGTTGAAACTGTGTAGGCACATGCGCCTATCNAGCAGCTGAGTCGCCGTCCAGTTGTCATTTCCAGACAATCCATTTGGTGTCAAGTACCGAACNGCRACGTAKGANCCAAACCCGTTACAATTCCCTAGCCCACTCGTACATATATCAGCGGGCTCTGAAGTGCCCTTTCGTCCGCGGAGTGGATGTAGACNGCTACTGTCCGTCCCGTCCTTCTCCGACGGTNATCTTRATTACATACCRCAGTAGCCCACCCCTCCGCTGYRATTTGTACRTGAAGCGCTGCTCTCTACGRNAYACMYGNAYYGCMTCCCASGYCAAM
>magn_V13751_B
GCGTCCGGGAAAGGAGTCCGCCCGTAAAGCCCTGGGCATAGATGTTCTCCAACGAAAANGCAGCGCAATGTCGAGGGCAGTCCCGCTTGGCKGCTNGGGCTGTATTCNTTGCGCACGGTCAAGGGGGGACGCTTCCCGGACTCACGAGGACAATCTGATAGACGTGTAACGACGAGTTCGACTATGTCGGGGGGGGACAGCGCGGCAGACGATACGAGTGCCCCGAGATAGACACGCGCRMCTCGACRACNYGACCRGGNAATTGCTTMCAGTACNCAACTCCAATGTGGACGGTNTTGGTGTTAGCACTCGACAGGGGCCCTTGAGGGGTTTTTACACGGGACCCGAGGCCCAGGCCNTAAATTCCCCTAGCGGCGCCTNCCCGCTTTGTNAGGTCGGAACGGCATCCATGATTMGGCTTTACATGTNCACGTGAATGGCGACTTAYCTACCAYATCAYGCTGCGTGGCMGKCCTTTCCTAGCCGAATATCCCGAGTCATCTCGAGCGTGCGCGTYAAGGTAGATGGCAGCTGTGGCAGATCGAATACCCAGCCTGTTCTAGGYTGCGCACTCCTAGGCCRTCTCCATCCAAGCYRATAACAGCRGMACCTCGTTGCCGACTCCCTCAGAGTCAAGTGYATGGCCTTAGRCGACGTGAACGAGCCTAATACCAATACACCCCAAAACACGCGGYCTGNTGTACGANGCTGAAMAAGGYCCCCTCACTCAGCTGTAGCCGTTTTCAACGACAGAACGGACGCTTACATACTGTATCGCTGTCTCATGNACAGCAGCCCCACCCTGNGTCCGGCCTACAATCACGGCCCTAGGCCGTACCACCATGATCCATACGGCTTTGCTGTTAGGAGGGGTCTGGATCCGGTCGCAGTACNTACTCTCAGCGGMACCCGCGGCTTCAGANACAGGGAGGNGAGGATAAATTCTGGGCGTGGTGCCCGGTRGACCAGTGTCAACAGYCACCGCCGCGGAATATAGGCGCTATAGATAGTTTTGACCCTTCATAAGATGAGCNATGGGTCYTGGTGYGCTTATCCGTTGCACGAGTGATTTGAGGAAGAACCGCGCCAATATCGTAGAGGACCAACGGATAGGGGGTRTRGCCTTTAGGYCGGACGGNACAGRTCTCNCGACGTAGAGAGRAAGGNACATGNGATGTGGGAGGGCCGCATTACGACTTCGTGTGTGGCCCCTGGGGGGGRCGAATCTGAAACAAGGGGTACACCTKTKTCGCCGCTTCTCATACTTRACGGCGAGGCGCATNCTCATTTCAYACAAGYAACYGCAACTTAAGTGTGAATCAAGCGGTTGAAACTGTGTAGGCCTGCGCGCNTATCGANNAGCTGAGTCGCCGTTCAGTTGTCATTTCCAGACAATCCATTTGGTGTCAAGTACCGAACGGMRATGTAKNACCCAAATCCGTTACAATTCCCTRGCCCACTCGTACRTANCTCAGCGGGCTCNKRAGTGCCCCTTCGTCCGCKGAGTGGATGTAGACCGCTACTGTCCGTCCCGTTCTGCTCCGACGGCNATCTTRATTACAYACCRCAGTAGCCCNCCCCTCCGCTGYAATTTGTACATGAAKTRCTGCTCTCTACGRGRYACMTGGAYYGCMTCCCASGYCAAM
>micr_V14042_A
RNGTCYRGRRRGRNRRTCCGCCAGTAANACCCTGGGCATGGACRTCMYYTAACKRAAATGCAACGAGGCGCTAAGGGCAGTCCMRYYCGACKRAKNGGAYYGTGTTCGTKGCRTRCGAYCMCGGGGGAACGCCTCCCAGACGCACGAGAGCRRTTTGACAGACGTGTAATGACGGGTTYGGCTATATCGGGGGRGKRYGACGCGGTGGGCRATGMGAGTGCCTCRATAYGGGCACGAAYGANTCGMCAACCCAMNCATGTARTTGYCTACGGTAYCCACCTYTRATTCGGANGACTCTGGCGGTAGCACTCGATGGGGACTCTCRARGGRCTYTCACACRGGGTCAGCGTCYCATGCTATAAAGTCCCCTAACGRYGCCTCCCCGCCTCTCYNGGTAGNACCGAACCCACCAACCAAACCCTACNCACGTCCGCRRATGACGMCTTMCYTGTYAYGCCACACTTMATGTYAATCYTCCCCTAGCCGGATATCACGANGCACCCCGAGTATGTGCGCCGGAGCAAGCATTCTCCRTAGCAGGTCGARTATTCRACTGGTTYGGGRTTRCGAGTTCCGAAGCCRCACCCNGCTGGGCYGATAGCMGAATMMCCCCGYTRCAGACYCTTGTGGAGCCGAATACMTAACCTCGARCAATGTGAACGAGCYYCATGCTGACACACCCTAAAGCGCGCGATNTGTCGCACNAGGCTGAAAAGGGCCCCMTCACCCCGCTGTGGCCGCNCTCRACGACAGAGCRGATNTTCRCACATTGTATCGCKGTTCCAYRCGCAGYAKYTCCACCCTGCGTMCAGYCCATRATCAMGACCCTGGACCGCACYACTATGATCCATAANGTGCTGCYNTTGTAAGGAGTCTGNCTCYGRNTGCARTACGTGANTTCGGTGACACTCGTGGTTCCCAAAGTCAGAGAAMGAAACGGMAYTCTGGGCGTAGTGCCCGGTAAACAATCGTCRGTRGCCACMGCCGCTGAGCCTGGGATCNACAAGCATTTNCAACTTTTCACAAGGTGATCGCTGGGTCCTRGTGTRMTCACCNATKGCATGAGTGGYTTGGGGRAGACTATCGTTAGNCTCRYGGAGGATTAGCGGACGGAGGGGATGGCCCYTGGAYCGGGCGAACTARGTTCTGTGACGCAGCTGKAAAAAGRTATGCRRTATGGGAGGGCAGCAKGAMGCYTCCRGGTGCGATYTCTAAAGGAGACNACCCTTNAACRARGAAGCYCTYCTCTTTGCCACTGCTCATACGTGGTGACGAGRCGTRGGTTCAGCTCACATGAGTGACYRCCGTCTARGKGCAAGTTGGKTAGTGGRAGCNGTGGAAGTACACACNYYGACCGAGMAGCTGGATCGCYGTTCAACCGTTACNTCCAGACAACCCCTTTGGTGTCAAGTATTGAACTACGACGTATGCCCCRGACCAGTTATGGTCCCYTGATCCACTCGYACGTACCTYAAYGGGYTCTKGMGTGCYYCTTCGTCCGCGGGGTGGMTGTGGACCGCCACTGTCCATCCTGTCCYTMYCAGGTRGCGATCTTAATTAYATACCRTGACGGAYCACCCCCCCACCGCAGTCCGTACGTAAAGTGTTGCNCGGWGCARGRCRCATGGATYGCMTTCAGCGTCGMM
>micr_V14031_A
GCGNCCGGGAAGGGGGTCCGCTAGTAGGGCCCTGGGCATGGATATTCCTTGGCKGAAATGCAACAAGGCACCAGAGGCAGTCYCNYCTGACKRATANGACTRTRTTYGKGGCATRCGACYMMGGGGGRATGCCYCCCAGACGCGCGAGRGNGATTTGACAGAYGTGTAATGACGGGTTCRGCTACATCGGGGGGGTAYNACGCRGTGGGCRRTGMGAGTGCCTCGAKATGGGCACGAATGNCTCGMCARTCCANYCATGTAGTYGCCTACGGTATCCACCTYCRATTCGGACGACTCTGGCGGNAGCACTCGATGGGGACCCTCRARGGGCTCTCACACGGGGTMAGCGTYTCATGCTATAARGTCCCCTMACGRYGCCTCCCCGCCTCTCTAGGTAGNACCGAACCCACCAACCAAACCCTACGCACGTCCGCRRMTGACGCCTTCCCCGYCAYGCCACACTTAATGTCAATNCTCCCCTAGCCGGRCCTCACGAAGCACCCCGAGTRTNNGCGCCGGAGCAAGCATTCKCCGTAGCAGGTCNGATATCCAACTGGTTYGRGGYTACGMGTTCCTAAGCCRCACCCGGCTGGGCYGATAGCCGAATMACACCGCCGCAGACCCTTGTGGRGCCGAAYACCTAACCTYRAGCAMTGTGAACGAGCCTAMTGCTGACACACCCTAAAGCGCGCGATCTGTCGCACRAGGCTGAAAAGGGCCCCCTCACCCCGCTGTGGCCGCCCTCRACGACAGAGCRGATRTYCGCACATTGTATCGCKGTTCCAYRCGCAGTAGTTCCACCCTGCGTCCAGYCCATRATCAAGACTCTGGACCGCACCACTATGATCCATAAGGTKCTGCCRTTGTAAGGAGTCKGGCTCYGRKCGYARTATGYGCYTTCGGTGAMACTCGTGRTTCCCAAAGTCNGAGAAMGAAACTRMATTCTGGGYGTAGTGCCCGGTAAACAAGYGYTGRYAGCCACMGCCGCTGANCCTGGGATCTACAAGCATTTGCAACYTTTCACAAGGNGATCGCTGGGNNCTRGTGTAMCCRCCCATGGTATGRGTGAYTTGRGGAAGACTATCGTTAGCMTCGCRGCGGATTAGCGGACGGAGRGGATGGCCCYTGGAYCGGGYGAACTARGTTCTGTAATGCAGCTAGAAAAAGRTACGMGGTRTGGGAGGGCAGCAKGAMGCTTCCRGGTGCGRTCTTTAAAGGAKACGACCCTTARACGAAGRGGMTCTYCTYTTYGCCRYTGCTCATACGTGGTGACGAGGCGTRGGTTCAGCTCAYMTGAGTGACYACCGTCTANGGRYAAGTTGGKTAGTGGRAGCCGTGGCGGCACACACATCGAYCGRGAAGCTRGNTCNCYGTTCAACCGTTACTTCCAGACAACCCCTTTGGTGTCAAGTATTRAACKGCGACGYATGCCCCRGACCMGTTATRGTCCYYTGATCCACTCGCATGTACCTCAACGGGYTCTKNMTYGCTYCTTCGTCCRCGGGKTGGMTGTGGACCGCCACTGTCCRTCCTGTCCYTATCMGGTRGCGATCTTAAYTATATACCRTGACGGAYCACCCCCCCACTGCRGTTCGTACGTAAAGYGTTGCYYTGAGCARGRCACATNGATYGCMTTCAGCGTCGMM
>schi_V9923_Grif7716_A
AAGTCCGGGAAGGGGGTCYGCCCGTAAAGCCCTAGGCATGGCTATCCCCTAACTAAAATGCAANGAGGCGCTAGGGGCAGTCTCGCCCGACKGCTANGACCGTGTTCGTGGCGTAAGACCCCGGGGGAATACCYCCCGGACGCACGAGAGCGATTTGACAGACGTGTAATGGCGGGTTTGGCTATATCGRGRGGGTATGATTCGGTGGGCGRTGCGAGTGCCTCGATATAGACACGAATGNYYCGMCARTCCNACCATGTAATCGCCTACGGTRYCCACCTTCAATTCGGACGACNCTGGCGGYAGCACTCRATGGGGGCCCTCRARGGGCTCTCACACGRGGTCNNCGTCTCATGCTATAAGTTCCCCTAACGATGCCTCCCCGCCTTTCTAGGTAGTGCCGRACCCMCCAACCAAACCCTACGCACGTCCGCGAATGACGACTTCCCTGCCATNCCGCACTTCRTGTCAAKCCTCCYCTAGCCGGATATCACGAGGCACCCCGAGTGCGTGCGCCGGAGCAAGCATTCTCCATAGCGGGTCGGACATTCARTTGGTTYGAGATTAAGCATTCCGAGGCCRYACCCNGCTGGGCYGATAGCAGAATMMTCCCGTCGCNGATCCTTGTGGRGCCGAATACCTAACCTCGAACAATGTGAACGRGCTTAATGCCGACATATCCTAAAGCGNGCGATCTGTYGCACRAGGCTGAAAAAGGCCCCCTCACCCCGCTGTGGCCGCCCTCRACGACAGAGCAGATRTYCNCACATTGTATNGCTGTTCCATGNGCAGTATTTCCACCCTGCGTACAGCCCATRATCACGACCCTGGACCGCACCACTATGATCCATAAGGTKCTGCCGTTGTAAGRGGTCTGRCTCYGGGTGCARTACGTGCYTTCGGTGACACTCGCGGTTCCCAAAGTCAGAGAAMGAAACGGMANTCTGGGCGTAGTGCCCGGTAGACAATCGTTGATGGCNACAGCCGCTGRGCCTGGGATCCACAAGCATTTGCAACCTTTCACAAGGTGATCGCTGGNTCCTRGTGTACTTACCCATTGTATAAGTGRTTTGGGGGAGACTATCGTTAGCCTCGTRGAGAATTCGCGNACGGAGGGGATGGCCCYTAGAYCGGACGAACTAGGTTCTGTRAYGCAGCTGTAAAAAGRTATGMANTRTGKGAGGGCAGCAKGACGCCTCCGGGTGCGATCTTTAAAGGAGACGACCCTTAAACGAAGAAGCTCTCCTCTTTGCCACTGCTCATACGTGGTGACGAGGCGTRKGTTCAGCYCACATGAGTGACTACCGCCTAAGKGCAAGTTGGKTAGTGGRAGCNGTGGAAGTACACACACTGACCGAGAAGCTGGATCKCYGTTCAACCGTTGCCTCCAGACAACCCCTTTGGTGTCANGTNTTGAACGGCGRCGTATGCCCCAGACCAGTTATAGTCCYTGGATCCACTCGNACGTACCTTAACGGGYTCYKGAGYGCTCCKTCGTCCGCGGGGTGGMTGTGGACCGCCACTGTCCGTCCCGTCCCTATCAGGTAGCGATCTTAATTACATACCRTGACAGAYCAYCCCCCNRCCGCAGTCYGTACGTAAAKYGTTGYTCTSAGCARGACRCATGGATCGCMTTCAGCGTCGMA
>step_HLK408_PI338279_A
GCGCTTAAAGGAAAAACCTACTCTCGAGACTTGAGGTACGGACGTCATTTGACTAACATGCAGTGAGGCACTAGAGGTAGKTCCGCCTGACKGCTAGGATTGYGTTCGGGGCATGAAACCCCGGGGGGGTGCCTCCTAGACGCATAAGAGCGGCTCGACAGGTGTRGAATTACGGGTTCGGCTGCATYAAAGGAATATAATTCGGTATACARTGAAGGTGCTTCGGGACGAGCATGAATGACTCGATANCCCAACAGTGTGATCGCCKMCAATGCCCACATTTGGTKTGGACGGCTCTGGCGTTARCGTCCGACGGGGGCCCCCRAGGGACTCCTACGCAAGGTCAGCTTTCTGTGCTACAGGGCCCTTTAGTAGCGTCCCCTCRCCTCTCCAGGCAGTGCYTACCCCCCCAACCAAATCCCACGCACGTCCGTGGACGATAACCTACTYGCCATGCCACACTTCATRTCAATCCCCCCCTAACTGGACCTCATGAATCCCCTCGAACGCGCGCGCCGGAGCAAGCATTCGCCGYAATAGATCGGACAYCCAGTTGATTCGAGATTACGCGTGYCTGAACCRCATACGGCTGGGCYGACAGTCGAATMCTCCCATCGCAAATTCTTGTGGGGCCGAATACCCAAYCTTAAGCAATGTGRACAGGTCTNCCGTTGGCACGTCCCRRAATGCGTAATTTGTCGCAYAAGACTGAAAGGGACCCCACCGCCCAACTACGGCCGCTCTCGGTGATGGAGYGGGTGTTCGTACRTCGTACTGCTGKTTCGTGTGCGRTGGCCTTGCCCTGCGTCCAGTCTATAATTAAAACTCTRGACTGCACCACTATAACCCATCCGGTKCTGCTATTGGAAGGAGTCGGGCTCYAATTGTARTACGCGACCTTGATAAAACCCATGGTCCTCGGAGTCAGAGAACAAAACTGAGCTCCGAGCGTGGCGTCCGGCAAATCGGTGCTGATGTCCACAGCCGCGGRGCATGGTCTCTACAAGCATTTGCAACTTTCCACAAGGTGATCGCTGGGTCCTRGCGYACCTGCCCATGGTACAAGTGGTTTGRGGAGGMCTATCGTTAGCCTCGCAGAGGATTAGCGGACGGAGGAGATGGCCCYCGGAYTGGGCGAACTAARTTCTGCGAYGTAGATGGRAGAAGATRCGMAGTATGGGAGGGCAGCAGGACGMCTCCGGGTGCGATCTCTAAAGGAGACGACCCTTAAACGAGGAAGCTCTYCTTTTTGCCACTGCTCATACGTGGTGACGAGGTGTAGGCTCAGTCCAYATGAGTGACYGCCGCCCAAGGGCAAGTTGGTTAGTGGGAGCCGTAGCAGTACNCACGTTTACCGAGAAGCTAGATCGCCATTCAACCATTGCCTCCAGACAACYCCTTTGGTATCAAGTATTGAACTGCGACGTATGCCCCRGACCCGTTATAGTCCCCTGACCTACTCRTACGTACCTCAACGRGYTCTGGATTGTCCCTTCGTCCGCKGGTTGGATGTGGACCRCCACTGTCCATCCTGTCTCTCTTAGGCAGCGATCCTARTTATATACCRTAACAGACNGCCCCCCCACCACAGTTCGTACGTGAGKTGTTGCTCTGAGCARGRCAMATGGRTCGCMTTCAGCGTCGAA
>magn_Se3777_B
ACGTCCGGGAAAGGAGTCCGCCCGTAAAGCCCTGGGCATAGATGTTCTCCAACGAAAGTGCAGCGCAATGTCGGGRGCAGGCTAGCTTGGCKGCTAGGGNTGTATNCGTTGCGCACGGTCAAGGGGGGACGCTTCCCGGACTCACGAGGACAATCTGATAGACGTGTAACGACGAGCTCGACTATGTCGGGGGGGGACAGCGCAGCAGACGATACGAGTGCCCCAAGATAGACACGCGCRACTCGACAACNCGACCRGGYAATTGCTTATAGTACCCACCTCNAATGCGGACGGTYTTGGTGTTNGCACTCGACAGGGGCCCTTGAGGGGCTCTTATACGGGGCCCGAGGCTCAGGCCATAAATTACCCTAGCGGTGCCTCCCCGCCTTGTTAGGYCGGAACKGCATCCACGATTCGGCYTTACATGTNCACGTGAATGACGACTTACYTACCGTATCATGCTGCATGGCAGNCCTTCCCTAGCCGAATACCACGAGTCATCTCGAGCGTGCGCGTTAAGGTAGATGGCAGCTGTGGCAGATNGAATACCCAGCTTGTTCTAGGYTGCGCACTCCTAGNCCATCTCCATCCAAGCYRATAACAGCGGCACCCCGTTACCGACTCCCGCAGAGCYAAGTGYATGGYCTTAGNCGACGTGAGCGAGCCTACTATCAATACACCCCAAAACACGCGGYCTGCTGTACGAGGYTGAAMAAGGYCCCCTAACTCAGCTGTGGCCGTTTTCAACGACAGAACGAGCGCCTACACACTGTATCGCTGTCTTATGCACAGCAGCCCCACCCTGCGTCCGGCATACAATCACGGCCCTAGGCCGTACCACCATGATCCATACGGCTNTGCTGTTAGGAGGGGTCTGGATCCGGTCGCAGTACATACTCTCAGCGGCACCCGCGGCTTCAGAAACAGGGAGGCGAGGATAAATTCTGGGCGTGGTGCCCGGTAGACCAGTGTCAGCNGCTACCGCCGCGGAATATAGGCGCTATAGATAGTTTTGAACCTTCATAAGATAANCGATGGGTCCTGGTGYGCTTATCCGTTGCGNGAGTGATTTNGGGAAGAACCGCGCCAATATCGTAGAGGAYYAACGGNTGGGGGAGGTGGCCTTTAGGYCGGACGGCACAARTCTCGCGACGTAGAGAGRAAAGTANATGCGGTATGGTAGGGCCGCATTACGACTCCGTGTGCGGTCTCTGGGGGGGRCGAATCTGNAACAAGGGGTATACCTKTGTCGCCGCTTCTCATACTTGACGGCGAGGCGTANACTCATTCCAYCCAGGTAACTGCAACTCAAGGATGAATCAAGCGGTTGAAGCTGTGTAGGCCTACGCGCCTATCGAGCAGCTGAGCCGCCGTCCAGTTGTCATTTCCAGACAATCCATTTGGTGTCAAGTACCGAGCGGCAACGTAKGCNCCAAACCCGTGGCAATTCCCTRGCCCACTCGTACRTATNTCAGCGGGCTCTKGATTGCCCCTTCGTCCGCNGAGTGGATGTAGACYGCTACTGTCCGNCCCGTCCTGCTCCGGCGGTNATCTTRATTACANACCRCAGTAGCCCACCCCTCCGCTGTAATTTGTACNTGAAGTRNTGCTCTCTACGRRRYACMYGGACYGCMTNCCASGYCAAM
>Asp5_Se5011_A
GCGCTTARGAGAGAAATYTACTCTCGAARCTNGAGGTACAGACGTCATTTGACGAACRTGCAATGAGGCACCAGAGGTAATCYCATCTGACKRMTAGGATTGTGTTCGTGGCATGMGNCCCCGGGGGGACGTCTCCCGGACTCATGAGAGCGGTTTGACAGGCGTGKAACGACGRGTTCGGCCGTATCGGAGGAGGGNARNKCGGNRGGNARTGAGAGTGCCTCGAGACGGACACGAATGACTCGACANCCCAACCATGTAACCGCCTACGATNCCCACMTTTGATTYGGACGGCTCTRGCGTNARCANCCGAYGGGGGCCCCCRARGGACTCTYACGCRGGGYCARCTTTYCGTGCTATAGGGTCCCCTAACRRCGYCTCCYCRCCTCTCTAGGTAGKGMCKACCCCCNCAACCAAACCCTACGCACGTCCGCGRAYGACGANTYACCYRYCATGCCACACTTCATGTCAATCCCCCCYTAACCGGRTCTCACGAAGCCCCYCGAACGCGCGCGCCGGAGCAAGCATTCGCNGTAACGGATCGGACATCCAGTTGAKTYGAGGTTACGMGTKCCTGAACYNCATCCGTCTGGGCYGATARCMGAATMCTACCAYTGCAGATCCYTGTGGRRCCGAAYACMCRAYCTTGAGCAATTTGAGCGAGCYTAACGCYARCACATCCCAAAATACGCGATTTGTCGCAYAAGGCTGAMAGGAGCCCCMCAGCCCMGCTGCGGCCGCTCTCGANGACAGAGCRGATGTTCRCGCATCGTATCGCTGTTTCATGCGCAGYGGCCTCRCCCTGCGTMCAGYCTATAATTACAACTCTAGACTGCACCACTATAATCCATAAGGTGCTGCTATTGTAAGGAGTCGGGCYCYAAGYGCARTACGTGMCTTCGGTGAMACYCATGGTYCCCGAAGTCAGAGAACGAAACTRAGCTCTGRGCGTAGCAYYCAGTAAACCGGTGCTGRTAGCCRYCGCCGCTRAGCCTGGTAKCTACAGGCATTTGCAACTTTCCACAAGGTGATCGCTGGGTCCTRGTGTAMYTACCYATKGTAYGGGTGATCTGGGRAGGACTATCGTTAGCCTCGYAGAGGATTAGCAKACGGAGGGGATGGCCCYYAGAYTGGGCNAACTAGGYTCTNCGAYGTAGCTAGRAGAAGATRCACGGTATAGGAGRGCCGCATGACGATYCCGGGTGCGATCTCTAAAGGNGACGACCCTTAAACRAAGRGGCTCTYCTTTTCGCCRCTGCTCATACGTGRTGACGAGGCTTAGGTYCAGTCCACATGAGTGACTGCCGTCCAAGGRCAAGTTGGTTAGTGAGAGCCGTGGAAGTAYACACGCTGACCGAGAAGCYGGATCGCYRTYCAACCATTRCTTCCAGACAACCCCTTTGGTGTCAAGTATTGAACTGCGACGCATGCCCMRGAYCCGTTATRRTCCCCTGATCCACTCGCACGTAYCTTARCGGAYTCTGGMTTGCCCCTTMGTTCGCKGGTTGGATGTGGACCGYCACTGTCCATCCCGTCTCTCTCAGGCGGCAATYTTAAYTATATACCRTAACAGACCACCCCCCCACCACAGTCCGTACGTGAAKTGYTGCTCGGAGCARGACACMTGGNTCGYMTTCARCGTCGAA
>Asp9_Ma1979_A
RCGCTTGNGAAAAAARTTYGTTATYRAARCYTTRGGCAYGGAYRTTMTTTAACGAAMGTGCAACRCGGCRCCAGAGGTAGKTTCGCCTGRCKAATRGGATTGTGTTCGKGGCRCGAGRCCMCGGGGGGACAYYTCCCGGACTCATAAGAGCRGTTTGACAGGCGTGTAATGACGRGTTTGGCYNTATCGGRGRAGGATGGTTCGGTRGRCGRTGMGRGTGCCCCAAGATGGACACRAATGACTMGACAATCCAACCATGTAATCGTCTACRGTACCCACMTTTGATTYGGAMGGCTCTRGCGGTARCGCCCGAYGGGTGCCCYCRARGGACTCYCAYGCRAGGTCAGCTTTYCGTGCTACAAGGTCCCCTCRCGRTTCCCCCTTRCNTTTCTAGGTAGTGCCTACCCCCCCGACCAAACCCTACGCACGTCCGCGGACGACGMCTTACCYGCCATGCCACACTTCAKNTCAATCCCCCCYTARCCGGGTATMACGARGCCCCTCGARCGCGCGCGCCGGAGCAAGCATTCTMCGTAACAKATCGRRCATCCAGTTGGGTCGAGGTTACGMRNTCCTGGRCTRYACCCGGCTGGGCYGATAGCAGCATMACCCCAYCGCCGAYTMTTGTGGGGCCGAATACMCARCCTTGAACAATGTGAGCGARCYTMMTGCCGACACATCCCAAAATACGCGATCCGTCGCAYARGGCTGAMAGAGACYCAATCGCTCCGCTRYGGCCRCTCTCRACGACGGAGCAGAYGTTCGYGCANCGTRTCAYNGTTCYRCGCGCANYAGCCYCRCCCTGCRTMCGGYCTATRATCACRACTCTAGACTGCATTGCTATAATCCATAANGTGCTGCTATTGGAAGGAGTCGGGCYCYRAKCGCARTACGTGNCTTCGGTGAAACCCATGGTTCCCRAAGTCAGAGAACGAAACTGAACTCTGGGCGTAGTGCCCAGTAAACMRGTGTNANYRGCCRYMGCCGCTGAGCCTGRTATCTACAGGCATTTGCAACTTTYCACAAGGTGATCGCTGGGTCCTRGYGTRCYTGTCCATGGTATGRGTRATCTGGGAARGACTATCGTTAGCCTCGYAAMGGATTAGCGKACGGAGAGGATGGCCCYCGGAYCGGGCAAACTAGGTTCTGCAACGYRGCNGTAAGAAGATACAMAGTATGGGAGRGCCGCATGACGAYYCCGGGYRCGGTCTCTAAAGGAGACGACCCTTAAAYGGAGAAGCYCTYCTYTTYGCCGCTGCTCATACGTRGTGACGAGGYTTAGRCTCAKTYCAYATGAGTGATTGCCRTYCRAGGGCAAGTTGGTTAGTGARAGCCGGGGCAGTACACACACTGRCCGAGAAGCTAGATCGCCGTTCAACCATTRCCTCCGGACAACCCCTTTGGTGTCAGGTACTGAACTRCGACGCATGCCCARGAYYCGTTATAGTCCCYTGATCTRCTCGYACRTRCCTYARCGGGYTCTGGAKTGCCCCTTCGTTCGCGGAGTGGACATGGACCGCCACTGTCCGTCTCGTCTCTCTTAGGTGGCGATCTTAATTATANACCRTAACAGACNACCCCCCCACCGCAGTCCGTACGTGAGNTGTCKCTCTSAGCARGRCACATGGAYCGYMNTCARCGTCGAA
>Asp1_Ma1918_A
GMGCTYAGGGAAGAGGTCCGCCMTTGAGACCTTAGRYATGGATRTTCTTTGACTAACRTGCAAYAAGGCACCAGARGYAAKTCCGYCCGGCKGMKRGGRYTGNGTTCATGGCACRAAAYCACGGGGGGGCATCTCCCGGACTCATAAGAGCGGTTTGACAGGCGTGTAAYGAAGRGTYCGGCTATATCGGRGARGGATAGYGCGGTGGANARTGAGAGTGCNTCAAGATGGACACGAATGAYTCGAYAACCCAATAGTGTAATCGCNTACGGTACCYACMTTTGATTYGGACGGCTCTGGCGGTARCACCTGACGGGKGCCCTCRARGGACKCTCACGCAAGGTCARCTTTYCGTGCTACAAGGTCCCCTCRCGRCGNCYCCYTRCCTTTCYAGKTAGTGCCKACCCCCCCGACCAAACCCTACGCACGTCCGCGRMYGACGCCTTACCYGCYATGCCACACNTCATGTCAATCNCCCCYTNGCCGGRYATMCCGARGCCCCYCGAGCGCGCGCGCCGGAGCAAGCATTCGCCGTAAYAGATCGGACATYCRGTTGRNTCGAGANTACGNRTGCCTAAGCYRCACMCGTCTGGGYYGATAACCGMATMACCCCAYCGCANATTMYTGTGGGACCGGNYACAYAACCTTGRGCAMTTTGAGCGAGCTNACTGCCGACACATCCCAAARTACGCGATCYGTCGCACAAGGCTGAAAGAGACTCAMTCGCCCAGCTATGGCCGYTCGCRACGRCGGAGCAGAYGTTCGCACATCGTRTCGCKGTTYCGTGCGCAGTAKCCCCACCATGCGTCCGGYCTATRATCAMGACCCTAGACTGCATTGCTATAATCCATAAGGTGCTGCTATTGGARRGAGTCGGGCYCYRATCGCARCGCGTGCCTTCGGTGACACYCRTGGTTCCCAAAGTCAGAGAACGAAAMTGAACTCTGGGCGTAGYGCTCAGTAAACMGKTGYTGANGGCCACAGCCGCTGAGCCTNGTAGTTACAGGCATTTGCAACTTTCCACAAGGCGATCACTGGGTCCTRGTGTAMTTACMTATGGTRYARGTGGTCTKGGRRRGACTATCGTTAGCCTCGYRAMGGATTAGCAGACRGAGGGGATGGCCCYCGGAYCGGGCRAACTAGGTTCTGNAACGCGGCTGGAAGAAGATACGMAGTANGGGAGGGCCGCATGACTATTCCGGGCACGRTCTTTAAAGGAGACGACCCTTAAACGAAGAAGCTCTYCTTTTTGCCAYTGCTCATACGTGGTGACGAGGTTTAGGTTCAGTCCAYATGAGTGAYTGCCRCYYAAGGGYAAGTTGGTTAGTKARAGCCNTNGCAGTAYACACATTTACCGAGAAKCCGGATCGCCGTTCAACCATTRCCTCCGGACAACCTCTTTGGTATCAGGTATTGAACTRCGACGCATGCCCCNGACCCGTTATGGTCCCYGGATCYACTCGTATGTACCNCARCGGGYTCTGGMGYGCNNCKTCGYTYGCGGNGCGGACATGGACCGCCACTGTCCRTCTCGTCTCTCTTAGGTGGCRATYTTAAYYATATACCRTGACAGAYCGCCCCCCYACCGCAGTCCGTACGTGAGKYGTCGCTCTCAGCARGRCAMATGGATCGNMTTCARCGTCGAA
>Asp3_Se5021_A
GMGCTTRGRRAARAGGTTCGTYAKYGANACCTTGTGCATGGACRNTATTYRACGRNARTGCAAYGMGGCRCCAGAGGTAGTTTCRCCTGACKGATAGGATTGTGTNCGGGGCACAAAGCCCCGGGGGGRNATYTCCCGGACTCATRAGAGCGGTTTGRCAGGCGNGTAATGACGGGTYTGRCTGTATCGGRGGGGGGTNRYKCGGTAGACRATGMGRGTRCYCCAAKNCGGACACRAANGACTAGACAATCCAACCATGTANTCGCCTACGGTACCCACATTTGATTTGGACGGCTCTRGCGGTARCNCCCRACGGGTGCCCYCRANGGACNCTCANGCAAGGTCARCTTTCNGTGCTATRAGNTCCCYTARCGRYTCCCCCTTRCCTTTCTNGGTMGTGCYTACCCCCCCNACCAAACCCTACGCACGTCCGCGGACGACGMCTYACCTACCAYGNCRCAYTTCATRTCAATCCCCCCTTAACCGGGTATCMCGAATCCYCTCGNGCGCGYGCGCCGNAGCAAGCATTCTMCGTAACAGATCGGRCAYCCRGTTGGGTCGAGRYTNCRNRTKCCGGRGCCRCATCCNGCTGGGCYGNTAGCMNAATMACCCCACCGCAGRTTMTTGTGKGGNCGAATNCAYARCCYYGRRCGMTGTGAGCGAGCCYACYGCCGACACAYCCCAAAANACGCGATCYGTCGCAYAAGGCTGAMAGAGRCCCAATCGYNCCGCTGCGGCCACTCTCRACGACGGAGCAGACGTTCGCGCATCGTRTCNCNGKTCYACGCGCAGTAGCCCCACCCYGCGTMCGGYNTATRATCACRACYNTAGACTGCATTGCTATANTCCATAAGGTGCTGCTATTGKAAGGAGTCGGGMYCYRAKCGCARTACGTGCCNTCGGTGAMACCCRTGGTTCYCAAAGTCNGAGAACGAAAMKGMACTCTGGGCGTANNGCCCAGTNANCMRGTGYCRRCRGCCAYCGCCGCTGARCCTGGTAGYTACRGGCATTTGCAACYTTCCACAAGGYGATCGCTGGNTCNTGNYGNACCYACCCRTTGTATARATRATCTGGGAARGACTMTCGTTAGCNTCGCAGAGGATTAGCGTACGGAGGGGATGNCCCYYGGAYCGGGTARACTGGGTTCTGNAACGTAGCTRGAAGAAGATACGMAGTAYGKGAGGTCNGCAKGACNACTCCGGGCACGRTYTYTAAAGGAGACGACCMTTAAACGAAGAAGCTCTYCNCTTYGCCGCTGCTNANACGTRGTGACGAGRCTTAKGCTCAGTCCACATGAGTGATTGCCACTYANGGRTAAGTTGGTTAGTGARANCCRTGGCAGTACAYACRNTGACMGAGAAGCTGGATCGCCRYTYAACCATTNCCTCCGGACAACYCCTTTGGTGTCAGGTAYTRAACTAMGACGCRTGCCYNRGRYYCGTTATAGTCCCYGGATCTACTCGCACRKRNCTYAGCGNGYTCTKRAGTGNCYCTTCGTYCGCGGRGTGGACATGGACCGCCACTGTCCGTCTTGTCTCKMTYAGGTGGCGATYTTANTTMTATACCRTAANANACYACNCCCCCACCGCAGTCCGTACGTGAGTTGTCKCTCTCWGCARGRCACATGGANCGNMYTCARCGTNGMA
>Asp6_Ma1469_Unk
ACGTCCGGGAAAGGAGTCCGCTNGTAAAACCYTGGGCATAGATGTTATCCAACTRAAGCGCAGCGCAANATCGGGGGCAGTCTCGCTTGGCKGCTAGGGNTGTATTCGTKGCGCACGACCAAGGGGGGACATNTCCCGGACTCANGAGGGCAANCTGATAGACGTGTAANGACGAGCTCNACTATATCGGGGGAGGACAGCGCAGTAGACGATACGAGYGCCCCAAGATGGAYACGCGCRACTCGACRRCYCGACCANNTAATTGTTTACGGTACCCACCTCCAATGCGGACGGCTCTGGNGTTARCACCCGACRGGGGCCCTCGAGGGGCKCTTATACGGAACCCGAGGCCCATGCNATAAATTACCCTAGCGGTGCCNCCCCGCCTTNTTAGGTCGGAAYGACCCCCNTRACYAAACCCTMNACACGTCCGTGAATGANGACTTACYYACCGTGYNACGCTNCATGTYAAKCCTCCCCTAGCCGGATATNNCGAGTCACCTCNAGCGTGCGCGCCGGGGTAGATATTCGCTGTAGCAGATCGNATACTNGGCTGGTNCTAGGYTGCGCGCTCCGAGGCCRYCTCCGTCTAGGCYRATAACAGCAGAACCNCGTCGCAGACTCCTTTGGAGTCAGGTACATGGCCTTAAGCGACGTGAACGAGCCTAATACCAATCCACCCCAAAACACGCGNCCTGCCGCACAAGGCYGAMMAAGGYCCCCTCACNCAGCTGTGGCCGTCTTCAACGACAGAAYGNACGTYTAYACATTGTATCGCTNTTTTATGCACAGCAGCCCCACCCTGCGTACGGCCTAYAATCACGGCCCTAGGCCGCACTACTATGATCCATACGGTGCTGCTGTTGKGARGGGTCGGGATCCGGTCNCAGTACGTGCTCTNAGCNACACCCGCGGYTCCCGAAGYAGGAAGACGAGGATAAATCCTGGGCGTGGCGCCCGGTAAACCAGTGTCAACAGCCACCGCCGCGGANYMYAGGCGCTNCRGATATTTGCAACCTTCCRTAAGGTGAGCGCTGGNTCNTGGTGTGCTTATCTGTTGCACGAGTGATTTNGGGAAGAACAGCGCCAATATCGCRGAGGACCARCGGATAGANAGTATGGCCTTTAGAYCGGACGGACTAGATCCCGCRACATAGATAGRAAANGATATGCGGTAYGGKAGGGCCGCATNACGACTCCGTGTGCGNCCTCTRGGGGAGGCGAACATTAAACGAAGAGTCTCTCNKCGTTGCCGCTGCCCATACTTGACGGCGARGCGTRGACTAATTCNAYCTAGGTAATTGCCACTCAAGGGTAAGTTGGKCGGTTNAARCCGNGTAGNNATACACACTKATMGGGCAGCTGGGTCGCCGYTCAGNCGTTACTTCCAGACAATCCCTTTGGTGTCAAGTACCGAAYGGCGACATATGCCTCAARTCCGTTATAGYTYCCTGGCCCRCTARCACGTATCNCAGCGGGCTCTGGAGTRCCCCTCCGTCCGCGGAGTAGATGTAGACCGCCACTGTCCGGCCCGTCCTTCTCNGGCGGTGATYTTAATCACATACCATAATANAYCACCCCTCCGCCGCAGTTCGTACGTGAAGYRCTGCTCTCTAYAGGRYAAANGGATYGCMTNCARSGTCGAC
>step_Sv3712_A
GAGCTTAAGGGAAAAACCTGTTATCGAGACTTGAGGTACGGACGTCATTTGACTAAAATGCAACGAGGCACCAGAGGTAGKTCCGCCTGACKGCTAGGATTGYGTTCGGGGCATACAACCCCGGGGGGGTGCCTCCTAGACGCATAAGAGCGGCTCGGCAGGTATGTAATTACGGGTTCNGCTGCATCAAAGAAATATAATTCGGTATACARTGAAGGTGCTTCGAGACGAGCATGAATGACTCGACAACCCAACAGTGTAATCGTCTACAATGCCCACATTTGATKCGGACGGCTCTGGCGTTARCGTCCGACGGGGGCCCCCRAGGGACTCCTACGCGAGGTCAGCTTTCCGTGCTACAGGGCCCTTTAGTAGCGTCCCCTCRCCTCTCCAGGCAGTGCCTACCCCCCCAACCAAACCCCACGCACGTCCGTGGACGACAACTTCCTTGCTATGCCACACTTCATRTCAAKCCCCCCCTAACTGGACCTCATGCATCCCCTCGAGCGCGCGCGCCGGAGCAAGCATTMTCCGTAATAGATCGGACAYCCAGTTGATTCGAGATTACGAGTTCCTGAACCRCATACGGCTGGGCYGACAGTCGAATMATCCCATCGCAGATTCTTGTGGGGCCGAATACACAAYCTTGRACACTGTGRACAAGTTTMCCGTTGGCACGTCCCARAATGCGTAATTTATCGCAYAAGACTGAAAGGGACCCCATCGCCCAACTACGGCCGCTCTCGATGATGGAGYGGATGTTCGTACATCGTACTGCTGKTCCATGCGCGGCAGCCTTGCCCTGCGTCCAGTCTATAATTAAGACTCTRGACTGCACCACTATAACCCATCCGGTKCTGCTATTGTAAGGAGTCGGGCTCYAATCGTARNACGCGACCTTGNTAAAACCCATGGTCCTCGGAGTCAGAGAACAAAACTGMGCTCCGAGCGTGGCGTCCAGCARATCGGTGCTGATGGCCACAGCCGCGRAGCCTGGTCTCTACAAGCATTTGCAACTTTCCACAAGGYGATCGCTGGGTCCTRGCGTACCTGCCCATGGTGCAAGTGGTCTGRGGAAGACTATCGTTAGCCTCGCAGAGGATTAGCGTACGGAGGGNATGGCCCYYAGNYCGGGCGAACTAAGTTCTGCGAYGTAGATGGRAGAAGATACGCAGTATGGGAGGGCCGCAGGACGMCTCCGGGTGCGATCTCTAAAGGAGACGACCCTTAAAYNAGGAAGCTCTYCTTTTCGCCGCTGCTCANACGTGGTGACAAGGTGTAGGTTCAGTCCAYATGAGTGACYGCCGCCCAAGGGCAAGTTGGTTAGTGGGAGCCGTGGAAGTATACACGTTGACCGAGAAGCTGGATCGCCATTCAACCATTGCCTCCAAACAACCCCTTTGGTATCAAGTATTGAACTGAGACGTATGCCCCRGACCCGTTATAATCCCCTGATCCACTCGTACGTACCTCAACGRGYTCTGGATTGCCCCTTCGTCCACKGGTTGGATGTGGACCRCCACTGTCCATCCTGTCTCTCTCAGGCAGCGATCTTAATTMTATACCRTAACAGACCGCCCCCCCACCACAGTTCGTACGTGAGKYGTNGCTCTGAGCARGRCACATGGRTCGYMYTCAGCGTCGAA
>step_V13828_PI599187_A
GAGCTTAAGGAAAAAACCTGTTATCGAGACTYGAGGTACGGACGTCATTTGACTGACATGCAACGAGGCACTAGAGGTAGKTCCGCCTGACKAATAGGATTGYGTTCGGGGCACGAAACCCCGGGGGGGTGCCTCCTAGACGCATAAGAGCGGCTCGACAGGTATGTAACGACGGGTTCGGCCACATCGAAGAAAGATGATTCGGTATACGRTGAGGGTGCTTCGAGACGAGCATGAATGACTCGATAACCCAACAGTGTAACCGTCTACAATGCCTACATTTGATKYGGACGGCTCTGGCGTTARCACCCGACGGGGGCCCCCRAGGGACTCCTACGCGAGGTCAGCTTTCCGTGCCATAGGGCCCTTTAGTAGCGTCCCCTCRCCTCTCCAGGCAGTGCYTACCCCCCCAACCAAACCCCACGCACGTCMGTGGACGATAACTTCCTTGCTATGCCACACTTCATRTCAAKCCCCCCCTAACTGGACCTCATGCATCCCCTCGAACGCGCGCGCCGGAGCAAGCATTMGCCGTAATAGATCGGACAYCCAGTTGATTYGAGATTACGAGTGCCTGAACCRCATACGGCTGGGCYGACAGTCGAANMCTCCCATTGCAGATTCTTGTGGGGCCGAATACACAAYCTTGAGCACTGTGRACGAGTTTMCCGTTGGCACGTCCCRRAATACGTGATTTATCGCAYAAGACTGAAAGGGACCCCACNGCCCAGCTGCGGCCGCTCTCRGCGATGGAGYGGATGTTCGCACATCGTACTGCTGKTCCATGCGCGGCGGCCTTGCCCTGCGTCCAGTCTATAATTAAGACTANGGACTGCACCACTATAACCCATCCGGTGCTGCTATTGGAAGGAGTCGGGCTCYAATCGNARTACGCGACTTTGGTAAAACCCATGGTCCTCGGAGTCAGAGAACAAAACTGAGCTCCGAGNGTAGCGTYCGGCAAATCGGTGCTGATGTCCACAGCCGCGRNGCCTGGTCTCTACAAGCATTTGCAACTTTCCACAAGNYGATCGCTGGGTCCTRGTGYGCCTGCCCATGGTGCAAGTGGTTTGGGGAGGACTATCGTTAGCCTCGCAGAGGATTAGCGGACGGAGGAGATGGCCCTYGGAYTGGGCGAACTAGGYTCTGCGAYGTAGATGGRAGAAGATACGMAGTATGGGAGGGCCGCAGGACGMCTCCGGGTGCGATCTCTAAAGGAGACGACCCTTAAACGAGGAAGCCCTTCTCTTTGCCGCTGCTCATACGTGGTGACAAGGTTTAGGTTCAGTCCAYATGAGTGACYGCCGTCCAAGGGCAAGTTGGTTAGTGGGAGCCGTGGAAGTATACACGTTTACCGAGAAGCTGGATCGCCATTCAACCATTGCCTCCAAACAACCCCTTTGGTATCAAGTATTGAACTGCGACGTATGCCCCRGACCCGTTATAATCCCCTGATCTACTCGTACGTACCTTAACGGGYTCTGGATTGCCCCTTCGTCCACKGGTNGGATGTGGACCRCCACTGTCCATCCTGTCTCTCTTMGGCAGCGATYTTARTTMTATACCGTAATAGACCGCCCCCCCACCACAGTTCGTACGTGAGKTGTNGCTCTGAGCARGACACATGGRTCGCMTTCAGCGTCGAA
>step_V10229_A
GCGCTTAAAGGAAAAACCTACTCTCGAGACTTGAGGTACGGACGTCATTTGACTAACATGCAGTGAGGCACTAGAGGTAGKTCCGCCTGACKGCTAGGATTGYGTTCGGGGCATGAAACCCCGGGGGGGTGCCTCCTAGACGCATAAGAGCGGCTCGACAGGTGTRGAATTACGGGTTCGGCTGCATYAAAGGAATATAATTCGGTATACARTGAAGGTGCTTCGGGACGAGCATGAATGACTCGATAACCCAACAGTGTGATCGCCKMCAATGCCCACATTTGGTKTGGACGGCTCTGGCGTTARCGTCCGACGGGGGCCCCCRAGGGACTCCTACGCAAGGTCAGCTTTCTGTGCTACAGGGCCCTTTAGTAGCGTCCCCTCRCCTCTCCAGGCAGTGCYTACCCCCCCAACCAAATCCCACGCACGTCCGTGGACGATAACCTACTYGCCATGCCACACTTCATRTCAATCCCCCCCTAACTGGACCTCATGAATCCCCTCGAACGCGCGCGCCGGAGCAAGCATTCGCCGYAATAGATCGGACAYCCAGTTGAKTCGAGATTACGCGTGYCTGAACCRCATACGGCTGGGCYGACAGTCGAATMCTCCCATCGCAAATTCTTGTGGGGCCGAATACCCAAYCTTAAGCAATGTGRACAGGTCTMNCGTTGGCACGTCCCRRAATGCGTAATTTGTCGCAYAAGACTGAAAGGGACCCCACCGCCCAACTACGGCCGCTCTCGGTGATGGAGYGGGTGTTCGTACATCGTACTGCTGKTTCGTGTGCGRTGGCCTTGCCCTGCGTCCAGTCTATAATTAAAACTCTRGACTGCACCACTATAACCCATCCGGTKCTGCTATTGGAAGGAGTCGGGCTCYAATTGTARTACGCGACCTTGATAANACCCATGGTCCTCGGAGTCAGAGAACAAAACTGAGCTCCGAGCGTGGCGTCCGGCAAATCGGTGCTGATGTCCACAGCCGCGGRGCATGGTCTCTACAAGCATTTGCAACTTTCCACAAGGTGATCGCTGGGTCCTRGCGYACCTGCCCATGGTACAAGTGGTTTGRGGAGGMCTATCGTTAGCCTCGCAGAGGATTAGCGGACGGAGGAGATGGCCCYCGGAYTGGGCGAACTAARTTCTGCGAYGTAGATGGRAGAAGATRCGMAGTATGGGAGGGCAGCAGGACGMCTCCGGGTGCGATCTCTAAAGGAGACGACCCTTAAACGAGGAAGCTCTYCTTTTTGCCACTGCTCATACGTGGTGACGAGGTGTAGGCTCAGTCCAYATGAGTGACCGCCGCCCAAGGGCAAGTTGGTTAGTGGGAGCCGTAGCAGTACACACGTTTACCGAGAAGCTAGATCGCCATTCAACCATTGCCTCCAGACAACYCCTTTGGTATCAAGTATTGAACTGCGACGTATGCCCCRGACCCGTTATAGTCCCCTGACCTACTCRTACGTACCTCAACGRGYTCTGGATTGTCCCTTCGTCCGCKGGTTGGATGTGGACCRCCACTGTCCATCCTGTCTCTCTTAGGCAGCGATCCTARTTATATACCRTAACAGACCGCCCCCCCACCACAGTTCGTACGTGAGKTGTTGCTCTGAGCARGRCAMATGGNTCGCMTTCAGCGTCGAA
>step_V12488_A
GCGCTTAAGGGAAAAACCTATTATCGAGACTTGAGGTACGGACGTCATTTGACTAACATGCAGTGAGGCACTAGAGGTAGKTCCGCCTGACKGCTAGGATTGYGTTCGGGGCACACAACCCCGGGGGGGTGCCTCCTAGACGCATAAGAGCGGCTCGACAGGTGTAGAATTACGGGTTCGGCCGCATYAAAGGAATATAATGCGGTATACARTGCAAGTGCTTCGAGACGAGCATGAATGACTCGATARCCCAACAGTGTGACYGTCTACAATGCCCACATTTGGTKCGGACGGCTCTGGCGTTARTGTCCGACGGGGGCCCCCRAGGGACTCCTACGCAAGGTCAGCTTTCTGTGCCACAGGGCCCTTTAGTAGCGTCCCCTCRCCTCTCCAGGCAGTGCYTACCCCCCCAACCAAATCCCACGCACGTCCGTGGATGACGCCTTACTYGCCATGCCACACTTCATRTCAATCCCCCCCTAACTGGACCTCATGCATCCCCTCGAACGCGCGCGCCGGAGCAAGCATTCGCCGYAATAGATCGGACAYCCAGTTGATTCGAGATTACGAGTGYCTGAACCRCATACGGCTGGGCYGACAGTCGAATMCTCCCATCGCAAATTCTTGTGGGGCCGAATACCCAAYCTTARGCAATGTGRACAGGTCTACCGTTGGCACGTCCCRRAATGCGTAATTTGTCGCAYAAGACTGAAAGGGACCCCACCGCCCAACTACGGCCGCTCTCGGTGATGGAGYGGGTGTTCGTACATCGTACTGCTGKTTCATGTGCGRTGGCCTCGCCCTGCGTCCAGTCTATAATTAAAACTCTNGACTGCACCACTATAACCCATCCGGTKCTGCTATTGGAAGGAGTCGGGCTCYAAGTGTARTACGCGACCTTGATAAAACCCATGGTCCTCGGAGTCAGAGAACAAAACTGAGCTCCGAGCGTGGCATCCGGCAAATCGGTGCTGATGTCCACAGCCGCGGNGCATGGTCTCTACAAGCATTTGCAACTTTCCACAAGGTGATCGCTGGGTCCTRGCGYGCCTGCCTATGGTGCAAGTGGTTTGRGGAAGACTATCGTTAGCCTCGTRGAGGATTAGCGGACGGAGGGGATGGCCCYNGGAYCGGGCGAACTAARTTCTGCGAYGTAGATGGRAGAAGATRCGMAGTATGGGAGGGCAGCAGGACGMCTCCGGGTGCGGTCTCTAAAGGAGACGACCNTTAAACGAAGAAGCTCTTCTTTTTGCCACTGCTCATACGTGGTGACGNGGTGTAGGCTCAGTCCAYATGAGTGACTGCCGCCCAAGGGCAAGTTGGTTAGTGGGAGCCGTAGCAGTATACACGTTTACCGAGAAGCTAGATCGCCATTCAACCATTGCCTCCAGACAACYCCTTTGGTATCAAGTATTGAACTGCGACGTATGCCCCRGACCCGTTATAGTCCCCTGACCTACTCRTACGTACCTCAACGRGYTCTGGATTGCCCCTTCGTTCGCKGGTTGGATGTGGACCRCCACTGTCCATCCTGTCTCTCTTAGGCAGCGATCCTARTTATATACCRTAACAGACCGCCCCCCCACCACAGTTCGTACGTGAGKTGTTGCTCTGAGCARGRCAMATGGRTCGCMTTCAGCGTCGAA
>step_V12575_PI591359_A
GAGCTTAAAGGAAAAACCTATTATCGAGACTTGAGGTACGRACGTCATTTGACTAGCATGCAATGAGGCACTAGAGGTAGKTCCGCCTGACKGCTAGGATTGYGTTCGGGGCATGAGACCCCGGGGGGGTGCCTCCTAGACGCATAAGAGCGGCTCGGCAGGTATRGAATTACGGGTCCGGCCGCATYAAAGGGATATAATTCGGTATACARTGCAGGTGCTYCGGGACGAGCATGAATGACTCGATARCCCAACAGTGTGATCGCCTACAATGCCCACATTTGATKCGGACGGCTCTGGNGTTARCGTCCGACGGGGGCCCCCRAGGGACTCCTACGCAAGGTCAGCTTTCTGTGCTACAGGGCCCTTTAGTAGCGTCCCCTCRCCTCTCCAGGCAGTGCCTACCCCCCCAACCAAACCCCACGCACGTCCGTGGACGACAAYTTACTTGCCATGCCACACTTCATRTCAATCCCCCCCTAACTGGACATCATGCATCCCCTCGAACGCGCGCGCCGGAGCAAGCATTCGCCGYAATAGATCGGACAYCCAGTTGATTCGAGATTACGAGTGYCTGAACCNCATACGGCTGGGCYGACAGTCGAAKMATCCCATTGCAAATTCTTGTGGGGCCGAATACCCAAYCTTAAGCAATGTGRACAGGTTTMCCGTTGGCACGTCCCRRAATGCGTAATTTGTCGCAYAAGACTGAAAGGGACCCCACCGCCCAACTACGGCCGCTCTCGGTGATGGAGYGGGTGTTCGTACATCGTACTGCTGKTTCGTGTGCGRTGGCCTTGCCCTGCGTCCAGTCTATAATTAAAACTCTRGACTGCACCACTATAACCCATCCGGTKCTGCTATTGGAAGGAGTCGGGCTCYAATTGTARTACGCGACCTTGATAAAACCCATGGTCCCCGGAGTCAGAGAACAAAACTGAGCTCCGAGCGTGGCGTCCGGCAAATCGGTGCTGATGTNCACCGCCGCGGRGCATGGTCTCTACAAGCATTTGCAACTTTCCACAAGGTGATCGCTGGGTCCTRGCGYACCCACCCATGGTACAAGTGGTTTGGGGAAGACTATCGTTAGCCTCGTRGAGGATTAGCGTACGGAGGAGATGGCCCYCGGAYCGGGCGAACTAARTTCTGCGAYGTAGATGGRAGAAGATRCGMAGTATGGGAGGGCAGCAGGACGMCTCCGGGTGCGGTCTCTAAAGGAGACGACCCTTAAACGAGGAAGCTCTTCTTTTTGCCACTGCTCATACGTGGTGACGAGGTGTAGGTTCAGTCCAYATGAGTGACTGCCGCCCRAGGGCAAGTTGGTTAGTGGGAGCCGTAGAAGTATACACGTTTACCGAGAAGCTAGATCGCCATTCAACCATTGCCTCCAGACAACCCCTTTGGTATCAAGTATTGAACTGCGACGTATGCCCCRGACCCGTTATAGTCCCCTGATCTACTCRTACGTACCTCAACGRGYTCTGGATTGTCCCTTCGTTCGCKGGTTGGATGTGGACCRCCACTGTCCATCCTGTCTCTCTTAGGCAGCGATCCTAATTATATACCRTAACAGACCGCCCCCCCACCACAGTTCGTACGTGAGKTGTTGCTCTGAGCARGRCAMMTGGRTCGCMYTCAGCGTCGAA
>step_Ve13258_PI591350_A
GCGCTTAAAGGAAAAACCTACTCTCGAGACTTGAGGTACGGACGTCATTTGACTAACATGCAGTGAGGCACTAGAGGTAGKTCCGCCTGACKGCTAGGATTGYGTTCGGGGCATGAAACCCCGGGGGGGTGCCTCCTAGACGCATAAGAGCGGCTCGACAGGTGTRGAATTACGGGTTCGGCTGCATYAAAGGAATATAATTCGGTATACARTGAAGGTGCTTCGGGACGAGCATGAATGACTCGATAACCCAACAGTGTGATCGCCKMCAATGCCCACATTTGGTKTGGACGGCTCTGGCGTTARCGTCCGACGGGGGCCCCCRAGGGACTCCTACGCAAGGTCAGCTTTCTGTGCTACAGGGCCCTTTAGTAGCGTCCCCTCRCCTCTCCAGGCAGTGCYTACCCCCCCAACCAAATCCCACGCACGTCCGTGGACGATAACCTACTYGCCATGCCACACTTCATRTCAATCCCCCCCTAACTGGACCTCATGAATCCCCTCGAACGCGCGCGCCGGAGCAAGCATTCGCCGYAATAGATCGGACAYCCAGTTGATTCGAGATTACGCGTGYCTGAACCRCATACGGCTGGGCYGACAGTCGAATMCTCCCATCGCAAATTCTTGTGGGGCCGAATACCCAAYCTTAAGCAATGTGRACAGGTCNMCCGTTGGCACGTCCCRRAATGCGTAATTTGTCGCAYAAGACTGAAAGGGACCCCACCGCCCAACTACGGCCGCTCTCGGTGATGGAGYGGGTGTTCGTACATCGTACTGCTGKTTCGTGTGCGRTGGCCTTGCCCTGCGTCCAGTCTATAATTAAAACTCTRGACTGCACCACTATAACCCATCCGGTKCTGCTATTGGAAGGAGTCGGGCTCYAATTGTARTACGCGACCTTGATAAAACCCATGGTCCTCGGAGTCAGAGAACAAAACTGAGCTCCGAGCGTGGCGTCCGGCAAATCGGTGCTGATGTCCACAGCCGCGGRGCATGGTCTCTACAAGCATTTGCAACTTTCCACAAGGTGATCGCTGGGTCCTRGCGYACCTGCCCATGGTACAAGTGGTTTGRGGAGGMCTATCGTTAGNCTCGCAGAGGATTAGCGGACGGAGGAGATGGCCCYCGGAYTGGGCGAACTAARTTCTGCGAYGTAGATGGRAGAAGATRCGMAGTATGGGAGGGCAGCAGGACGMCTCCGGGTGCGATCTCTAAAGGAGACGACCCTTAAACGAGGAAGCTCTYCTTTTTGCCACTGCTCATACGTGGTGACGAGGTGTAGGCTCAGTCCAYATGAGTGACYGCCGCCCAAGGGCAAGTTGGTTAGTGGGAGCCGTAGCAGTACACACGTTTACCGAGAAGCTAGATCGCCATTCAACCATTGCCTCCAGACAACYCCTTTGGTATCAAGTATTGAACTGCGACGTATGCCCCRGACCCGTTATAGTCCCCTGACCTACTCRTACGTACCTCAACGRGYTCTGGATTGTCCCTTCGTCCGCKGGTTGGATGTGGACCRCCACTGTCCATCCTGTCTCTCTTAGGCAGCGATCCTARTTATATACCRTAACAGACCGCCCCCCCACCACAGTTCGTACGTGAGKTGTTGCTCTGAGCARGRCAMATGGRTCGCMTTCAGCGTCGAA
>step_V13796_PI599185_A
GCGCTTAAGGGAAAAACCTATTATCGAGACTTGAGGTACGGACGTCATTTGACTAGCATGCAATGAGGCACTAGANGTAGKTTCGCCTGACKGCTAGGATTGYGTTCGGGGCATACAACCCCGGGGGGGTGCCTCCTAGACGCATAAGAGCGGCTCGGCAGGTGTAGAATTACGGGTTCGGCCGCATYAAAGGRATATAATTCGGTATACAATGCAAGTGCTYCGGGACGAGCATGAATGACTCGATARCCCAACAGTGTGACYGNCTACAATGCCCACATTTGGTKCGGACGGCTCTGGCGTTARTGTCCGACGGGGGCCCCCRAGGGACTCCTACGCAAGGTCAGCTTTCTGTGCCACAGGGTCCTTTAGTAGCGTCCCCTCRCCTCTCCAGGCAGTGCYTACCCCCCCAACCAAATCCCACGCACGTCCGTGGATGACGCCTTACTYGNCATGCCACACTTCATRTCAATCCCCCCCTAACTGGACNTCATGAATCCCCTCGAACGCGCGCGCCGGAGCAAGCATTCGCCGYAATAGATCGGACAYCCAGTTGATTCGAGATTACGAGTGYCTGAACCRCATACGGCTGGGCYGACAGNCGAATMCTCCCATTGCAGATTCTTGTGGGGCCGAATACCCAAYCTTGRGCACTGTGRACAGGTCTCCCGTTGGCACGTCCCRRAATGCGTAATTTATCGCAYAAGACTGAAAGGGACCCCACCGCCCAACTACGGCCGCTCTCGGTGATGGAGYGGGTGTTNGTACNTCGTACTGCTGKTTCGTGTGCGRTGGCCTTGCCCTGCGTCCAGTCTATAATTAAAACTCTRGACTGCACCACTATAACCCATCCGGTKCTGCTATTGGAAGGAGTCGGGCTCYAATTGNARTACGCGACCTTGATAAAACCCATGGTCCTCGGAGTCAGAGAACAAAACTGAGCTCCGAGCGTGGCGTYCGGCARATCGGTGCTGATGTYCACAGCCGCGGAGCATGGKCTCTACAAGCATTTGCAACTTTCCACAAGGTGATCGCTGGGTCCTRGCGYGCCCGCCCATGGTACAAGTGGTTTGRGGAAGACTATCGTTAGCCTCGTRGAGGATTAGCGGACGGAGGGKATGGCCCYCGGAYCGGGCGAACTAARTTCTGCGAYGTAGANGGRAGAAGATRCGMAGTATGGGAGGGCAGCAGGACGMCTCCGGGTGCGGTCTCTAAAGGAGACGACCCTTAAACGAAGAAGCTCTTCTTTTTGCCACTGCTCATACGTGGTGACGAGGTGTAGGTTCAGTCCAYATGAGTGACTGCCGCCCRAGKGCAAGTTGGTTAGTGGGAGCCGTAGAAGTATACACGTTGACCGAGANGCTGGATCGCCATTCAACCATTGCCTCCAGACAACCCCTTTGGTATCAAGTATTGAACTGCGACGTATGCCYCRGACCCGTTATAGTCCCCTGACCTACTCGCACGTNCCTCAACGRGYTCTGGATTGTCCCTTCGTCCGCKGGTTGGATGTGGACCRCCACTGTCCATCCTGTCTCTCTTAGGCAGCGATCCTARTTATATANCRNAACAGACCGCCCCCCCACCACAGTTCGTACGTGAGKYGTTGCTCTGAGCARGACAMATGGRTCGYMTTCAGCGTCGAA
>step_V14092_A
GAGCTTAAAAGAAAAACCTATTATCGAGACTTGAGGTACGGACGTCATTTGACTGACATGCAACGAGGCACTAGAGGTAGKTCCGCCTGACKGCTAGGATTGYGTTCGGGGCATACAACCCCGGGGGGGTGCCTCCTAGACGCATAAGAGCGGCTCGGCAGGTATGTAATTACGGGTCCGGCCGCATYAGAGGAGKATAATTCGGTATACARTGCGGGTGCTTCGAGACGAGCATGAATGACTCGMTAACCCAACAGTGTAATCGCCTACAATGCCCACATTTGATKCGGACGGCTCTGGCGTTARTGTCCGACGGGGGCCCCCRAGGGACTCTTACGCGAGGTCAGCTTTCCGTGCCACAGGGCCCTTTAGTAGCGTCCCCTCRCCTCTCCAGGCAGTGCCTACCCCCCCAACCAAACCCCACGCACGTCMGTGGACGACNACTTCCTTGCTANGCCACACTTCATRTCAAKCCCCCCCTAACYGGACCTCATGCATCCCCTCGAACGCGCGCGCCGGAGCAAGCATTAGCCGTAATAGATCGGACAYCCAGTTGATTYGAGATTACGAGTTCCTGAACCRCATACGGCTGGGCYGACAGTCGANKMCTCCCATCGCAGATTCTTGTGGGGCCGAAYACMCAAYCTTAAGCAATGTGRACAAGYTTNCCGTTGGCACGTCCCRRAATGCGTGATTTATCGCAYAAGGCTGAMAGGGRCCCCACCGCCCAACTACGGCCGCTCTCGGTGACGGAGYGGRTGTTCGTGCATCGTACTGCTGKTTCATGCGCGRTAGCCTTGCCCTGCGTCCAGTCTATAATCAAGACTANGGACTGCACCACTATAACCCATAAGGTGCTNCTATTGTAAGGAGTCGGGCTCYAATCGYARTACGCGACCTTGGTAAAACCCATGGTNCCCGGAGTCAGAGAACAAAACTGAGCTCCGAGCGTAGCATCCGGCAAATCGGTGCTAGTGTCCACAGCTGCGRRGCATGGTCTCTACAAGCATTTGCAACCTTCCACAAGRYGATCGCTGGGTCCTRGCGYGCCTACCCATGGTACAAGTGGTTTGGGGAAGACTATCGTTAGCCTCGCAGAGGATTAGCGTACGGAGGAGATGGCCCTYGGAYCGGGCGAACTANGTTCTGCGAYGTAGATGGRAGAAGATRCGCAGTATGGGAGGGCAGCAGGACGMCTCCGGGTGCGATCTCTAAAGGAGACGACCCTTAAAYGRGGAAGCTCTYCTTTTTGCCACTGCTCAYACGTGGTGACAAGGTGTAGGTTCAGTCCAYATGAGTGACYGCCGCCCAAGGGCAAGTTGGTTAGTGGGAGCCGTAGAAGTATACACGTTTACCGGGAAGCTGGATCGCCATTCAACCATTGCCTCCAGACAACCCCTTTGGTATCAAGTATTGAACTGCGACGTATGCCCCAGACCCGTTATAATCCCCTGATCTACTCGCACGTAYCTCAGCGRGYTCTGGATTGCCCCTTCGTTCGCGGGTTGGATGTGGACCRCCACTGTCCATCCTGTCTCTCTTAGGCGGCGATYTTAATYATATACCGTAATAGACCGCCCCCCCACCACAGTTCGTACGTGAGKTGTNGCTCTGAGCARGAYACATGGRTCGNMTTCAGCGTYGAA
>step_V14453_A
GCGCTTAAAGGAAAARCCTACTCTCGAGACYTGAGGTACGGACGTCATTTGACTAACATGCAGTGAGGCACTAGAGGTAGKTCCGCCTGACKGCTAGGATTGYGTTCGGGGCATGAAACCCCGGGGNGGTGCCNCCTAGACGCATAAGAGCGGCTCGACAGGTGNRGAATTACGGGTTCGGCTGCATYAAAGGAATATAATTCGGTATACARTGAAGGTGCTTCGGGRCGAGCATGAATGACTCGATAACCCAACAGTGTGATCGCCGMCAATGCCCACATTTGGTKTGGACGGCTCTGGCGTTARCGTCCGACGGGGGCCCCCRAGGGACTCCTACGCAAGGTCAGCTTTCTGTGCTACAGGGCCCTTTAGTAGCGTCCCCTCRCCTCTCCAGGCAGTGCYTACCCCCCCAACCAAATCCCACGNACGTCCGTGGACGRTAACCTACTYGCCATGCCACACTTCATRTCAATCCCCCCCTAACTGGACCTCATGAATCCCCTCGAACGCGCGCGCCGGAGCAAGCATTCGCCGYAATAGATCGGACAYCCAGTTGATTCGAGATTACGCGTGYCTGAACCRCATACGGCTGGGCYGACAGTCGAATMCTCCCATCGCAAATTCTTGTGGGGCCGAATACCCAAYCTTAAGCAATGTGRACAGGTCYACCGTTGGCACGTCCCRRAATGCGTAATTTGTCGCAYAAGACTGAAAGGGACCCCACCGCCCAACTACGGCCGCTCTCGGTGATGGAGYGGGTGTTCGTRCATCGTACTGCTGKTTCGTGTGCGRTGGCCTTGCCCTGCGTCCAGTCTATAATTAAAACTCTNGACTGCACCACTATAACCCATCCGGTKCTGCTATTGGAAGGAGTCGGGCTCYAATTGTARTACGCGACCTTGATAAAACCCATGGTCCTCGGAGTCAGAGAACAAAACTGAGCTCCGAGCGTGGCGTCNGGCNAATCGGTGCTGATGTCCACAGCCGCGGRGCATGGTCTCTACAAGCATTTGCAACTTTCCACAAGGTGATCGCTGGGTCCTRGCGYACCTGCCCATGGTACAAGTGGTTTGRGGAGGMCTATCGTTAGCCTCGCAGNGGATTAGCGGACGGAGGAGATGGCCCYCGGAYTGGGCGAACTAARTTCTGCGANGTAGATGGRAGAAGATRCGMAGTATGGGAGGGCAGCAGGACGMCTCCGGGTGCGATCTCTAAAGGAGACGACCCTTAAACGAGGAAGCTCTYCTTTTTGCCACTGCTCANACGTGGTGACGAGGTGTAGGCTCAGTCCAYATGAGTGACYGCCGCCCRAGGGCAAGTTGGTTAGTGGGAGCCGTAGCAGTACACACGTTTACCGAGANGCTAGATCGCCATTCAACCATTGCCTCCAGACAACYCCTTTGGTATCAAGTATTGAACTGCGACGTATGCCCCRGACCCGTTATAGTCCCCTGACCTACTCRTACGTACCTCAACGRGYTCTGGATTGTCCCTTCGTCCGCKGGTTGGATGTGGACCRCCACTGTCCATCCTGTCTCTCTTAGGCAGCGATCCTARTTATATACCRTAACAGACNGCCCCCCCACCACAGTTCGTACGTGAGKTGTTGCTCTGAGCARGRCAMATGGRTCGCMTTCAGCGTCGAA
>step_V14454_A
GCGCTTAAAGGAAAAACCTACTCTCGAGACTTGAGGTACGGACGTCATTTGACTAACATGCAGTGAGGCACTAGAGGTAGKTCCGCCTGACKGCTAGGATTGYGTTCGGGGCATGAAACCCCGGGGGGGTGCCTCCTAGACGCATAAGAGCGGCTCGACAGGTGTRGAATTACGGGTTCGGCTGCATYAAAGGAATATAATTCGGTATACARTGAAGGTGCTTCGGGRCGAGCATGAATGACTCGATAACCCAACAGTGTGATCGCCNMCAATGCCCACATTTGGTKTGGACGGCTCTGGCGTTARCGTCCGACGGGGGCCCCCRAGGGACTCCTACGCAAGGTCAGCTTTCTGTGCTACAGGGCCCTTTAGTAGCGTCCCCTCRCCTCTCCAGGCAGTGCYTACCCCCCCAACCAAATCCCACGCACGTCCGTGGACGATAACCTACTYGCCATGCCACACTTCATRTCAATCCCCCCCTAACTGGACCTCATGAATCCCCTCGAACGCGCGCGCCGGAGCAAGCATTCGCCGYAATAGATCGGACAYCCAGTTGATTCGAGATTACGCGTGYCTGAACCRCATACGGCTGGGCYGACAGTCGAATMCTCCCATCGCAAATTCTTGTGGGGCCGAATACCCAAYCTTAAGCAATGTGRACAGGTCTMCCGTTGGCACGTCCCRRAATGCGTAATTTGTCGCAYAAGACTGAAAGGGRCCCCACCGCCCAACTACGGCCGCTCTCGGTGATGGAGYGGGTGTTCGTACATCGTACTGCTGKTTCGTGTGCGRTGGCCTTGCCCTGCGTCCAGTCTATAATTAAAACTCTRGACTGCACCACTATAACCCATCCGGTKCTGCTATTGGAAGGAGTCGGGCTCYAATTGTARTACGCGACCTTGATAAAACCCATGGTCCTCGGAGTCAGAGAACAAAACTGAGCTCCGAGCGTGGCGTCCGGCAAATCGGTGCTGATGTCCACAGCCGCGGRGCATGGTCTCTACAAGCATTTGCAACTTTCCACAAGGTGATCGCTGGGTCCTRGCGYACCTGCCCATGGTACAAGTGGTTTGRGGAGGMCTATCGTTAGCCTCGCAGAGGATTAGCGGACGGAGGAGATGGCCCYCGGAYTGGGCGAACTAARTTCTGCGAYGTAGATGGRAGAAGATRCGMAGTATGGGAGGGCAGCAGGACGMCTCCGGGTGCGATCTCTAAAGGAGACGACCCTTAAACGAGGAAGCTCTYCTTTTYGCCACTGCTCATACGTGGTGACGAGGTGTAGGCTCAGTCCAYATGAGTGACYGCCGCCCNAGGGCAAGTTGGTTAGTGGGAGCCGTAGCAGTACACACGTTTACCGAGAAGCTAGATCGCCATTCAACCATTGCCTCCAGACAACYCCTTTGGTATCAAGTATTGAACTGCGACGTATGCCCCRGACCCGTTATAGTCCCCTGACCTACTCRTACGTACCTCAACGRGYTCTGGATTGTCCCTTCGTCCGCKGGTTGGATGTGGACCRCCACTGTCCATCCTGTCTCTCTTAGGCAGCGATCCTARTTATATACCRTAACAGACCGCCCCCCCACCACAGTTCGTACNTGAGKTGTTGCTCTGAGCARGRCAMATGGRTCGCMTTCAGCGTCGAA
>Aaffkuh_V15312_A
GNGCTTRGARGRGRAATYTGCTATYRARRCTTKAGACACGGACGTTATTYGACGAACRTGCARCAAGGCGCCAGAGGTAAKTYCGCCTGACKAATAGGATTGTGTTCGGGGCRCGAAACCCCGGGGGGGCACCTCCCGGACGCATAAGAGCRGTTCGACAGGTGTGTAATTACGGGTNCGGCYAYATCGGRGGGGGATGACTCGGTAGACGATGAGRGTGCYTCRGGACGGACACRAATGACTAGACAACCCAACCATGTAATCGCCTACAGTACCCACATTTGATKCGGACGGCTCTGGCGKTARCATCTGACGGGGGCCCCCRARGGACTCTCACGCGNGGTCAGCGTYCTATGCTATRGGGTCCCTTAACGRCGTCCCCCTRCCTCTCCAGGTAGTGCCGACCCCCCCGACCAAACCCYACGCACGTCMGCGAAYGACGCYTTACCCGCCATGCCACACTTCAKGTCAATCCCCCCTTAACTGGATCTCATGAATCCCCTCGAACGCGCGCRCCGGAGCAAGCATTCGCCGTAACAGATCGGRCANCCAGTTGRGTCGAGATTACGAGTTCCTGARCYGCATCCGTCTGGGCYGATAACCGCATMCYCCCATYGCAGATYCYTGTGGRGCYGAAYACAYAACCTTGAGCAATGTGAACGAGCTNACYGCNGGCACATCCTAAAATACGCGATTTRTCGCAYAAGGCTGAAAGAGGCCCCATCGCCCCGCTATGGCCGCTCTCRATGACAGAGCAGACGTTCGYRCRTTGTATCGCTGTTCCATGCGCAGTRGCCYCACCCTGCGTCCAGYCTANAATYAAAACYATGGACTGCACCACTATAATCCATAAGGTKCTGCTATTGTAAGGAGTCTGACYCYAAKTGCAGTACGTGACTTCGGTGAAACTCATRRTTCCCGGAGTCAGAGAACGAAACTGMACTCTGGGCGYAGCACCCGGCNAATCRGTGCYGRTGGCCACMGCYGCTGRGCCYGGTAGCTACAAGCATTTGCAACCTTCNACAAGGTGATCGCTGGGTCCTRGTGTGCCTACCTATGGTACGGGTGATCTGGGGAAGACTATCGTNAGCCTCGTGAAGGATTAGCGGACGGAGGRGATGGCCCYCGGRYCGGGYGAACTGGRTTCTGCRAYGTAGCTGTRAGAAGATRTGCGGTATGGGAGGGCCGCATGACGACTCCGGGTGCGATCTCTAAAGGAGACGACCMTTAARYAAAGAAGCCCTCCTTTTTGCCGCTGCTCATACGTGGTGACRAGGTTTAGGCTCAGTYCACATGAATGACTGCCGYTCAAGGGCAAGTTGGTTAGTGAGAGCNGTGGMAGTACACACATTGACCGAGAAGCTGGATCGCCRTTNAACCATTGCCTCCARACAACCCCTTTGGTGTCAGGTATTGAACTACGACGTATGCCCCRGACCCGTTATGAYCCCCTGATYYACTCGTACNTACCTCAACGGGYTCTGGMTTGCCCCTTCGYTCRNKGGGTGGATNTGGACCGCCACTGTCCGTCCCGTCTCTCTCAGGCRGCRATYTTARYTATATACCRTAACAGACCGCCCCCCCACCRCAGTYCGTACGTGARKYGTTGCYTTSAGCARGACACATGGATCGCMTTCARCGTCGAA
>Aaffkuh_V15304_A
GMGYYTGGAAGGAARRTCTGCCATCGARACTCTAGGCACGGACGTCATCYGACTRAAATGCAAYAAGGCGCCAGAGGTAATTCCGYYTGACKRATAGGATYGTGTTCGGGGCRYRMGACCMCGGGGGGACRCCTCCCGGACGCATARGAGCGGTTTGACAGGTGTGTAATGACGGGTYTGGCCACATCGGGGGRGGATARYGCGGTGGGCARTGAGAGTGCYTCGAGACGGACACAAATGACTAGAYAACCCAACCATGTAGTCGCCTACAGTACCCACATTTGATTYGRACGGCTCTGGCGTTARCGTCTGACGGGGGCCCCCRARGGACTCTCGCGCGAGGTCARCGTTCTATGCYATNGGGTCCCCTAATGRCGTCCCCCTRCCTCTCYAGGTAGTGCCKACCCCCCCRACCAAACCCYACGCACGTCCGCGGATGACGCCTYMCTTRYTATGCCACACTTCAKGTCAATCCCCCCCTAACTGGATCTCATGAATCCCCTCGAACGCGCGCGCCGGAGCAAGCATTAGCCGTAATAGATCGGRCATCCAGTTGRKTCGAGATTACGAATTCCTGAGCYRCATCCGTCTGGGCYGATAGCCGCATMATCCCATCGCAGATCCYTGTGGAACCGAAYACAYAACCTTRARCAATGTGRGCGAGCTTAAYGCCGGCACATCCYRAAATACGCGATCTATCGCACAAGGCTGAAAGAGGCCCAATCGCCCMGCTAYGGCCRCTCTCRATGACAGAGCAGACGTTCGCACATTGTATCGCTGTTCCATGCGCRGTAGCCNCANCCTGCGTCCAGYCTATRATCAAAACCATAGACTGCACCACTATAATCCAYAAGGTKCTGCTATTGTAAGGAGTCKGRCYCYAAKYGCAGTACGTGACTTCGGTGAAACCCATGGTTCCCGGAGTCAGAGAACGAAACTRAACTCTGRGCGTAGCGCYCAGCAAAYMGGTGCTGGTGGCCACMGCCGCTGAGCCTGGTAGCTACARGCATTTGCAACTTTTCACAAGGTGAGCGCTGGGTCCTRGTGTACCYGCCTATKGTAYGGGTGRTCTGGGGAAKACTATCGTTAGCCTCRYARAGGATTAGCGGACGGAGGGTATGGCCCYCGGAYCGGGCGAACTGGRTTCTGCRAYGTAGCTGTRAGAAGATRTGCGGTATRGGAGRTCCGCATGRCGACTCCGGGTGCGATCTCTAAAGGAGACGACCCTTAAAYAAAGAAGCCCTCCTTTTCGCCGCTGCTCATACGTGGTGACGAGGCGTAGGCTCAKTYCACATGAATGACTGCCGCTCAAGGRCAAGTTGGTTAGTGAGAGYCGTGGAAGTACACACGTTGACCGAGMAGCTGGATCGCCRTTCAACCATTGCCTCCAGACAAYCCCTTTGGTGTCAGGTATTGAACTACGACGYATGCCCMAGACCCGTTATRRYCCCCTGATCCACTCGCACGTACCTCAACGGRYTCTGGMTYGCCCCTTCGYTCGCGGGGTGGATGTGGANCGCCACTGTCCGTCTCGTCTCTMCCAGGCAGCGATCYTAATTATATACCRTAACAGACCRCCCCCCCACCACAGTCCGTACGTGARKTGTYGCYYTNAACARGRCACATGGATCGYMTTCARCGTCGAM
>Aaffkuh_V15310_A
GAGCTTRGRRGAAAAATYTGCTATTAAAACTCKAGACNNGGACGTTATTTGACGAAMATGCAACRAGGCGCCAGAGGTARKTCCNCYTGACKAMTAGGATTGYGTTCGGGGCGCRMAANCCCGGGGRGGCACCTCCCGGNCGCATAAGAGCRGNTCGACAGGTNTGTAANKACGAGTCCGGCCACATCGGAGGGGKAYRRTKCNGTRGGTRRTGMGGGTRCYTCRRGACGGACACAAAYGACTAGACAACCCAACCATGTAATCGCCTACAGTACCCACATTTGATKTGGACNGCTCTRGCGGCARCGTCTRACGGGGGCCCCCRANGGACTCTCRCGCGAGGTMARCGTTCNRTGCTAYRRGGTCCCCTARYGRCGTCCCCTTRCCTCTCYAGGTAKTGCCTACCCCCCCGACCAAACCCCACGCACGTCMGYGAAYGACGCNTYACCTGYYAYRCCRCACTTCATRTCAATCCCCCCTTAACTGGAYCTCATGAATCCCCTCGAACGCGCGCGCCGGAGCAAGCATTMGCCGTAACAGATCGGRCAYCCANTTGAGYCGAGAYTACGARTKCCTGAGCTRYATMCGTCTGGGCYGMTAACMNCATMCTNCCATYGCARATYCYTGTGKRRCCGAAYACMCAAYCTTRARCACTKNGRRCGAGCTNMACGCCGGCACACCCTAAAATACGCGATTTATCGCAYAAGGCTGAMAGAGGCCCNAYCGCCCMGCTATGGCMGCTNTCRAYGNCNGAGCRGACGTTCGCACRTTGTATCGCTGTTCCATNCGCAGTAGCCCCRCCCTGCGTNCAGYCTATRATYAAAACYATGGNCTGCACCACTATAATCCATAAGGTKCTGCTRTTGTAAGGAGTCGGAMYYYAAKCGCANTACGTGMCTTCGGTGAAACCCATRRTTCCCGGAGTCAGAGAAMGAAACTGMACTCTGRGYGTAGYANYCAGYAAATCGGTGYTGATGTCCACCGCCGCTGRRCCYRGTAKCTACRAGYATTTGCAACYTTYCACAAGGYGATCGCTGGGTCCTRGTGTRCCYGCCYATKGTRTGGGTGATCTGGGGAAGACTATCGTTAGCNTCRCNAAGGATTAGCGGACGGAGGGGATGGCCCYCGGAYCGGGCGRACTGGRTTCTRCRAYGTAGCTGTRAGAAGATRYGCGGTATGGNAGGTCCGCAGGACGACTCCGGGTGCGRTCTTTAAAGGAGACGACCCTTAAGCAAAGARGCCCTCCTTTTYGCNGCTGCTCATACGTGGTGACGAGRTNTAKGCTCAGTCCACATGAATGACTGCCGCTCAAGGRYAAGTTGGTTAGTGAGAGNCNTNGMAGTAYACACRTTGACMGNGAAGCCGGATNGCCANTCAACNATTRCCTCCAGACAACYCCTTTGGTGTCAGGTATTGAACTACGACGCATGCCCNRGACCCGTTATRAYCCCYTGATYCACTCRTACGKAYCTCAACNRRYTCTGGNTTGCCCCTTCGYYCRCKRGKTGGATGTGGAYCGCNACTGTCCRTCCCGTCTTTCTCAGGCRGCGATCTTAAYTATATACCRTAACAGACCGCNCCCCCACCACAGTYCGNACGTGAAKTGTTGCTCTSAGCARGAYACATGGATCGCMTTCARCGTCGAA
>simp_V13728_A
RMGCTTAGGRARRGAATTYRYCMGTAAARCTCTGGGCATGGATGTTATTTAACGAAMATGCAAYGAGGCRCCAGGGGTAATTTCACYTGACKRMTAAGATYGTGTTCGGGGCGCGAGRCCMCGGGGGGGYGCTTCCCGGACTCATGAGAGCGGTTTGACAGATGTGTAATGACGGGTTTGGCYATATCGAGRGGGGATGGTTCGGNGGGTGRTGAGAGTGCCTCGAGACGGACACRAATGAYTCGACAACCCAAYCAKGTARTCGCCTACRGTACCTAMCTNTGATGYGGACGGCTCTGGCGKYAGCACCTGACGGGGGCCCCTRARGGACTCCYACNCRRGGTCANCTTTCCGTGCTACAAGGTCCCCTAACGGTGYCCCCTCRCCTCTCTAGGTAGTGCYTACCCCCCCGACCAAACCCTACGCACGTCCGTGGCTGACGCCTTACNTGTCATGCCACACTTCATGTCAATCCCCCCTTAACCGGAYCTCACGAAGCCCCCCGAGCGCGCGCGCCGGAGCAAGCATTCGCCGTAATAGATCGGACATCCAGTTGGTTCGAGATTAAGCGTTCCTGRACCRCAYMCGTCTGGGCYGATAACCGCATMATACCATYGCCGATTMCTGTGGGGCCGAATGCACGACCTTGAGCAATGTGAACGANCTTAACGCCAACCCATCCTAAAATACGCGATCYATCGCACAAGGCTGAMAGAGACCCACTCGCCCCGCTRTGGCCGCTCTYRAYGNCAGAGCGGACGTYCGCACATTGTATCGCTGTTCCATGCGNANYRGYCCCACCCTGCGTCCAGYCTATRATCAAAACTCTGGACTGCATTACTATAGTCCATAAGGTGCTGCTATTGTAAGGAGCCGGGCYCYAATCGCAGTACGTGCCTTCGGTGAAACCCATGRTTCCCAAAGTCAGAGAACGAAACTGAACTCTGGGNGTAGCRCYCAGCAAACAGGTGNTGGTRGCCGNMGCCGCTGAGCCTGGKATCTACAGGCATTTGCAACTTTCCACAAGGTGAGCGCTGGGTCCTRGTGTACCTACCTATGGTATGAGTGATCTGGGRAGGACTATCGTTAGCCTCGTAAAGGATTAGCGKACGGAGGGGATGGCCTYCAGRYCGGGCGAACTRRGTTCTGCRAYGYAGCTRKAARAAGATACGMGGTATGGGAGRGCCGCATGACGACYCCGGGTGCGATCTTTAAAGGAGACGACCCTTAAACAAAGARGCTCTYCTYTTTGTCACTGCTCATACKTGGTGACGAGGCGTAGGTTCAGTCCACATRAGTGACTGCCGTNNAARGGTAAGTTGGTTAGTGAGAGCCGTGGMAGTACACACACTTACCGAGAAGCCGGATCGCCATTCAACCATTRCCTCCAGACAACCCCTTTGGTGTCAAGTATTRAACTACGACGTATGCCCCAGACCCGTTATRGTCCCCTGATCCACTCNCACGTACCTCAACGGGYTCTGGATYGTCCCTTMGTCCACKGGTTGGACGTGGNCCGCCACTGTCCGTCTCGCCTCTATCAGGCGGCGATCYTAAYTMTATACCRTAACAGACCACCCCCCCACCGCRGTCCGTACGTAAAKYGTCGCTCTCAGCARGRCACATGGATCGYMTTCARCGTCGAA
>step_V7379_PI497579_A
GCGCTTAAAGGAAAAACCTACTCTCGAGACTTGAGGTACGGACGTCATTTGACTAACATGCAGTGAGGCACTAGAGGTAGKTCCGCCTGACKGCTAGGATTGYGTTCGGGGCATGAAACCCCGGGGGGGTGCCTCCTAGACGCATAAGAGCGGCTCGACAGGTGTRGAATTACGGGTTCGGCTGCATYAAAGGAATATAATTCGGTATACARTGAAGGTGCTTCGGGACGAGCATGAATGACTCGATAACCCAACAGTGTGATCGCCKMCAATGCCCACATTTGGTKTGGACGGCTCTGGCGTTARCGTCCGACGGGGGCCCCCRAGGGACTCCTACGCAAGGTCAGCTTTCTGTGCTACAGGGCCCTTTAGTAGCGTCCCCTCRCCTCTCCAGGCAGTGCYTACCCCCCCAACCAAATCCCACGCACGTCCGTGGACGATAACCTACTYGCCATGCCACACTTCATRTCAATCCCCCCCTAACTGGACCTCATGAATCCCCTCGAACGCGCGCGCCGGAGCAAGCATTCGCCGYAATAGATCGGACAYCCAGTTGATTCGAGATTACGCGTGYCTGAACCRCATACGGCTGGGCYGACAGTCGAATMCTCCCATCGCAAATTCTTGTGGGGCCGAATACCCAAYCTTAAGCAATGTGRACAGGTCTMCCGTTGGCACGTCCCRRAATGCGTAATTTGTCGCAYAAGACTGAAAGGGACCCCACCGCCCAACTACGGCCGCTCTCGGTGATGGAGYGGGTGTTCGTACATCGTACTGCTGKTTCGTGTGCGRTGGCCTTGCCCTGCGTCCAGTCTATAATTAAAACTCTNGACTGCACCACTATAACCCATCCGGTKCTGCTATTGGAAGGAGTCGGGCTCYAATTGTARTACGCGACCTTGATAAAACCCATGGTCCTCRGAGTCAGAGAACAAAACTGAGCTCCGAGCGTGGCGTCCGGCAAATCGGTGCTGATGTCCACAGCCGCGGAGCATGGTCTCTACAAGCATTTGCAACTTTCCACAAGGTGATCGCTGGGTCCTRGCGYACCTGCCCATGGTACAAGTGGTTTGRGGAGGMCTATCGTTAGCCTCGCAGAGGATTAGCGGACGGAGGAGATGGCCCYCGGAYTGGGCGAACTAARTTCTGCGAYGTAGATGGRAGAAGATRCGMAGTATGGGAGGGCAGCAGGACGMCTCCGGGTGCGATCTCTAAAGGAGACGACCCTTAAACGAGGAAGCTCTYCTTTTTGCCACTGCTCATACGTGGTGACGAGGTGTAGGCTCAGTCCAYATGAGTGACYGCCGCCCRAGGGCAAGTTGGTTAGTGGGAGCCGTAGCAGTACACACGTTTACCGAGAAGCTAGATCGCCATTCAACCATTGCCTCCAGACAACYCCTTTGGTATCAAGTATTGAACTGCGACGTATGCCCCRGACCCGTTATAGTCCCCTGACCTACTCRTACGTACCTCAACGRGYTCTGGATTGTCCCTTCGTCCGCKGGTTGGATGTGGACCRCCACTGTCCATCCTGTCTCTCTTAGGCAGCGATCCTARTTATATACCRTAACAGACCGCCCCCCCACCACAGTTCGTACGTGAGKTGTTGCTCTGAGCARGRCANATGGRTCGCMTTCAGCGTCGAA
>step_V7762_PI681084_A
GCGCTTAAGGGAAAAACCTATTATCGAGACTTGAGGTACGGACGTCATTTGACTAACATGCAGTGAGGCACTAGAGGTAGKTCCGCCTGACKGCTAGGATTGYGTTCGGGGCACACAACCCCGGGGGGGTGCCTCCTAGACGCATAAGAGCGGCTCGACAGGTGTAGAATTACGGGTTCGGCCGCATYAAAGGAATATAATGCGGTATACARTGCAAGTGCTTCGAGACGAGCATGAATGACTCGATARCCCAACAGTGTGACYGTCTACAATGCCCACATTTGGTKCGGACGGCTCTGGCGTTARTGTCCGACGGGGGCCCCCRAGGGACTCCTACGCAAGGTCAGCTTTCTGTGCCACAGGGCCCTTTAGTAGCGTCCCCTCRCCTCTCCAGGCAGTGCCTACCCCCCCAACCAAATCCCACGCACGTCCGTGGACGACGCCTTACCTGCCATGCCACACTTCATRTCAATCCCCCCCTAACTGGACCTCATGCATCCCCTCGAACGCGCGCGCCGGAGCAAGCATTMGCCGYAATAGATCGGACAYCCAGTTGATTYGAGATTACGAGTGYCTGAACCRCATACGGCTGGGCYGACAGTCGAATMCTCCCATTGCAAATTCTTGTGGGGCCGAATACCCAAYCTTARGCAATGTGRACAGGTCTACCGTTGGCACGTCCCRRAATGCGTAATTTGTCGCAYAAGACTGAAAGGGACCCCACCGCCCAACTACGGCCGCTCTCGGTGATGGAGYGGGTGTTCGTACATCGTACTGCTGKTTCGTGTGCGRTGGCCTCGCCCTGCGTCCAGTCTATNATTAAAACTCTRGACTGCACCACTATAACCCATCCGGTKCTGCTATTGTAAGGAGTCGGGCTCYAANTGTARTACGCGACCTTGATAAAACCCATGGTCCTCGGAGTCAGAGAACAAAACTGAGCTCCGAGCGTGGCATCCGGCAAATCGGTGCTGATGTCCACAGCCGCGGRGCATGGTCTCTACAAGCATTTGCAACTTTCCACAAGGTGATCGCTGGGTCCTRGCGYGCCTGCCTATGGTGCAAGTGGTTTGRGGAAGACTATCGTTAGCCTCGTRGAGGATTAGCGGACGGAGGGKATGGCCCYYGGAYCGGGCGAACTAARTTCTGCGAYGTAGATGGRAGAAGATRCGMAGTATGGGAGGGCAGCAGGACGMCTCCGGGTGCGGTCTCTAAAGGAGACGACCCTTAAACGAAGAAGCCCTTCTTTTTGCCACTGCTCATACGTGGTGANGAGGTGTAGGCTCAGTCCAYATGAGTGACTGCCGCCCAAGGGCAAGTTGGTTAGTGGGAGCCGTAGAAGTATACACGTTTACCGAGAAGCTAGATCGCCATTCAACCATTGCCTCCAGACAACYCCTTTGGTATCAAGTATTGAACTGCGACGTATGCCCCRGACCCGTTATAGTCCCCTGACCTACTCRTACGTACCTCAACGRGYTCTGGATTGCCCCTTCGTTCGCKGGTTGGATGTGGACCRCCACTGTCCATCCTGTCTCTCTTAGGCAGCGATCCTAATTATATACCRTAACAGACCGCCCCCCCACCACAGTTCGTACGTGAGKTGTTGCTCTGAGCANGRCAMATGGRTCGCMTTCAGCGTCGAA
>step_V14773_A
GCGCTTAAAGGAAAAACCTACTCTCGAGACTTGAGGTACGGACGTCATTTGACTAACATGCAGTGAGGCACTAGAGGTAGKTCCGCCTGACKGCTAGGATTGYGTTCGGGGCATGAAACCCCGGGGGGGTGCCTCCTAGACGCATAAGAGCGGCTCGACAGGTGTRGAATTACGGGTTCGGCTGCATYAAAGGAATATAATTCGGTATACARTGAAGGTGCTTCGGGACGAGCATGAATGACTCGATAACCCAACAGTGTGATCGCCGMCAATGCCCACATTTGGTKTGGACGGCTCTGGCGTTARCGTCCGACGGGGGCCCCCRAGGGACTCCTACGCAAGGTCAGCTTTCTGTGCTACAGGGCCCTTTAGTAGCGTCCCCTCRCCTCTCCAGGCAGTGCYTACCCCCCCAACCAAATCCCACGCACGTCCGTGGACGATAACCTACTYGCCATGCCACACTTCATRTCAATCCCCCCCTAACTGGACCTCATGAATCCCCTCGAACGCGCGCGCCGGAGCAAGCATTCGCCGYAATAGATCGGACAYCCAGTTGATTCGAGATTACGCGTGYCTGAACCRCATACGGCTGGGCYGACAGTCGAATMCTCCCATCGCAAATTCTTGTGGGGCCGAATACCCAAYCTTAAGCAATGTGRACAGGTCTMCCGTTGGCACGTCCCRRAATGCGTAATTTGTCGCAYAAGACTGAAAGGGACCCCACCGCCCAACTACGGCCGCTCTCGGTGATGGAGYGGGTGTTCGTACATCGTACTGCNGKTTCGTGTGCGRTGGCCTTGCCCTGCGTCCAGTCTATAATTAAAACTCTRGACTGCACCACTATAACCCATCCGGTKCTGCTATTGGAAGGAGTCGGGNTCYAATTGTARTACGCGACCTTGATAAAACCCATGGTCCTCGGAGTCAGAGAACAAAACTGAGCTCCGAGCGTGGCGTCCGGCAAATCGGTGYTGATGTCCACAGCCGCGGRGCATGGTCTCTACAAGCATTTGCAACTTTCCACAAGGTGATCGCTGGGTYCTRGCGYACCTGCCCATGGTACAAGTGGTTTGAGGAGGMCTATCGTTAGNCTCGCAGAGGATTAGCGGACGGAGGAGATGGCCCYCGGAYTGGGCGAACTAARTTCTGCGAYGTAGATGGRAGAAGATRCGMAGTATGGGAGGGCAGCAGGACGMCTCCGGGTGCGATCTCTAAAGGAGACGACCCTTAAACGAGGAAGCTCTYCTTTTTGCCACTGCTCATACGTGGTGACGAGGTGTAGGCTCAGTCCAYATGAGTGACCGCCGCCCAAGGGCAAGTTGGTTAGTGGGAGCCGTAGCAGTACACACGTTTACCGAGAAGCTAGATCGCCATTCAACCATTGCCTCCAGACAACYCCTTTGGTATCAAGTATTGAACTGCGACGTATGCCCCRGACCCGTTATAGTCCCCTGACCTACTCRTACGTACCTCAACGRGYTCTGGATTGTCCCTTCGTCCGCKGGTTGGATGTGGACCRCCACTGTCCATCCTGTCTCTCTTAGGCAGCGATCCTARTTATATACCRTAACAGACCGCCCCCCCACCACAGTTCGTACGTGAGKTGTTGCTCTGAGCARGRCAMATGGRTCGCMTTCAGCGTCGAA
>step_W422_A
GAGCTTAAGGAAAAAACCTACTATCGAGACTYTAGGTACGGACGTCATTTGACTAACATGCAACGAGGCACTAGAGGTAGKTCCGCCTGACKGCTAGGATTGYGTTCGGGGCATAAAACCCCGGGGGGGTGCCTCCTAGACGCATAAGAGCGGTTCGGCAGATGTGGAACGACGGGTTCGGCTACATCGAAGGGGTATAATTCGGTATACARTGCGGGTGCTTCGAGACGAGCATGAATGACTCGATAATCNAACAGTGTAACCGTCTACAATGCCCACATTTGATKCGGACGGCTCTGGCGKTARTGTCTGACGGGGGCCCCCRAGGGACTCCTACGCGAGGTCAGCTTTCCGTGCCACAGGGTCCCTTAGTAGCGTCCCCTCRCCTCTCCAGGCAGTGCCGACCCCCCCAACCAAACCCCACGCACGTCMGTGGACGACGAYTTACTTGCCATGCCACACTTCATRTCAAKCCCCCCCTAACTGGACCTCATGCATCCCCTCGAGCGCGCGCGCCGGAGCAAGCATTNTCCGTAATAGATCGGACAYCCAGTTGAGTCGAGATTACGAGTGYCTGAACCRCATACGGCTGGGCYGACAGTCGAATMCCCCCATCGCAAATTCTTGTGGGGCCGANTACCCAGYCTTARACACTGTGAACAAGTTTCCTGTTGGCACGTCCCARAATGCGTGATTTGTCGCAYAAGACTGAAAGGGGCCCCACCGCCCAACTACGGCCGCTCTCGGCGATGGAGCGGATGTTCGTACATCGTRTTGCTGTTTCATGCGCGRCAGCCTTGCCCTGCGTCCAGTCTATAATTAAGACTATGGACTGCACCACTATAACCCATAAGGTKCTGCTATTGTAAGGAGTCGGGCTCYAATCGTARTACGCGACTTCGATAAAACCCATGRTCCCCGGAGTCAGAGAACAAAACTGAGCTCCKAGCGTAGCGTCCGGCARATCGGTGCTGATGTCCACAGCTGCGGNGCCTGGTCTCTACAAGCATTTGCAACTTTCCACAAGGYGATCGCTGGGTCCTRGTGTACCCGCCCATGGTGCAAGTGGTTTGGGGAAGACTATCGTTAGCCTCGCAGAGGATTAGCGGACGGAGGAGATGGCCCYYGGAYTGGGCAAACTAAGYTCTGCGAYGTAGATGGRAGAAGRTACGMAGTATGGGAGGGCAGCAGGACGMCTCCGGGTGCGATCTCTAAAGGAGACGACCCTTAAAYGAAGAAGCTCTYCTTTTCGCCACTGCTCAYACGTGGTGANAAGGTTTAGGTTCAGTCCAYATGAGTGACYGCCGCCCAAGGGCAAGTTGGTTAGTGGGAGCCGTGGCAGTATACACGTTGACCGAGAAGCTGGATCGCCGTTCAACCATTGCCTCCAAACAACCCCTCTGGTATCAAGTATTGAACTGCGACGTATGCCCCAGACCCGTTATGGTCCCCTGATCTACTCRTACGTAYCTTAGCGRGYTCTGGATTGCTCCTTCGTNCGCKGGTTGGATGTGGACCRCCACTGTCCATCCTGTCTCTCTTAGGCAGCGATCTTAAYTMTATACCGTAATAGACCGCCCCCCCACCACAGTTCGTACGTGAGKTGTNGCTCTGAGCARGACACATGGATCGCMYTCAGCGTCGAA
>vali_V13514_B
GCGTTCGGGAAAGGAGTCCGCCCNTARAGCCCTGGGCATAAATGYTCTCCAACGAAAGNGNAGCGCAATGTCAAGNGCAGGCTCGCTTGGCKGCTAGGGCTGTATTCGTTGCGCACGGCCAAGGGGGGANGCTYCCCGGACTCACGAGGACAATCTGATAGACGTGTAACGACGAGTTCGACTATGTCGGGGGGGTACARCGCGGCAGACGATACGAGTGCCCCAAGRTAGACACGCGCRACTCGACAACYNGACCAGGTAATTGCTTMCAGTACCCNACTCTAATGCGGACGNTCTTAGTGTTAGYACTNGACAGGGGCCCTTGAGGGGTTTTTACACGGGGCCCGAGGCTCAGGCCATAAATTACCCTAGCGGCGCCTCCCCACTTTTTTAGGYCGGAACGGCATCCATGACTCGGCNTTACATGTNCACGTGAATGATGANTTATCTACCATATAAYACNGCRNGGCCATCCTTCCCTAGCCGGGTATCACGAGTCATCTYGAGCGTGCGCGTYAAGGTAGATAGCCGCTGTGGCAGATYGAGTACCCAGCCTGTTCTAGGYTGCGCACTCCTAGNCCRCATCCATYTAAGCYRATAACAGCRNAACCTCGTTACCGACTNCCTCAGAGTTAAGTATATGGCCTTAGNCAACGTGANCGAGCCTAATATCAATCCACCCCAAAACACGCGGCCTGCTGTANGAGGCTGAAMAAGGYCCCCTCACTTAGCTGTAGCCGTCTTCAACGACAGAACGGACGCTTACACATTGTRTCGCTGTCTTATGNACAGCAGCCCCACCCTGCGTCCGGCCTACAATCACGGCCCTRGGCCGTACCACCATGATCCATACGNCGTCGCTGTTAGGAGGGGTCTGGCTCCGGTCRTARTACATACTCTCAGCGNCACNCGCGGCTTCAGNAACAGGGAGGCRAGGATAAATTCTGGGCGTGRTGCCCGGTRGACCAGTGTCAACAGCCACCGCCGCGGANTATAGGCGCTATAGATAGTTTCGAACCTTCATAAAGTGAGCGCTGGGTCCTGGTGTGCTTATCCGTTGTACGAGTGATTTGRGAAAGAACMGCGCCAATATCGTAGAGGACCAACGGATNGGGGATATRGCCTTTAGGYCTGACGGCACAGATCTCGCGACGTAGCGGGGAAGGTAYATGMGGTATGGGRGGGCCGCATTACGACTCCGTGTGTGGCYCCTGGNGGGGGCGAACCCGAAATARAGGGTATACCCKNGTCGCCGCTTCTCATACTTGACRGCGAGGCGYANACTCGTTCCAYCCGGGCAACTGCAACTCAAGGATGAGTCAAKCGGTNGAAGCTGTGTAGGCCCGCGCGCCTATAGAGCATCTGAGCCGCCGTNCAGYTGTCATTTCCAGACAATCTATTTGRTGYCAAGTACCGAACGGCAATGTAKGACCCAAATCCGTGACAATTCCCTRGCCCACTCGTACRTANCTCAGCGGGCTCTTAATTGCCCCTCCGTCCRCNRAGTGGATGTAGACNGCTACTGTCCGTCCCGCCCTTCTCCGGCGGTGATCTTAATTACATACCRCAGTAGACCACCCCTCCGCTGTAATTTGTACATGAAKTRCTGCTCTCTACGRRAYACMTAGATYGCMTCCCASGYCRMC
>bene_K35005_PI475877_F
ACGTCCGGGAAAGGAATCCGCCCGTAAAGCCCTGGGCATAGATGYNCTCCAACTAAAGTGCAGCGCAATGTCAGGRGCAGTCTCGCTTGGCKGCTAGGGCTGTATTCGTTGCGCACGGTCAAGGGGGGACGTTTCCCGGAYTCACGAGGNMAATCTGATAGACGTGTAACGACGARTTCGACTATATCGGGRGGGGACAGCGCGGTAGACGATACGAGYGCCCCGAGATGGACACGCGCRACTCGMCARCYCGACCAGGTAATTGCTTCCGGTACCCAACTTCAATGCGGACGGCYCTGGTGGTAGYACTCGACAGGGGCCCTTGAGGGGTTTTCATACGGGACCCGAGGCTCATGCCATAAATTCCCCTAGCGGTGCCTNCCCGCTTTTTTAGGTCGGAACGGCCCCCATGACTCGACCTTACACACTCCCGTGAATGATGACTTACYYACCACNTCATGCTGCRTGGCCGKCCTTCCCTAGCCGAATACCACGAGTCCTCTCGAGCGTGCRCGCCAANGTRGATAGTAGATGYGGCAGATYGAATACCCAGCTGGTTCTAGGTTGCGCACTCCTAGGCCRCATCCATCTAAGCYRATAACAGCGGANCCNCATTGCAGACTCCCGTAGRGTTGAGTGCATGGYCTTAGGCGACGTGAACGAGCCTAATACTAATCCACCCCAAAACACGCGGCCTGYCGCACAAGGCTGAAMAAGGYCCCCTMACTTAGCTGYAGCCGTCTTCAACGGCAGAACGGACGCTTACACATTGTRTCGCTGTTNYATGCACAGCAGCCNCACCATGCGTACGGYCTACAATCACGGCCCTAGGCCGCRYCACTATGATCCRTACAGCGTTGCTGTTAGGAGGGGTCTGGATCCNGTCRCAGTACGTACTCTCAGCGACAYCCGCGGCTTCCGAAGCAGGAAGACGAGGATAAATTCCGGGCGTGGTGYCCGGTAGACCAGTGTCAACNGCTACCGCCGCGGAGYCTAGGCGCTACAGATATTTKCAACCCTTCATGAARTGAGCGCTGGGTCCTRGTGYGCTTATCCGTTGCACGAGTGATTTGGGGAAGAACAGCGCCAATATCGTRGAGRACCAGCGGACAGAGGGGGTRGCCTTTAGAYCGGATNNACTAGGTCCCGCGGCGTAGCGGGRAAGGTATATGCGRTATGGKAGAGCCGCATTACTACTCCGTGTGCGGTCTYTRAGGGAGGCGAACACTAAACGRAGGGTATATCCKTGTTGCCGCTGCTCATACTTRACGGCGAGGCGTAGACTAATTCCAYATAAGCAACTGCCACTCNAGGGTGAGTTAGGCGGTTGAAGCTGTGTAGATACGTGCGYCTATCGGGCAGCTGAGTCGCCGTTCAATCGTTATTTNCAGACAATCCMCTTGGTGTCAAGTACCAAGCGGCRNCGTATNATTCAAATCCRTGATANTTYCCTGGCCCRCTAGTACRTATCTCAGCGGGCTCTKRAGYRCCCCTTCGTCCGCGGAGTGGATGTAGACCGCCACTGTCTGTCCCGTCYTGCTCCGACGGTGATYTTRRTTACATATCGTAGTAGACCACCYCTCCGCTGTAATTTGTACATGAAGTGCTGCTCGCTAYARGRYACANGGATYGCMTNCCASGYCNAC
>Acfhel_V15289_A
GAGCTTGGARGGAAAAYYTGCTATCGAGACTCKAGACACGGACGTCATTTGACGRACATGCAGCGAGGCACCAGAGGTAATTCCRYCTGACKRMTRGGATTGTGTTCGGGGCGCGAAACCMCGGGGGGGCRCCTCCCGGACGCATARGAGCRGTTTGACAGGTGTGTAATTACGRGTCYGGCTACATCGGAGGGGKAYGGYKCGGTGGRYRRTGMGAGTGCCTCGAGACGGACACAAATGACTAGAYAACCCAANCATGTAATCGCCTACAGTACCCACATTTGATTYGAACGGCTCTRGCGGTARCATTTGACGGGGGCCCCCRARGGACTCTCACGCGAGGTNAGCKTTCTATGCTATNGGGTCCCCTAAYGGCGTCCCCTTRCCTCTCYAGGTAGTGCCKACCCCCCCGACCAAACCCCACGCACGTCMGCGAAYGACGMCTTACTTGYYRTGCCACACTTCAKGTCAATCCCCCCCTAACTGGATCTCATGAATCCCCYCGAGYRTGCGCGCCGGAGCAAGCATTMGCCGTAAYAGATCGGACAYCCAGTTGRKTCGAGATTACGAATTCCTGAGCTRYATCCGTCTGGGCYGATAGCMGMATMMCCCCATTGCAGATTMYTGTGGGACCGAATACCYARCCTTGAGCAATTTGARCGNGCTTMCTGCCGGCACATCCCRAAATACGCGATTTGTCRCAYAAGGCTGAMAGAGGCYCCACCRCCCMGCTATGGCCGCTCTCRAYGACRGAGCGGACGTTCGYACATTGTATCGCTGKTCCATGCGCAGYRKCCCCNCCCTGCGTCCAGYCTATAATTAAAACYATGGACTGCACCACTATAATCCACAAGGTGCTGCTATTGKAAGGAGTCGGACYCYRAKTGCAGTAYGTGMCTTCGGTGACACTCATGGTTCCCGGAGTCAGAGAACGAAACTGAACTCTGGGCGTAGCACCCAGYAAMTMGGTGYTGRTGTCCACMGCCGCTGRGCCTGGTATCTACARGYATTTGCAACYTTYCACAAGGTGATCGCTGGGTCCTRGTGTRCCTACCCATGRTRYGAGTGATCTGGGGAAGACTATCGTTAGCCTCACARARGATTAGCGGACGGAGGGGATGGCCCYCGGAYCGGGTGAACTGGRTTCTGCGAYGTAGCTGGRAGAAGATRTGCRGTATRGGAGGKCCGCAGGACGAYTCCGGGTGCGATCTCTAAAGGAGACGACCCTTAAAYAAAGAGGCYCTCCTTTTTGCCGCTGCTCATACGTGGTGACGAGGYGTAGGCTCAGTCCACATGAATGACTGCCGYYCAAGGRYAAGTTGGTTAGTGAGAGCCGTGGAAGTATACACRTTGACCGAGAAGCYGGATCGCCGTTCAACCATTGCCTCCAGACAACCCCTTTGGTGTCAGGTATTGAACTACGACGTATGCCCCRGACCCGTTATGRTCCCCTGATNYACTCGCACGTACCTCAGCGGGYTCTGGATTGCCCCTTMGTYCGCKGGGTGGATGTGGACCGCCACTGTCCGTCCCGTCTCTCTCAGGCGGCGATCTTAAYTATATACCRTAACAGACCGCCCCCCCACCACAGTCCGTACGTGAGKTGYTGCTYTSAGCANGACACATGGATCGYMTTCMGCGTCGAA
>Acfhel_V14685_Grif7526_A
GAGCTTGAAAGGAAAGCCTGTTATCGAGACTYGAGGYACGRACGTYATTTGACKAACATGCAACGAGGCGCYAGAGGTAGTTCCRCCNGRCNRMTAGGATYGTGTTCGKGGCRCGAGACCCCGGGGGGGCACCTCCCGGACGCATAAGAGCGGTTTGACAGGTGTGTAATKACGGGTCCGGCTACATCGGAGGGGTATRGTKCGGTAGGTARTGMGAGTGCTTCGAGACGGACACGAATGACTAGACAACCCAACCATGTAATYGCCTACAGTGCCCACATCTGATKYGGACGGCTCTRGCGGTAGCACTTGATGGGGGCCCCCRARGGACTCTTAYGYGRGGTCAGCTTTCTATGCYACAGGGTCCCTTAACGGCGTCTYCTTRCCTCTCYAGGTAGTGCCTACCCCCCCAACCAAACCCYACGCACGTCMGCRGATGACGMCTTACCTGCCATGCCACACTTCAKRTCAATCCCCCCCTAACTGGATCTCATGAATCCCMCCGAGCGCGCGCGCCGGAGCAAGCATTCKCCGTAAYAGATCGRACATCCAGTTGGGTCGAGATTACGAATTCCTGAGCYRCATCCGTCTGGGCYGATARCAGAATMCYCCCATTGCARATTCTTGTGGAACCGAATACCCNACCTTRAGCACTTTGRGCGAGCTTMMCGCTGGCATATCCTRAAATACGCGATTTANCGCAYAAGGCTGAAAGGGNCCCCACCGCCCARCTATGGCCGCTCTCAACGACRGAGCRGAYGTTCGYACATCGTAYCGCTGTTCCATGCGCAGCANCCCCGCCCTGCGTCCAGYCTATAATCAAAACCMTGGACTGCACCACTATAATCCATAAGGTKCTGCTATTGKAAGGAGTCGGGCYCYGAKTGCAGTACGTGACTTYGGTGACACCCATGGTTCCCGGAGTCAGAGAACGAAACTRAACTMTGGGCGTAGCACCCGGCAAMTMGGTGCCGGTGTCCRYCKCCGCTGRGCCTGGTAKCTACAGGCATTTGCAACTTTYCACAAGGTGATCGCTGGGTCCTRGTGTACCYGCCTATGGTNYAGGTGRTCTGGGRAAGACTATNGTTAGCCTCATAGAGGATCAGCGGACGGAGAGGATGGCCCYCRGAYCGGGYRAACTGGGTTCTGCGAYGTAGCTGGRAGAAGATAYGMAGTATRGGAGGGCCGCATGACGAYTCCGGGTGCGATCTCTAAAGGAGACGACCCTTAAAYAAGGARGCCCTYCTYTTTGCCNCTGCTCATACGTGGTGACAAGGYKTAGGYTCAGTYCAYATGAGTGACTGCCGYTCAAGGGCAAGTTGGTTAGTGNGMGCCGTGGAAGTACACACGTTTACCGAGAAGCTGGANCGCCATTCAACCATTGCYTCCRGACAACCCCTTTGGTGTCAAGTATTGAAYTGCGACGTATGCCCCAGACCCGTTATAATCCCCTGATNTACTCGTACGTAYCTCAGCGGGYTCTGGATTGCCCCTTCGYCCACKGGKTGGATGTGGACCGCCACTGTCCATCCCGTCTCTCTTNGGCAGCGATCYTAAYTATATACCRTAAYAGACCGCCCCCCCACCACAGTCCGTACGTGAGKTGTCGCTCTSAGCARGACACATGGATCGCMTTCMGCGTCGAA
>Acfkuh_V15287_A
AAGCTTGGAAGGGAGGTCTGCTATCGAAACCNTAGACACGGACGTCATTTGACGAAAATGCAACGAGGCGCCAGAGGTAGKTYCGCYTGACNRATAGGATYGTGTTYGKGGCRYGAAACYCCGGGGGGGCGCCTCCCGGACGCATAAGAGCGGTTCGACAGGTGTGTAATGACGAGTCTGGCCACATCGGAGGAGGATAGCTCGGTGTACAATGAGAGTGCCTCGAGACGGACACAAATGACTAGANAACCCAATCATGTAATCGCCTACAGTACCCACATTTGATTCGAACGACTCTRGCGTTARCGTCTGATGGGGGCCCCCRARGGACTCTCGCGCGAGGTCAGCGTTCTATGCCATRGGGTCCCCTAGTGGCGTCTCCTTRCCTCTCCAGGTAGTGCCGRCCCCCCCGACCAAACCCCACGCACGTCMGCGGATGACGCCTTMCCYGCCATGCCACACTTANKGTCAATCCCCCCCTAACTGGACCTCATGAATCCCCTCGAACGCGCGCGCCGGAGCAAGCATTCGCCGTAACAGATCGGRCACCCAGTTGGGTCGANATTACGAGTTCCTGAGCCRCATCCGTCTGGGCYGATAGCCGCATMCTCCCATCGCAGATCCTTGTGGGACYGAATGCCCAACCTTGAGCACTTTGAGCGAGCTTACTGCCGGCACATCCCRAAATACGCGATTTATCGCAYAAGGCTGAMAGAGGCCCCATCGCCCMGCTATGGCCGCTCTCRATGACGGAGCGGACGTYCGCACATTGTATCGCTGKTCCATGCGCAGCGGCCCCACCCTGCGTCCAGYCTATAATTAAAACCCTGGACTGCACCACTATAATCCACAAGGTGCTGCTATTGTAAGGAGTCGGACYCYAAKTGCARTACGTGACTTCGGTGAAACTCATGGTTCCCGGAGTCAGAGAAMGAAACTGAACTCTGGGCGTAGCGCYCGGCAAATCGGTGCTAATGTCCACMGCCGCGGRGCCYGGTATCTACARGCATTTGCAACCTTTCACAAGGYGATCACTGGGTCCTRGTGTACCTACCTATGGTGCGAGTGATCTGGGGAAGACTATCGTTAGCCTCGCAAAGGATTAGCGNACGGAGGAGATGGCCCYCGGAYCGGGTGAACTGGGTTCTGCGAYGTAGCTGGRAGAAGATRCGCGGTATGKGAGGTCCGCATGACGACTCCGGGTGCGATCTCTAAAGGAGACGACCCTTAAACAAGGAAGCNCTCCTTTTTGCCGCTGCTCATACGTGGTGACGAGGCGTAGGCTCAGTCCAYATGAGTGACTGCCGCTCAAGGRCAAGTTGGTTAGTGARAGCCGTGGCAGTATACACGTTGACCGAGAAGCTGGATCGCCGTTNAACCATTGCCTCCGGACAACCCCTTTGGTGTCAGGTATTAAACTGCGACGTATGCCCAAGACCCGTTATAATCCCCTGATYCACTCGTACRTACCTCAGCGGGYTCTGGATTGCTCCTTCGCCCGCKGGGTGGATGTGGACCGCCACTGTCCATCTCGTCTCTCTTAGGCAGCGATCTTAAYTATATACCRTAACAGACCGCCCCCCCACCACAGTTCGTACGTGAGKYGTTGCTCTGAGCARGAYACATGGRTCGCMTTCAGCGTCGAA
>corr_La135_A
AAGTCTGGGAGRGGGGTCYGCYCGTAARACCCGGGGCATGGCYRTYATCTAACGRAAATGCAACGAGGCGYNAGRGGYAGTTCMACCNGACKGCKGGGAYYGTGTTCGTGGCGTRAGACCCCGGGGGAACGCCNCCCAGACGCAYGAGAGCRATTTGATAGATRTGTAATGACGGGTTCGGCTATATCGRGGGGGGATGRCGCGGTGGACARTGMGAGTGCCTCAATATGGACACGAATGAYTCGACAACCCNNCCATGTAATTGCNTACGGTAYCCACCTCYAATKTGGACGACTCTGGCGGTAGCACTCGATRGGGGCCCTCRARGGACTTTCACACGAGGTMARCGTYTCGTGCCAYAAGTTCCCCTARYRRCGCCCCCCCGCCTCTCTAGGTAGTRCCGACCCCACCAACCAAACCCYACGCACGTCCGCGAATGACGCCYTACCTGTCATGCCGCACTTCATGTCAATCCTCCCCTAGCCGGAYATCACGAAGCACCCCGAGCGCGTGCGCCGGAGCAAGCATTCTCYGTAGCAGRTCGRACATCCRGTTGGTTYGAGATTRAGCGTTCCGGAGCCRYAYCCGGCTGGGCYGATAGCAGAATAACCCCGYYGCAGATTCTTGTGGRGCCGAATACATAACYTTGAGMAATGTGARCGAGCYTMCTGCTGACNYATCCCAAAGYGCGCGATYTRTCGCACAAGGCTGAAAGGGGCTCCMTCACCCAGCTGTGGCCGCTYTCAACGACAGAGCGGATRTTCGCACATTGTAYCGCTGTTCCRTGCGCAGYAGCYCCRCCCTGCGTMCAGYCTATRACCACGNTCCTGGACCGCACCACTATRATCCATAAGATKCTGCTGTTGTAGGGAGTCGGNCTCYGGGTGCARTRCGCGACTTCGGTRACACTCGYGRTTCCCAAAGTCAGAGAAMGAAACGGMAYTCTGGGCGTAGTGYCCRGTAAACAAGTGYYGRYAGCCACCGCCGCKGAGCCTGGGATCTACAAGCATTTGCAACCTTYCACAAGGTGATAGCTGGGTCCKGGTGTRACCACCTACGGCATGRGTGRCTKGGGGAAGANTATCGTTAGCCTCGTAGAGGATTAGCGGACGGAGGGGATGGCCCYCAGAYCGGGYGAACTRRGTTCTGTGAYGCAGCTAKAAAAAGATAYGCGGTRTGGGAGRGCCGCAKGAAGCCTCCGTGTGCGATCTYTAAAGGAGACGACCCTTAAACGAAGAAGCCCTYCTCTTTGCCGCTGCTCATACGTGGTGACGAGGCGTRGGTTCAGCTCACAYGAGTGACNRCCGCCYAAGKRCAAGTTGGKTAGTGGRAGCCGTRGCAGTACACACRCYGACCGAGMAGCYGGATCGCYGTTCAACCNTTGCTTCCAGACAACCCCTTTGGTRTCAAGTAYTGAACKRCGACGTATGCCCCRGACCCGTTATAGTCCYTGGATCCACTCRTACGTACCTTAACGGGYTCYKGMTYGCCCTKTCGTCCGCGGGTTGGATGTGGACCGCCACTGTCCGTCTTGTCTTTATCAGGTGGCGATCTTAAYTATATACCRTAACAGAYCRCCCCCCCNCCGCAGTTCGTACGTAARKTGYYGCYYTGWGCARGRCRCATGGATCGYMTTCAGCGTCGCM
>corr_G9548_PI262881_A
RCGYYYRGAGRRGGGGTCYRCCMKCRNRRCYYGGGACATRGACGYYACYTRACGAAAATGCAATGCGGCGYTAGAGGCAGTCCAATNTGACGGCKGRGACTGTGTTCGTKGCATRMGAYYACGGGGGRAYGCCTCCCGGACGCACGAGAGCAATTTGATAGATRTGTMAYGACGGGTTCGGCTATATCGGGGGGGGACGACKCGGTGGNCARTGMGAGTGCCTCRATAYGGACACGAATGNYTCGMCAACCCACCCATGTAATTGCCTACRGTACCYACMTYYRAYGYGRGMGRCTCYGACGGYAGCACTCGATGGGGGCCCCCRARGGACTYTNACACGAGGTMARCGTTYCRTGCYACAARKTCCCCTARYGRCGCCTCCCCRCCTTTCTAGGTAGTRCCGRCCCCMMCAACCAAACCCYACRCACGTCCRCRRATGACGMTTTACCTGCCATGCCACAYTTCATRTCAATCYCCCCYTAGCCGGATATMACGNAGCACMNCGAGCGCGYGCGCCGGAGCAAGCANTCKCCGTAGCAGATCGGACATCCAATTGGGTCGAGGTTRAGCRTTCCKGAGCCRCACCCGGCTGGGCYGATAGCAGAATAAYCCCGYCRCAGATTCTTGTGGRGCCGAACACAYARCCTYRANCRMTKTGAGCGARCCTACTRCTRRYATATCCYAAAGCACGCGATYYGTCGCACAAGGCTGAAAGGGGCTCCMTCACCCAGCTGTGGCCGCTYTCRACGACAGAGCGGAYRTYCGCANRTTGTATCRYKRTTYCRYRCGCAGTAKCYCCNCCCYGCGTACAGYCYATRAYCAMGNTCCNGGACCGCACCACTATAATCCAYAAGATKCTGCYATTRTAGGGAGTCGGGCTCYGGKTGNARTACGCGACTTCGGYRAMACYCRYRGTTCCCRAAGTCAGAGAACGAAACTAAAYTCYGGGCGTAGTGCCCRGCAAACNRGYGYYGRCAGCCAYCGCCGCKGAGCCTGGKANCYACAAGCATTTGCAACCTTTCACAAGGTGATCGCTGGGTCYKGGTGTRNYTACCNATKGCATGRGTGRYTTGGGGARGACTATCGTTAGCCTCGNAGAGGATTAGCGGACGGAGGGGATGGCCCYCGGAYCGRGCRAACTARRTTCTGYGAYGCAGCTRKAAAAAGRTACGCAGTRYGTGAGGGCCNCAKGAAGNCNCCGTGTGCGATCTTTAAAGGATACGACYMTTAAACRAAGARGCCCTYCTTTTYGTCGCTGCTCATACGTGRTGACGAGGCGTANGTTCAGYTCACATGAGTGACYACCGYCCAAGKRCAAGTTGGTTAGTGGRAGCCGTAGMAGTAYACACRCCGACNGAGAAGCYGGATYGCCGYTCAATYAYTGCYTCCRGACAACCCCTTTGGTRTCAAGTAYTGAACTGCGACGTATGCCCCRGACCAGTTATRGTCCNTKGATCCACTCGTAYGKACNTYAANGGGCTNYKGMTNGCYCTKTCGTTCGCGGGTTGGATGTGGACCGCCACTGTCCRTCTYGTCTYTATCAGGTGGCGATCTTAATTATATACCRTGAYAGAYCACCCCCCCACNRCAGTTCGTACGTAARKTGYYGCTCGGAGCARGRCACATNGATCGYMTTCAGCGTCGMM
>deco_Sv4533_G
GCGTCCGGGAAAGGRGTCCGCCCGTAAAACCCTGGGCATAGATGTTCTCCAACTAAAGTGYAGCGCAACGTCAGGGGCAGTCTCGCTTGGCKGCTAGGGCTATATTCGTNGCRCAAGGTCAAGGGAGGACGTTTCCCGGACTNACGARGGCAATCTGATAGACGTGTAACGACGAGCTCGACTRTATCGGGGGGGTACAGCGCGGTAGAYGATACGAGTGCCTCAAGATGGACACGCGCRACTCGACARCYCAANNAGGYAATTGCTKACGGTACCCACCTTCGATGCRGAAGGCCCTGGCKTTAGCACTCGACAGGGGCCCTCGAGGGGCTCTTATACGGGGCCCGAGGCCCAGGCCATAARTTANCCTAGCGGTGCCTCCCCGCCTTTTCAGGTCGGAACGGCCCCCATGACTAGACCCTACACACGTCCGTGAATGATGACTTCCYTACCATRTCACGCCKCATGTCAAKCCTCCCCTAGCCGGGTATCACAAGTCCCCTCKAGCGTGCACGCCGGGGTAAATANTCGMTGYAGCAKATCGAATACTCARCCGGTNCTARGTTGCGCGCGCCTAGGCTRCAYCCATCTAGGCYGATAACAGCAGAACCCTGTTACAGACTCCTTTGGAGCCGAGTRYATGGCCTTGAGCAACGTGAGCGAGCCTAATGYCAATCCACCCCAAAACACGCGGCCTGYYGCACAAGGCTGAMAAAGGCCYCCTCACTCCGCTGTGGCCGTCTTYAACGACAGAACGGNCGTTTACACATTGCATCGCTGTTTCATGCGCAGCANCCCCRCCATTCGTCCGGTMTATAATCAAGGCYCTAGGCCGCACCACTATGATCCATACGGTGCTKCTGTTGTGAAGGGTCTGGCTCCGGTCRCAGYACGTGCTCTCGGTGRCACCTGCNGTTTTCRAAGCAGGAGAACGRGGATRAATTCTGGKCGTGGTGCCCGGTNGACAAGTRTCAACAGCNACCGCCGTGGAGTMTAGGCGNTACRGGCATTTGCAACCTTTCAYNAGGTGATCGCTAGGTCCTRGTGTGCTTATCCATTGTACARGTGATCTGGGGAAGAACAGCGCCAATATCGYRGAAGACCAGCGGATGGRGGAGGTGGCCTTTAGAYCGGGCGAACTAGGTCCCRYGAYGTAGCTATGAAAGKRTACGCGRYATGGGAGGGCMGCATGACKACTCCGTGTGNGGTYTCTRGGGGAGGCGAACCTTAAATGAAGGGGCTCTCYKTKTCGCCACTGCTCATACGTGACGGTRGGGCGCAGGCTCAGCCCAYNTAAGTGACYGCMGCNCAAGGGTAAGTTGGTTGGTTGAAGCCGTGGAAGTACGTACGCCTATCGGGCGGCTGAGTCGTCGTTYAATCGTTACTTCCAGACAACCCCTTTGRTGTCAAGTACCGAAYGGCGAYGTATGCCTAAARCCCGYKRTAGTTYCTTGGCCCACTAGTACGKANCTCAGCGGGCTCTGGATTGCCCCTTCGTCCGAKGAGTGGATGTAGANCGCCACTGCCCGTCCCKTTCTTCTCCGGCGGCGGTYTCRATCACATACCRTAACAGACCAYCCCTCCGCCGCRGTTCGTACATGAAGTGCTGCTYTCTAYARRRYACMYRGATYGCMCCMCASATYGAM
>deco_Sv8188_G
GCGTCCGGGAAAGGRGTCCGCCCGTAAAACCCTGGGCATAAATGTTANCCAACTAAAGTGCAGCGCAACGTYAGGGGCAGTCTCGCTTGGCKGCTAGGGCTATATTCGTKGCNCAAGGTCAAGGGAGGACGTTTCCCGGACTCACGARGGCAATCTGATAGACGTGTAACGACGAGCTCGACTRTATCGGGGGGGTACAGCGCGGTAGAYGATACGAGTGCCTCAAGATGGACACGCGCRACTCGACARCYCAAYMAGGYAANTGCTKACGGTACCCACCTTCGATGCRGANGGCCCTGGCKTTANCACTCGACAGGGGCCCTCGAGGGGCTCTTATACGGGGCCCGAGGCCCAGGCCATAARTTAMCCTAGCGGTGCCTCCCCGCCTTTTCAGGTCGGAMCGACCCCCATGACTAGACCCTACACACGTCCGYGAATGATGACTTCCYTACCATNTCACGCTKCRTGTCAAKCCTCCCCTAGCCGGGTATCACAAGTCCCCTCKAGCGTGCACGCCNGGGTAAATAKTCGMTGYAGCAKATCGNATACTCARCCGGTCCTARGTTGCGCGCGCCTAGGCTRCATCCATCTAGGCYGATAACAGCAGAACCCTGTTACAGACTCCYTTGGAGCCGAGTRYATGGCCTTGAGCAACGTGAGCGAGCCTAATGYCAATCCACCCCAAAACACGCGGCCTGYYGCNCAAGGCTGAMAAAGGCCYCCTCACTCCGCTGTGGCCGTCTTNAACGACAGAACGGGCGTTTACACATTGCATCGCTGTTTCATGCGCAACANCCCCRCCATTCGTCCGGTMTANAATCAAGGCCCTAGGCCGCACCACTATGATCCATACGGTGCTKCTGTTGTGAAGGGTCTGGCTCCGGTCRCAGYACGTGCTCTCGGTGRCACCTGCRGTTTTCNAAGCMGGAGAACGRGGATRAATTCTGGKCGTGGTGCCCGGTNGACAAGTRTCAANAGCCACCGCCGTGGAGTMTAGGCGCTACRGGCATTTGCAACCTTTCAYAAGGTGATCGCTAGGTCCTRGTGTRCTTATCCATTGTACARGTGATCTGGGGAAGAACAGCGCCAATATCNYRGAAGACCAGCGGATGGRGGAGGTGGCCTTTAGAYCGGGCGAACTNGGTCCCRYGAYGTAGCTATGAAAGKRTACGCGRYATGGGAGGGCMGCATGACKNCTCCGTGTGNGGTYTCTRGGGGAGGCGAACCTTAAAYGAAGGGGCTCTCYKTKTCGCCACTGCTCATACGTRACGGTNGGGCGCAGGCTCAGCCCAYATAAGTRACYGCMGCTCAAGGGTAAGTTGGTTGGTTGAAGCCGTGGAAGTACGTACGCCTATMGGGCGGCTGGGTCGTCGTTCAATCGTTACTTCCAGACAACCCCTTTGRTGTCAAGTACCGAAYGGCGACGTATGCCTMAARCCCGYKRTAGTTYCTTGGCCCACTMGYACGKATCTCAGCGGGCTCTKGATTGCCCCTTCGTCCGAKGAGTGGATGTAGAYCGCCACTNCCCGTCCCKTTCTTCTCCGGCGGCGGTYTCRATCACATACCRTAACAGACCAYCNCTCCGCCGCRGTTCGTACATGAAGTGCTGNTYTCTAYARRRYACMYRGATYGCMCCMCASATYGAC
>villo_V14316_A
GCGTCTGGAAGAGGGGCNTGCCCTCGAAACCCGGGACATGGACGTCACCTAACGGAAATGCAATGCGGCGCTAGGGGCAGTTCCACTCGACKGCTGAGACTGTGTTTGTGGCATAAGACCCCGGGGGAACGCCTCCCGGACGCACGAGAGCAATTTGATAGACATGTCATGACGGGTTTGGCTATATCGAGRAGGGATGATGCGGTGGACGNTGCGAGTGCCCCGAGATGGACACGAATGAYTCGMCARCCCACCCATGTAATCGCCTACAGTRYCCAMCTTCAATTCGGACGACTCTGACGGYAGCACTCGATGGGGGCCCTCRARGGGCTTTCACACGAGGTCAGCGTTTCATGCTATAAGTNCCCCTAGCRGCGCCTCCCCRCCTTTCTAGGTAGTGCCGACCCCACCAACCAAACCTTACGCACGTCMGCGGATGACACCTTCCCNGTCATGCCGCACNTCAKGTCAAKCCTCCCCTAGCCGGATATCACGAGGCACMYCGAGCGCGTGCGCCGGAGCAAGCATTCGCCGTAGCAGGTCGGACATCCAATTGGTTYGAGGTTGAGCGTTCCGGAGCCRCACCCGGCTGGGCYGATAGCCGAATAACCCCGTCGCAGACTCTTGTGGRACCGAAYACACGACCTTGAGCAATTTGAACGAGCCTACCGCCGACACATCCCAAAGCGCGCGATTTGTCGCACAAGGCTGAAAGGGGCTCCCTCACCCAGCTGTGGCCGCTTTCAACGACAGAGCGGACRTTCGCACATTGTACCGCKGTTTCATGCGCAGCAGYTCCACCCTGCGTCCAGYCTATRATTACGATYCTGGANCGCACCACTATAATCCACAAGATKCTGCTGTTGTAAGNAGTCGGGCTCYGGGTGCARTACGCGCCTTYGGCAACACTCGTGGTTCCCGAAGTCAGAGAAMGAAACTAMACTCTGGGCGTAGTGCCCGGTAAACAATTGTCGGTAGCCACCGCCGCTGAGCCTGGGATCYACAAGCATTTGCAACCTTYCNCAAGGTGATAGCTGGGCCCTRGTGTGACCACCTATGGCACGGGTAGTTKGGGGAGGACTATCGTTAGCCTCGCRGAGGATTAGCGGACGGAGGGGATGGCCCYCAGAYCGGGCGAACTGAGTTCTGTGAYGCAGCTAGAAAAAGRTATGCGGTRTGGGAGAGCAGCAKGAAGACTCCRTGTGCGATCTTTAAAGGAGACGACCCTTAAAYAAGGAAGCCCTTCTCTTTGTTGCTGCTCATACGTGGTNACGAGGCGTRGGTTCAGCTCACATGARTGACNACCGTCCAAGKGCAAGTTGGTTAGTTGRAGCCGTGGAAGTACACACACCGAYCGAGAAGCCGGATCGCYGTTNAACCGTTGNCTCCAGACAACCCCTTTGGTATCAAGTATTGAACTGCGACGTATGCCCCRGRCCAGTTATAGTCCCCTGATCCACTCGTACGTACCTTAACGGGYTCYKGATTGYTCNKTCGTTCGCKGGTCGGATGTGGACCGCCACTGTCCATCTCGTCTCTATCAGGTGGCGATCTCAATTATATACCRTGACAGAYCACCCCCCCNCCGCAGTTCGTACGTAAGGYGTTGCTCTGAGCARGACRCATGGATCGYMTTCAGCGYCGCA
>Asp4_Se3625_B
GCGTCCGGGAAAGGAGTCCGCCCGTAAAGCCCTGGGCATAGATATNCTCCAACGAAAGTGNAGCGCAATATCAGGRGCAGKCTAGCTTGGCKGCTAGGGCTGTATTCGTTGCGCNCGGTCAAGGGGGGANGCTTCCCGGACTCACGAGGACAATCTGATANACGTGTAGCGACGAGCTCGACTATGTCGGGRGGGGACAGCGCAGCAGACGATACGAGYGCCCCAAGATAGACACGCGCRANTCGACRRCYCGACCRGGCARTTGCTTCTAGTACCCACCTCCAATGCGGACGGTCCTGGTGGTAGCACTCGACAGGGGCCCTTGAGGGGCTCTTACACGGGACNCGAGGCCCANGCCATAAATTACCCTAGCGGTGCCTCCCCGCTTTGTTAGGTCGGAACKGCATCCATGATTCGGCNTTACATGTTCACGTGAATGACGACTTATCTACCGTATAAYAYTGAGTGGCCAGCCTTCCCTAGCCGGATACCACGAGTCATCTCGAGCGTGCGCGTTAAGRTAGATGGCCGCTGYGGCAGATCGAATACCCAGCTTGTTCTAGGYTGCGCACTCCTAGGCCRCATCCATCCAAGCYRATAACAGCGGCACCCCGTTACAGACTCCCTCAGAGTTAGGTATATGGCCNYAGGCGACGTGAACGAGCCTANTATCAATACACCCCAAAACACGCGGYCTGCTGTACGAGGCTGAAMAAGGYCCCCTMATTCAGCTGTGGCCGTTTTCAACGACAGAACGGACGCCTACACACTGTATCGCTGTCTCATGCGCAGCAKCCCCACCCTGCGTCCGGCCTACAATCACGGCCCTAGGCCGTACCACCATGATCCATACGGCTTYGCTGTTAGGAGGGGTCTGGATCCGATCGCAGTACATACTCTCAGCGGCACCCGCGGCNTCNGAAACAGGGAGGMGAGGATAAATTCTGGGCGTGGTGCCCGGTAGACCAGTNTCAACAGCCACCGCCGCGGAGYATAGGCGCTATAGATAGTTTTGAACCTTCATAAAGTAAGCGATGGTTCCTGGTGYGCTTATCCGTTGCGCGAGTGATTGGAGAAAGAACCGCGCCAATATCGTRGAGGACCAACAGATGGGGAAKRTGGCCTTTAGAYCTGACGGMACAGATCTCGCGACGTAGAGAGGAAAGTAYACGCGRTATNGGAGAGCCGCATKACGMCTCCNTGTGTGGTCCCTGGGGGGGGCGAACCCGAAAYAARGGNTCNCTCCKTGTTACCGCTTCTCATACTTGACRGYGGGGCGTAKACTCATTCCAYCTGGGCAACYGCCACTCAAGGGTGAATCAAGCGGTTGAAGCTGTGTAGGCACACGCGCCTATCGAGCAGCTNAATCGCCGTCCAGTTGTCATTTCCAGACAATCCCTTTGGTGTCAAGTACCGAACGGMRACGTATGCCCCAAACCCGTGGCAATTCCCTRGCCCACTCGTACGTATCTCAGCGGGCTCTKGATYGCCCNTCCGTCCGCKGAGTGGATGTAGACCGCTACTGTCCGTCCCGTCCTGCTCCGGCGGTGATYTTNATTACATACCRTAGTAGCCCACCCCTCCGCTGTAATTTGTACGTGAAGCGCTGCTCTCTACGRRRYACMYGGATYGCMTCCNASGYCAAC
>deco_V9955_PI666082_G
GCGTCCGGGAAAGGRGTCCGCCCGTAAAACCCTGGGCATANATGTTCTCCAACTAAAGTGYAGCGCAACGTYAGGGGCAGTCTCGCTTGGCKGCTAGGGCTATATTCGTKGCNCAAGGTCAAGGGAGGACGTTTCCCGGACTNACGARGGCAATCTGATAGACGTGTAACGACGAGNTCGACTRTATCRGGGGGGGACAGCGCGGTAGAYGATACGAGTGCCTCAAGATGGACACGCGCRACTCGACARCYCAAYCAGGYAAYTGCTGACGGTACCCACCTTCGATGCRGAAGGCCCTGGCKTTAGCACTCGACAGGGGCCCTCGAGGGGCTCTTATACGGGGCCCGAGGCCCAGGCCATAAATTACCCTAGCGNTGCCTCCCCGCCTTTTCAGGTCGGAACGGCCCCCATGACTAGACCCNACACACGTCCGNGAATGATGACTYNCYTACCATRTCACGCCNCRTGTCAAKCCTCCCCTAGCCGGGTATCACAAGTCCCCTCKAGCGTGCACGCYGGNGTAAAYATTCGMTGYAGCAKATCGAATACTCARCCGGTCCTARGTTGCGCGCGCCTAGGCTRCATCCANCTAGGCYGATAACAGCAGAACCCTGTTACAGACTCTYTTGGAGCCGAGTRYATGGCCTTGAGCAACGTGAGCGAGCCTAATGTCAATCCACCCCAAAACACGCGGCCTGYYGCRCAAGGCTGAMAAAGGCCYCCTCACTCCGCTGTGGCCGTCTTYAACGACAGAACGGGCGTTTACACATTGCATCGCKGTTTNATGCGCAGNAKCCCCRCCATTCGTCCGGTMTATAATCAAGGCYCTAGGCCGCACCACTATGATCCATACGGTGCTNCTGTTGTGAAGGGTCTGGCTCCGGTCRCAGYACGTGCTCTCGGTGRCACCTGCNGTTTTCRAAGCNGGAGAACGRGGATRAATTCTGGGCGTGGTGCCCGGTRGACCAGTRTCAACAGCCACCGCCGTGGANTMTAGGCGCTACRGGCATTTGCAACCTTTCAYAAGGTGATCGCTAGGTCCTRGTGTNCTTACCCATTGTACARGTGATCTGGGGAAGAACAGCGCCAATATCRYRGAAGACCAGMGGATGGRNGAGGTGGCCTTTAGAYCGGGTGAAMTAGGTCCCRYGAYGTAGCTATGRAAGKRTACGCGRYATGGGAGGGCMGCATGACKACTCCGTGTGTGGTYTCTRGGGGAGGCGAACCTTNAATGAAGGGGCTCTCYKTKTCGCCACTGCTCANACGTGACGGTNGGGCGCAGGCTCAGCCCAYNTAAGTGACYGCMNCTCAAGGGTAAGTTGGNTGGTTGAAGCCGTGGAAGTACGTACGCCTATCGGGCGGCTGAGTCGTCGTTYAATCGTTACTTCCAGACAACCCCTTTGRTGTCAAGTACCGAAYGGCGACGTATGCCTAAAGCCCGYKRTAGTTYCTTGGCCCACTAGTACGNATCTCAGCGGGCTCTKGATTGCCCCTTCGTCCGAKGAGTGGATGTAGAYCGCCACTGCCCGTCCCKTTCTTCTCCGGCGGCGGTYTCAATCACATACCRTAACAGANCAYCYCTCCGCCGCRGTTCGTACATGAAGTGCTGCTYTCTAYARRRYACMNRGATYGCMCCMNASATYGAM
>deco_W674_G
GCGTCCGGGAAAGGRGTCCGCCCGTAAAACCCTGGGCATAAATGTTCTCCAACTAAAGTGCAGCGCAACGTYAGGGGCAGTCTCGCTTGGCKGCTAGGGCTATATTCGTKGCNCAAGGTCAAGGGAGGACATTTCCCGGACTCACGARGGCAATCTGATAGACRTGTAACGACGAGCTCGACTRTATCRGGGGGGGACANCGCGGTAGAYGATACGAGTGCCTCAAGATGGACACGCGCRACTCGACARCYCAANMAGGYAANTGCTGACGGTACCCACCNTCGATGCRGAAGGCCCTGGCKTTARCACTCGACAGGGGCCCTCGAGGGGCTCTTATACGGGGCCCGAGGCCCAGGCCATAARTTAMCCTAGCGGTGCCTCCCCGCCTTTTCAGGTCGGAACGACCCCCATGACTAGACCCNACACACGTCCGNGAATGATGACTTCCYTACCATRTCACGCCKCRTGTCAAKCCTCCCCTAGCCGGGTATCACAAGTCCCCTCKAGCNNGCACGCCGGGGTAAATAKTCGMTGYAGCAKATCGAATACTCARCCGGTCCTARGYTGCGCGCGCCTAGGCTRCATCCATCTAGGCYGATAACAGCAGAACCCTGTTACAGACTCCYTTGKAGCCNAGTRYATGGCCTTGAGCAACGTGAGCGAGCCTAATGTCAATCCACCCCAAAACACGCGGCCTGYYGCRCAANGCTGAMAAAGGCCYCCTCACTCCGCTGTGGCCGTCTTYAACGACAGAACGGGCGTTTACACATTGCATCGCTGTTTCATGYGCAACAKCCCCRCCATTCGTCCGGTMTATAATCAAGGCYCTAGGCCGCACCACTATGATCCATACGGTGCTKCTGTTGTGAAGGGTCTGGCTCCGGTCRCAGYACGTGCTCTCGGTGRCACCTGCGGTTTTCRAAGCMRGAGAACGRGGATNAATTCTGGGCGTGGTGCCCGGTRGACAAGTRTCANCAGCCACCGCCGTGGAGTMTAGGCGCTACRGGCATTTGCAACCTTTCAYRAGGTGATCGCTAGGTCCTRGTGTRCTTATCCATTGTACARGTGATCTGGGGAAGAACAKCGCCAATATCRCRGAAGACCAGCGGATGGRGGAGGTGGCCTTTAGAYCGGGCGAACTAGGTCCCRNGAYGTAGCTATGAAAGNATACGCGRYATGGGAGGGCMGCATGAMKACTCCGTGTGTGGTNTCTRGGGGAGGCGAACCTTAAATGAAGGGGCTCTCYKTKTCGCCACTGCTCATACGTGACGGTGGGGCGCAGGCTCAGCCCAYNTAAGTRACYGCMGCTCAAGGGTAAGTTGGTTGGTTGAAGCCGTGGAAGTACGTACGCCTATMGGGCGGCTGAGTCGTCGTTYAATCGTTACTTCCAGACAACCCCTTTGRTGTCAAGTACCGAAYGGCGACGTATGCCTAAARCCCGYKRTAGTTYCTTGGCCCACTAGTACGTATCTCAGCGGGCTCTKGATTGCCCCTTCGTCCGAKGAGTGGATGTAGAYCGCCACTGCNCGTCCCKTNCTTCNCCGGCGGCGGTYTCAATCACATACCRTAACAGACCAYCYCTCCGCCGCNGTTCGTACATGAAGTGCTGCTYTCTAYARRRYACMYRGATYGCMCCMCASATYGAM
>diog_Vp5000_A
RCGYYTAGRRGAGAGGYTTACYATYRAAACCYGAGGCACGGACGTTMTTTRACTAAAATGCAACAAGGCACNAGRGGCAATTCMRCYYGACNGATAGGATTGTGTTCGGGGCRCGMGACYCCGGGGGGACACCTCCCGGACTCAYAAGAGCGGTTTGACAGGTGTGTAATTACGGGTTCGGCCRCATCGRAGGAGKATGAYKCRGTGKRYARTGCGAGTGCCTCRAGACGGACACAAATGMYTCGACARCCCAATCATGTAAYCGCCTACAGTGCCCACATTTGATKCGGACGGYTCTGGCGKTAGCACYYGAYGGGGGCCCCCRAGGGACTCTTACGCGGGGTCAGCGTCYYGTGCTACAGGGTCCCTTAGTGRCGTCTCCTTRCCTCTCYAGGTAGTGCCGAMCCCCNCGACCAAACCCCACRCACGTCCGCGGCTGACGCCYYMCCNGYYATGCCACACTTCATGTCAATCCCCCCCTARYTGGATCTCAYGAATCACCTCGAGCGCGYGYGCCGGAGCAAGCATTCTCCGTAATAKATCGGRCATCCAGTTGRGTYGAGATTACGARTTCCKGRGCCRCATMCGGCTGGGCYGATARCMKCATAATCCCATTGCMGAYYCCTGTGGGACCGAATACCCARYCTYGARCACTGTGRGCGAGYTTMMCGYCGGCACAYCCCAAAGTGCGCGATTTRTCGCAYAAGGCTGAMAGRGACCCCMCCGYCCMGCTGTGGCCGCTCTCAACGACRGAGCRGACGTTCGCACATYGTACCGCTGKTCCATGYGCAGCRGCCCCACCCTGCGTCCAGYCTATRATCAAGACTCTAGACCGCACCACTATAATCCATAAGGTGCTGCTATTGKRAGGGGTCGGACCCYGATTGCAGTACGTGACTTCGGTGAMACTCAYGGTTCCCGAAGTCAGAGAACGAAACTGAACTCYGGGCGTAGCRCYCAGTAAAYAGTTGCTGNYRKCYRCCGCCGCGRAGCCTGGTMGCTACNRGCATTTGCAACTTTCCACAAGGTGAGCGCTGGGTCCTRGTRTRCCCACMCATGGTACARGTGGTTTGGGAAAGANTATCGTTARCCTCGYRGAGGATTAGNGTACGGAGGRGATGGCCCYCAGRNYGGGCGAACTAGRTTCTGCGAYGTAGCTRKAAGAAGATRYGMGGTATGGGAGRGCCGCATGACGACTYCGGGTGCGATCNYTAAAGGAGACGMCCCTTRAAYAAAGAAGCYCTYCTCTTTGCCGCTGCTCATACGTGGTGACGRGGYGTAGGTTCAGTCCACATGAGTGACTGCCGCTNAAGGRCAAGTTGGTTAGTGRGAGCCGTGGMAGTAYACACGTTGACCGAGAAGCCGGATCGCCATTCAACCRTTACTTCCAGACAACCCCTTTGNTRTCAAGTATTGAACTGCGACGTATGCCCAAGACCAGTTANAGTCCCCTGATCTACTCRYACGTACCTCAGCGGGYTCTGGAKTGYYCCTTCGTCCGCKGAGTGGATGTGGACCGCCACTGTCCATCCCGTCCTTCTYAGGTAGCRATCTTARYTATATACCRTAACAGAYCRCCCCCCCACCRCAGTYCGTACGTGAGKTGTCGCTCTGAGCARGRYACATGGATCGYMTTCMGCGTCGAA
>dura_K7988_PI219823_A
ACATNCGGGAAGGAGGTCCGCCAGTAGAGACCTGTGCGTAACTACTCCCCAGAGGAAGCATGGTGCAATATCAAGAACGAGTTCGCTCTGATGAGAGAGCCACACCTATGAAGCGCGGCTAAAAAAAGACACTCATCGAGTTTGCGGAGGAGATTTAATAAACGCGTAGCGGAAGGTTTRGTTATACCGAGGAGGTACAGCGCGKTAGACGATGCGAACATCCCAATGTGGATCCAAATRCTCCACCAACTCAACCATGTARTTTCCGACGGCATTTGCCCTTAACTCAAGAAACTCCGACTGCGGCACTTAGTGAATATTTTCGRAAAGCGCTCGCGTGARGCAARAGGTCCATTTTGTGAAGTCACCCAACGGTGCATTTCTRTCGTTCTGTTTATTGCCGAACCCAACAGCCAAACCCTCTACACGTCAACAAATKATGCTTCCCCCGTCRTGCCGCACTTAATGTCAAKCCCCCCCGGGTCAGGTCTCACAAGGCCCCCTTGGTATACGTACNGGAACGAGCATTCTCTATAGCGKACTAAACGTCTGGTTGATTCGGAGTGGAACGTTCTGAGGATRCATCTGTTTGGATTGCTCGCCGCRTAACACCGCCGTARGCCATTGTGTGACCGAATACATAACCTCGAGAACTTGAAGTGAACTCAATGCCAATATATTATAAGGTAYACGATCCGTCACGCAAGGTCAACAAGGGCCCCCTCATCCCGCCGTGTTAGCTTGCAACTACAAGGCAGACATTCGTATATCACATCNTGATTCCGCACGCAGCAGCTCCGATACGTAGACGATACATACCCCCGGTCCGATAACACGCTGTTGGGATTTACAAAATGCCTATGCCATGGAGAACTTAGCTTYGAGCGCGGTGTGCGATTCTGGCGACCTCTACAGTTCCCAACGTCAAAGAACGAAACGRAATCATGGGCTCAACGCTAATTAACCAATCATTAGTAGCCGTCTTTTNTGAGCCTGATATTCACAAGCATCTGCAACTTKCCACGAGGCGATAGCCGAGTTTGGATACACCCACATACGGTATGAACAGCCTTGGGGGTMCTATCTTTAGCATCAYAAAGGCTCCGAGTACGRAGGGGAYATCTCYCGRAYCGAGCAAACTGGGTTCTATAATGCGGCTAGAGGAAGATACGCAGTACGTGAAGNYAACGGGGAGCCYCTGGACACTATCTTTAAAAAATACACCCCTTAGAYGGAAAGGCTCTCCTCTTTGCTATTGTTMGTGTGTGGTGATAAGACGTAGGTTCAGTTCGCCTGAGTGACTACCGTTCAGGGGTACGCTGGTTATCGAGCGTCGGAGCAGTATACATATTGACCGAAAAGCCAGNTTGTCGTTTCACCACTGCCCCCGGACCACCTCTCCAACACTGGGGGTTAGACTGCGGCGCGTACCCAAGACYAGTTATGGCCCTTGGATTTGTTCGCATGTACCNTGATGGGCTCCGGCTCGCCTCTTCACCTGCGAGTCARACACGTRTYGTCACCATACATTTTGCCTCTACCAAGTAGTAATTTCAACCATACGYCRTGATAGACTGCTTTCTCAACGCAGCCCGCGTGTGAGTTRTCTTTCTCTACARGGCACCTGGATCKCMTTCAGCGTCGAA
>dura_Se2737_A
ACATCCGGAAAGGAGGTCCACCAGTAGAGMCCTGGGCGTAAATACTCCCCAGAGAAAGCATGGTGCAATATCAAGAACGAGTTCGCTCTGATGAGAAGGCCGCATTTATGAAGCGCGGCCAAAAAAAAACACTCATCGAGTTTGCGGAGGAGATTTAATCAACGCGTAGTGGAAGGTTCRGCTATACCGAGGGGGTACAACGCGKTAGACGATNCGAGCATCCCAATGTGGATCCAAATGCTCCAACAATTCAACCATGYARTTTTCGACGGCACTTGCCCTTGACTCAAGAAACTCCGGCTGCGGCACTTAGTGAGTATTTTCGGAAAGCGCTCGCGTGAGGCAARAGGTCCATTTTGCGAAGTCACCCAACGGTTCCTTTCCGTCTTTCTGNTTATTACCGAACCTAACAACCAAACCCTACACAYGTCAACAACTKATGCTTCCCCCGTTATGCCGCATTTAATGTCAATTCCCCTCGGGTCAGGTCTCACAAGGCCCMCTTGGTATACGTACNGGAACAAGCATTCNCCATAGCGKACTAAACATCTGGTTGATTCGGAGCGGAACGTTCTGAGGATRCATCTGTTTGGATTGCTCGCCGCRTAACACCGCCGTAAACCATTGTGTGGCCGAAYACATAACTTCGAGAGATTGAAACGANCTCCATGCCAATATATCATAAGGCAYACGATCTGTCACGCAAGGCTGAACAGARCCCCCTCATCCCGCTGTGTTAGCTTGTAACTACAAGGCAGACATTCGTGTATCACATCATGAGTCCGCGCGNAGCATCTCCAATACGTAGCCGATACGTGCCCACGGTCCGATAACACGTTGTTGGGATCCGTAAGATGCTTATGCCATGGAAGGCCTAGCTCYGATCGCGRTATGCGATTCTGGCGACCTCTACAGTTCCCAACGTCAAAGAACGAAACGGAATCATGGGCTCAACGCTAATCAACCAATCATCAGTAGCCATCTTCTCTGAGCCTGGTATTCACAAGCATCTGCAACTTTCCACGAGGCGAGAGCCGAGTTTGGACGTGCCCGCATACGATATGAATGGTCTTGGGGGGCCTATCTTTAGCATCGCAAAGGCTCCGAGTGCGRAGNGGAYATCTCYCGRAYCGAGCGAACTGGGTTCTATAATGCGGCTAGAGGAGGATACGCAGTACGTGAAGTYAACAGGGAGCCYCTGGGCACTATCTTGAAAAAATACACCCCTTAGAYGGAAAAGCCCTTCTCTCTGCTGTTGTTMGTRTGTGGTGATAAGACGTAGGTTCAGTTCGCCTGAGTGACTACCGTTCAGGGGCACGCTGGTTATCGAGCGTCGGAGCAGTACACATATCGACCAAAAAGCCAGATTGTCGTNTCACCACTGCCCCTGGACCACCTCTCCAACACTGGGGGTTAGACTGCGGCGCGTACCCAAGACYAGTTATGGCCCTTGGATTTGTTCGCATGGRCCTTGATGGGCTCCGGCTCGTTTCTTCACCNGCGANTCARCCGCGTRTYGTCACCGTACATTTTGCCCTTCCCAAGTAGCAGTCTCAACYATATACYRTGATAGACTGCTTTCTCAACGCAGCCCGCGTGTGAGTTRTCTTCTTCTACARGGCACCTGAATCKCMTTCAGCGYCNAA
>dura_Se2845_A
ACGTCCGGGAAGGAGGTCCGCCAGTAGAGACCTGTGCGTAACTACTCCCCAGAGGAAGCGTGGTGCAATATCAAGAACGAGTTCGCTCTGATAAGAGAGCCACACCTATGGCACGCGGCTAAAAAAAGACACTCATCGAGTTTGCGGAGGAGATTTAATCAACGCGTAGCGGNGAGTTTRGTTATACCGAGGGGGTACAGCGCGKTAGACGATGCGAACATCCCAATGTGGATCCAAATGCTCCACCAACTCAATCATGTARTTTCCGACGGCATTTGCCCTTAACTCAAGAAACTCCGACTGCGGCAYTTAGTGAATATTTTCGGAAAGCGCTCGCGTGAGGCAARAGGTCCATTTTGTGAAGTCACCCAACGGTTCATTTCTRTCTTTCNGTTTATTGCCGAACCTAACANCCAAACCCTCTACACGTCAACAACTKATGCTTCCCCCGTCATGCCGCATTTAATGTCAATTCCCCCCNGGTCAGGTCTCACAAGGCCCCCTTGGTATACGTACNGGAACAAGCATTCTCTATAGCAKACTAAACGTCTGGTTGATYCGGAGTGGAACGTTCTGAGGATRCATCTGTTTGGATTGCTCGCCGCRTAACACCGCCGTAAGCCATTGTGTGACCGAATACATAACCTCGAGCACTTTAAGTGAACTCAATGCCAATATATTATAAGGTAYACGATCCGTCNCGCAAGGTCAAAAAGAGCCCCCTCATCCCGTCGTGTTAGCTTGTAATTACAAGGCAGACATTCGCACATCACATCATGATTCCGCNCGYAGCAGCTCCGATACGTAGACGATCTGTACCCCCGGTCCGATAACACGCTGTTGGGATTTACAAAATGCTTATGCCATGGAAAACTTAGCTTYGAKCGCARTGTGCGATTCTGGCGACCTCTACAGTTCCCAACGTCAAAGAAMGAAACGGAATCATGGGCTCAACGCTAATTAACCAATCATTAGTGGCCGTCTTTTYGGGGCCTGATATTCACAAGCATCTGCAACTTKCCACGAGGTGATAGCCGAGTTCGGATGTGCCCGCATACGGTATGAATAGYCTTGGGGGGCCTATCTTTAGCATCGCAAAGGCTCAGAGTGCGRAGAGGAYATCTCYCGRAYCGGGCGANCTGGGTTCTATAATGCGGCTAGAGGAAGATACACAGYACGTGAAGTYAACGGGGAGCCTCTGGRCACTRTCTTGAAAGGATACACCCCTTAGACGGAGAAGCTCTYCTCTCTGCTATTGTTMGTRTGTGGTGATAAGACGTAGGTTCAGCTCGCCTGAGTGACTACCGTTCAGGGGCACGCTGGTTATCGAGCGTCGGAGCAGTATACACATTGACCGAAAAGCCAGATTGTCGTTTCACCACTGCCCCTGGACCACCNCTCCAATGTTGGGGGTTAGACTGCGGCGCGTACCCAAGACYAGTTATGGCCCTTGGATTTGTTCGCATGTACCGTAATGGGCTCCGGCTCGCCTCTTCACCTGCGAGTCARACACGTRTCGTCACCATACATTTTGCCTCTACCAAGNAGCAGGTTCAATCATACGCCRTGATAGACTGCTTTCTCAACGCAGCCCGCGTGTGAGTTRTCTTTCTCTGCARGRCACCTGAATCKCMTTCAGCGYCGAA
>glan_V13738_PI599182_D
ACGTCCGGGAAAGGAGTCCGCCCGTAAAGCCYTGGGCATAGATNTTCTCCAACTAAAGTGCAGCGCAATATCGGGGGCAGTCTCGCTTGGCKGCTAGGGCTGTATTCGTTGCGCACGGCCAAGGGGGGACACTTCCCGGACTNACGAGGGCAANCTGATAGACGTATAACGACGARNTCGACTATGTCGGGGGGAGACAGCGCAGCAGACGATACGAGCGCCCCGAGATAGACACGCGCRACTCGACRRCNCGMCCRGGTAATTGCCTACGGTACCCACCTCCAATGCGGACGGCTCCGGTGGTAGCACTCGACAGRGGCCCTCGAGGGNCTTTTAYACGGGACCCGNGGCTCATGCCATAAATTACCCTAGCGATGCCTCCCCGCCTTGTTRGGYCGGAAYGGCCCCNNCGACTAAACCCTMCACATGTCNGTGAATGACGACTTACCTNCCGTATCAYACTTARTGGCCGKCCTCCCCTAGCCGGGTATCACGAGTCATCTTGAGCGTGCGCGCTGAGGTARRTATTAGCTGTANCAGATCGAATACCCAGCCGGTTCTAGNYTGCGCGCTCCTAGGCCRYCTCCATCTAGGCYAATMACAGCGGAMCCYCGTTACCGACNCCCGTGGAGTNGGGYATATGACCTTAGRCGACGTGAACGAGCCTACTATCAANMCACCCCAAAACACGCGACCTGYCGCRCAAGGCTGAAAAAGGYCCCCTCACTCAGCTGTAGCCGTTTTCAACGACAGAACGGACGCTTAYACATTGTATCGCTGTTTCATGCGCAGCAGCCCCACCCTGCGTCCGGYMTACAATCACGGYCCTAGGCCGCACTACTATGATCCATACRGCKNNGCTGTTAGGAGGGGTCTGGCTCCGGTCRCAGTGCGTACTCTCAGCGGCACCCGCGGCTTCCGACGYAGGGAAACGAGGATAAATTCYGGGCGTGGTGCCCGGTAGACCAGTGTTAGCAGCTACCGCCGYGGAGCATAGGCGCTACAGACATTTTCANCCTTTCACAAGATGAGCGCTGGTTCCTGGTGYGCTTATCCGTTGCGCGAGTGATTTGGGGAAGAANAGCGCCAATATCGTRGAGAACYAACGNATGGAAAGTATGGCCTTTAGAYCTGATGGCCTAAGTCCCRYRACGTAGCGAGRAAAGGATACGCGGTATAKGAGAKCCGAAKGACGACTCCRTGTGCGGTCTCTGGRGGAGRCGAACATTAAACGAAGGGTATCTCCGTGTCACCGCTNCCCATACTTGACGGCGAGGCGTAGACTAGTTCYAYCTGAGTANTYGCCACTCAAGGGTGAGTTGGGCGGTTGGAGCTGTGTAGGTCTATGCGCCTATCGGGCAGCTGAGCCGCCGTTCAGTCGTTACTTCCAGACAATCCCTTTGGTGTCAAGTACCGAAYGGCGACGTATGCTTCAAATCCGTGGTAGTTYCCTRGCCCGCTAGTACATAYATCAGCGGGCTCTTAATTNCCCCTTCGTCCGCGGAGNGGATGTRGACCGCCACTGTCCGTCCCGTTCTTCTCCGNCGNTRATYTTAATTACATATCGTAGTAGAYCACCCCYCCGCCGCGRYTTGTACGCGAAGCRCTGCTCTCTACARGAYACMTGGAYYGCMTNCCASGYCRAA
>helo_V6325_A
NAGCTTGAARRAAAAGTCTGTTATCGRGACTTGAGGCACGRACGYCATTCGACKAAMATGCARYGAGGCGCYAGAGGTAGTTCCGCYCGACKRMTAGGATTGTGTTCGGGRCGYGAAACCMCGGGGGGGCACCTCCCGGACGCATAAGAGCGGTTCGNCAGGTGTGTAATGACGAGTTCGGCTACATCGGAGGAGGAYGGYGCGGTRGGTARYGAGAGTGCTTCGAGACGGACACGAATRANTAGMCAACCCAATCATGTAACCGCCTACAGTACCCACANNTGATKTGGACGGCTCTNGCGTTARCANTTGATGGGGGCCCCCRARGGACTCTCACGCGAGGYCAGCTTTCCGTGCTATAGGGTCCCCTAACGGTGTCCCCCCGCCTCTCTAGGTAGTGCCTACCCCCCCAACCAAACCCTACGCACGTCMGTGGACGACGCCTTNCTTACCATRCCACACTTCATNTCAATCCCCCCCTAACTGGATCTCATGAATCCCCCCGARCGCGCGCGCCGGAGCAAGCATTCGCCGTAAYAGATCGGACAYCCAGTTGGKTCGAGATTACGCGTTCCTGAGCTRCATACGGCTAGGCYGATAGCAGCRTMATCCYATCGCAGATTCTTGTGGANCCGAATACCCAACCTTGAACANTTTGNGCGAGTTTACCGCTRGCACATCCTAAAATACGCGATTTGTCGCNYAAGGCTGAAAGGGRCCCCACCGCCCCGCTATGGCCGCTCTCAACGACAGAGCAGACGTTCGCACATCGTATCGCTGTTCCATGTGCAGCAGCCCCACCCTGCGTCCAGYCTATRATCAAAACYCTGGACCGCGCCGTTATAATCCATAAGGTGCTGCTATTGTAAGGAGTCGGGCYCYAAKTGCARTACGTGMCTTCGGTGAAACCCATGRTTCCCGGAGTCAGAGAACGAAACTGAACTCCGGGCGTAGCGCYCGGTAAACAGGTGCCGGTGTCCACAGCCGCTGRGCCTGGTAGCTACAGGCATTTGCAACTTTCCACAAGGYGATCGCTGGGTCCTRGTNTACCYRCCYAYGGTATGGGTGATTTGGGAAAGACTATCGTTAGCCTCGCGAAGGATTAGCGGACRGAGGGGATGGCCCYCGGAYCGRGTGAACTGGGTTCTGCGAYGTAGCTGGRAGAAGATRTGNGGTATAGGAGGGCCGCATGACGACTCCGGGTGCGATCTCTAAAGGAGACGACCCTTAAACGAGGAGGCTCTCCTCTTTGCCRCTGCTCATACGTGATGACAAGGTTTAGGTTCAGTCCACATGAGTGACTGCCGTTCANGGGCAAGTTGGTTAGTGAGAGCCGGGGAAGTATACACGTTGACCGAGAAGCTGGATCGCCATTCAACCATTGCCTCCAGACAACCCCTTTGGTATCAAGKATTGAACTACGACGCATGCCCCAGACCCGTTATGGTCCCCTGACCTACTCGTACGTAYCTCAACGGGYTCTGGATTGCCCCTTCGCTCGCKGGTTGGACATGGACCGCCACNGTCCGTCCCGTCTCTCTCAGGCAGCGATCYTAATTATATNCCRTAATAGACCACCCCCCCACCACAGTCCGTACGTGAGKTGTCGCTCGGAGCARGRCACATGGATCGCMYTCCGCGTCGAM
>helo_V14678_A
GAGCTTGGAGGGAAAGTCTGTTATCGAGACTYGAGGTACGRACGTCCTTCGACTAAAATGCAACGAGNCGCCAGAGGTAGKTCCGCTTGACKRCTAGGATCGTGTTCGGGGCGYGAAACCMCGGGGGGGCRCCTCCCGGACGCATAAGAGCGGTTTGACAGGTGYGTAATGACGGGTYYGGCYACATCGGRGGGGKATAGCKCGGTRGGYARTGAGAGTGCTTCGAGACGGACATGAATNACTAGACAACCCAATCATGTAATCGCCTACAGTACCCACATCTGATKYGGACGGCTCTRGCGGTAGCACTTGAYRGGGGCCCCCRAGGGACTCTYACGCAAGGTCARCTTTCCATGCCACRGGGTCCCCTAACGGCGTCCTCCCRCCTCTCTAGGTAGTGCCTACCCCCCCAACCAAACCCTACGCACGTCMGCGAACGRCGCCTTCCCTGCTATGCCACACTTCATRTCAATCCCCCCCTAACTGGATCTCATGAATCCCCCCGAGCGCGCGCGCCGGAGCAAGCATTCGCCGTAATAGGTCGGRCAYCCAGTTGAGTYGAGATTACGAATTCCTGAGCCRYATACGGCTGGGCYGATAGCAGAATMACCCCATTGCAGATTCTTGTGGGACCGAATACCCAGYCTTGAGCAATTTGAGCGAGCTTACCGCTGGCACATCCTAAAATACGCGATTTGTCGCAYAAGGCTGAMAGGGGCCCCACCGCCCARCTATGGCCGCTCTCAACGACGGAGCGGATGTTCGCACATCGTAYTGCTGTTCCRTGCGCAGCRGCCCCGCCCTGCGTCCAGYCTATAATTAAAACCCTGGACTGCACCACTATAATCCATAAGGTKCTKCTATTGTAAGGAGTCGGRCYCYRAKTGCARTACGTGMCTTCGGTGAAACCCATGGTTCCCGGAGTCAGAGAACGAAACTGAACTCTGGGCGTAGCACYCGGCAAACAGTTGCCGGTRTCCACAGCCGCGGAGCCYGGTATCNACAGGCATTTGCAACTTTCCACAAGGTGAKCGCTGGGTCCTRGTGTACCTNCCCATGRTATAGGTGATCTGGGNAAGACTATCGTTAGNCTCACAAAGGATTAGCGTACGGAGGAGATGGCCCYCGGAYCGGGTGAACTGRRTTCTGCGAYGTAGCTGGRAGAAGATACGMAGTATAGGAGGGCCGCAGGACGACTCCGGGTGCGATCTCTAAAGGAGACGACCCTTAAGYGAAGAAGCYCTCCTTTTCGCCGCTGCTCATACGTGGTGACAAGGCTTAGGCTCAGTCCACATGAGTGACTGCCGCTCAAGGRCAAGTTGGTTAGTGAGAGCCGTGGAAGTATACACGTTKACCGAGAAGCTGGATCGCCATTYAACCATTGCCTCCAGACAACCCCTTTGGTGTCAAGTATTGAACTGCGACGYATGCCCCAGACCCGTTATAGTCCCCTGATCTNCTCGYACGTACCTCAGCGGGCTCTGGATTGCCCCTTCGCCCACKGGGTGGATGTGGACCGNCACTGTCCGTCCCGTCTCTMTCAGGCANCAATCYTAAYTATATACCRTAAYAGACCRCCCCCCCACCACAGTCCGTACGTGAGKTGCCGCCTTGAGCARGACACATGGATCGYMTTCARCGTCGAA
>helo_V12083_A
GAGCTTGAAGAAAAAGTCTGTTAGCGAGACTCGAGACACGGACGTCATTTGACGGACATGCAATGAGGCGCCAGAGGTAGKTCCGCCTGACKGCTAGGATTGTGTTCGGGGCGCGAAACCCCGGGGGGGCACCTCCCGGACGCATAAGAGCGGTTCGACAGATGTGTAATGACGGGYCCGGCCACATCGGAGGRGKATNACTCGGTAGGTAATGAGAGTGCTTCGAGACGGACACGAATRACTAGACAACCCAATCATGTAATCGCCKACAGTGCCCACATCTGATKCGGACGGCTCTRGYGKTARCACTTGATGGGGGCCCCCRARGGACTCTCAYGYGAGGTCAGCGTTCCATGCCATAGGGTCCCTTAATGGYGTCYYCYTGCCTCTCTAGGTANTGNCTACCCCCCCRACCAAACCCYACGCACGTCMGTGRACGACGCCTCMCCNRCCATRCCACACTTCATRTCAATCCYCCCCTAACTGGACCTCATGAATCCCMTCGAACGCGCGCGCCGGAGCAAGCATTCGCCGTAACAGATCGGACAYCCAGTTGGGTYGAGATTACGAGTTCCTGAGCYRYATMCGGCTAGGCYGATARCAGMATACTCCCATYGCARATTCTTGTGGGACCGAATACCCAACCTTGAGCAATTTGRGCGAGCTTACCGCTGGCACATCCTAAAATGCGCGATTTATCGCAYAAGGCTGAAAGGGACCCCACCGYCCCGCTATGGCCGCTCTCAACGACGGAGCAGATGTTCGTACATCGTATTGCTGTTCCATGCGCAGCNGCCCCGCCCTGCGTCCAGTCTATRATCAAAACYATGGACTGCACCACTATAATCCATAAGGTKCTGCTATTGTAAGGAGTCGGGCYCYAATTGCARTACGTGCCTTCGGTGAAACCCATGGTTCCCGGAGTCAGAGAACGAAACTGAACTCCGGGYGTAGCGCNCGGTAAATAGGTGYCGGTGTCCACCGCCGCTGRGCMTGGNAGCTACAGGCATTTGCAACTTTCCACAAGGTGATCGCTGGGTCCTRGTGTRCCNATCTACGGTATRGGTGGTTTGGGGAAGACTATCGTTAGNCTCGCAAAGGATCAGCGGACGGARGGGATGGCCCYCGGAYCGGATGAACTGGRTTCTGCGANGTAGCTGGRAGAAGATATGCAGTATGGGAGGGCCGCATGACGACTCCGGGTGCGATCTCTAAAGGAGACGACCCTTAAAYRARGARGCCCTCCTYTTYGCCACTGCTCATACGTGATGACAAGGTTTAGGTTCAGTCCACATGAATGACTGCCGCTCAAGGGCAAGTTGGTTAGTGARAGCCGTGGMAGTANNCACGCTGACCGAGAAGCTGGATCGCCATTCAACCATTGCCTCCAAACAACCCCTTTGGTGTCAAGKACTGAACTGCGACGCATGCCCCAGACCCGTTATGATCCCCTGACCTACTCGCACGTAYCTTAGCGGGYTCTGGAKTGCCCCTTCGTCCGCKGGTTGGATGTGGACCGCCACTGTCCGTCCCGTCTCTATCAGGCAGCGATCYTAAYTATATACCRTAATAGAYCACCCCCCCACCACAGTCCGTACGTGAGKTGTCKCNTTGAGCARGACACATGGATCGYMTTCCGCGTCGAA
>helo_V10470_A
GAGCTTGGAAAAAAAGYCTGTTATCGAAACTCTAGGCACGRACGTTCTTTGACTAACATGCAATGAGGCACCAGGGGTAGTTCCACTTGACKAATAGGATCGTGTTCGGGGCACGAGACTCCGGGGGGGCACCTCCCGGACGCATAAGAGCGGTTCGACAGGTGTGTAATGACGAGTTCGGCCACATCGGGGGAGKATARTKCGGTGKRTARTGAGAGTGCTTCRAGACGGACAYGAATGACTMGACAACCCAATCAKGTAATCGYCTACAGTRCCCACATCTGATKYGGACGGCTCTGGCGKTAGCNCYTGAYGGGGGCCCCCRARGGACTCYCACGCGAGGTCAGCKTTYYATGCYACAGGGTCCCTTAACGGCGTCYCCTCGCCTCTCTAGGTAGTGCCTAACCCCCCAACCAAACCCTACGCACGTCMGTGGACGACGCCTTACCYACCATGCCACACTTCATRTCAATCCCCCCCTAACTGGATCTCATGAATCCCMCCGAGCGCGCGCGCCGGAGCAARCATTCKCCGTAACAGATCGGACAYCCAGTTGAGTCGAGATTACGAATTCCGGAGCCRCACACGGCTAGGCYGATAGCAGANTMCCCCCATTGCAGATTCCTGTGGAACCGAATACCCAAYCTTGARCAATTTGAGCGAGCTTACCGCTAGCACACCCCAAAATACGCGATTTRTCGCAYAAGGCTGAMAGGGGCCCCACCGCCCAGCTATGGCCGCTCTCAACGACAGAGCGGACGTTCGCACATCGTRCCGCTGKTCCGTGCGCAGCGGCCCCGCCCTGCGTCCAGYCTATAATCAAAACYCTGGACYGCNCCRYTATAATCCATAAGGTKCTGCTATTGTAAGGAGTCGGGCYCYGAKTGCAGTACGTGACTTCGGTGAAACCCATGGTTCCCGGAGTCAGAGAACGAAACTGAACTCTGAGCGTAGCRCCCAGTAAAYCGGTGCCGATGTCCACCGCCGCTGRGCCTGGTATCTACAGGCATTTGCAACNTTCCACAAGGYGAGCGCTGGGTCCTRGTGTACCTGCCYATTGTRTANGTGRTCTGGGRAAGACTATCGTTAGCCTCGCAAAGGATTAGCGTACGGAGGGGATGGCCCYCAGAYCGGGTGAACTGRGTTCTGCGAYGTAGNTGGRAGAAGATRYGCRGTATRGGAGGKCCGCAKGACGACTCCGGGTGCGATCTCTAAAGGAGACGACCMTTAAACAAAGAAGCCCTYCTTTTTGCCGCTGCTCATACGTGRTGANAAGGYTTAGGTTCAGTCCACATGARTGACTGCCGCTCAAGGGTAAGTTGNTTAGTKAGAGCCGTGGAAGTATACACGCTGRCCGAGAAGCTAGATCKCCATTCAACCATTACCTCCAGMCAACCCCTTTGGTGTCAAGNATTGAACTGCGACGCATGCCCCAGACCCGTTATAGTCCCCTGATNTACTCGCACGTACCTCAACGGAYTCTGGATTGCYCCTTCGCCCRCKGGGTGGAYRTGGACCGCCACTGTCCGTCCCGTCTCTMTYAGGCAGCGATCYTAAYTATATACCRTAATAGACCRCCCCCCCACCACAGTYCGTACGTGAGKTGTCGCTCTGAGCARGRCACATNGATCGYMTTCARCGTCGAN
>hoeh_V9140_PI666086_Unk
GAGTCTAGGGGAGAGGTTTGCCAGTGAAACCTTGGGCATARATGTCATTCAACNAACGTGCAACAAGGTATCAGGGGCAGTCTAGCTTGGCKGATAAGGCNGTATTTGGGGCACGAGGCCAARGGGGGACGCTTCCCGGACTCACGAGGGCAATTTGATAGACRTGTAATGGCGGGTTCGACTATATCGGRGGGGGACARCGCGGTGGACGATGCGAGTGCTTCAAGATGGACACACATGACTNRACRACYCAACCGGGTAATCGCCTACGGTACCCACATCYAATTCGGGCGGTTCTGGCKTTAGCACCCGACGRRGGCCCTCRAGGGACTTTTGCACAGRGTCAGAGTCTCRTGCCATAAGTTCCCTTAGYGRCTTCCCCCCRCCTTTCTAGGTCKGACCKGCCNCCACGACCAAACCCYACACACGTCCGCGGATGACGCCTTACCYGCTATGCCACRCTTCATGTCAATCTCCCCCTAGCCGAGTATCACAAGTCACCTCGAGCGNGCGCGCCGGARCAAGCATTCTCYATAGCGGGTCGGACATCCAGTCGRGTCTAGATTACGCGTTCCTGGGCCRCATMCGTCTGGGCYRATAACAGCATMACATYGTCGCNGACCCTYGTGGAGCCGAGTACMTAACCTTGAGCAATNTGAGCGNGCCNAATGCTGATACACCCCAAAACACGCGGCTTGTYGCACAAGGCTGAAAAAGGYCCCCTCACTCCGCTGTGGCCGCTCTCAATGACAGAGCGGACGTTCACACATTGTACCGCTGTTTCATGCGCGGCAGCCCCACCCYTCGTCCAGYCTAYGATCACGATCCTGGGCCGCACCACTATAATCCATAAGGTGCTGCTATTGTGGGGGGTCGGGCTCYGATTGTARTACGTGACCTCGGTGACACCCGCAGTTCTCGAAGTAAGAGAAMGAGGNTGAATTCTGGGYGTAGCGCCCGGTRGACCGGTGTCRGCAGCTACCGCCGCKRAGCCTGGTATCTACAAGCATTTGCAACTTTYCACAAGGTGAGCGCTGGGTCCTRGTGTACYYACCCGTGGTACGAGTGATTTGGGGAAGACTAGCGTNAGTATCGCGGAGGMTCAGCGGACGGAGGGGATGGCCCYYAGAYCGAGTGGACTAGGYTCTGCRATGTAGCNGTGAGAAGATATGCAGTACGGGAGRGCCGCATGRCGCCYCCGTGTGCGGTCTCTAAAGGAGACRAACCTTAAAYGRAGAGGCYCTCCTTTTCGCYGCTGNTCAYACTTRGCGACGRGGTGTRGGCYCAGCCCAYCTGAGTGACTGCCGCTCAARGRCAAGTTRGKTAGTTARAGCCGTGGAGGTAYACACGTCGAYCGAGAAGCCGGATTGCCGTYCMATCGTTACCTYCAGACAMCCCCTTTGGTGTCAAGTACCGAACTGMGACGCATGCCCCAGATCCGTTATAGTTCCTGGGCCCAYTCRCACGTACATCAACGGGYTTTGGATTGTCCCTTCGNCNGCGGAGCGGATGTGGACCGYCACTGTCCGTCCCGTCCCTCTCCNGCGGTGATCTTAATTATATACCRTAATAGAYCACCCCTCCACCGCAGTTCGTACGTRAGTYGCTGCTCTGTGCARGACACATGGATYGCMTTCAGCGTCGAC
>hoeh_V13985_Unk
GAGTCTRGGGGAGRAAYTTGCCAKTGAAACCTTGGGCATARATGTYATTCAACKAACGTGCAACAAGGTATTAGRGGCAGKCTAGCTTGGCNACTARGGCTGTATTTGGGGCACGAGGCCAARGGGGGACGCTTCCCGGACTCACGAGGGCAATTNGATAGACGTGTAATGGCGGGTTCGACTATATCGGRGAGGGACRGCGCGGTGGACGATGAGGGTGCTTCAAGATGGACACACATGMCTCRACRACYCAACCGGGTAATCGCCTACGGTACCCACATCTAATTCGGGCGGTTCTGGCKTTAGCANCCGACGGRGGCCCTCRAGGGACKTTTGCACAGRGTCAGAGTCTCATGCYACAAGTTCCCTTMAYGRYTCCYCCCCRCCTTTCTNGGTCKGACCKGCCNCCACGACCAAACCCTACACACGTCCGCGGATGACGCCTTACCYGCTATGCCACACTTCATGTCAATCTCCCCCTAGCCGAGTATCACAAGTCCCCTCGAGCGTGCGCGCCGGARCAAGYATNCTCYATAGCGGGTCGGACATCCAGTCGAGTCTAGATTACGCATTCCTGGGCCRCATACGTCTGGGCYRATAACAGCATMACMYCGTCGCNGACYNTYGTGGAGCCGAGTACMNGACCTTGRACAATNTGAGCGRGCCYAATGCTGATACACCCCAAAACACGCGGCTTATYGCACAAGGCTGAAAANGGYCCCCTCACTCCGCTGYGGCCGCTCTCAATGACANAGCGGACGTTCRCACATTGTGCCGCTGTTTCATGCGCGGCAGCCCCACCCYTCGTCCAGYCTAYGATCAAGATCCTGGGCCGCACCACTATAATCCATAAGGTGCTGCTATTGTGAGGGNCCTGGCTCYGATCGTARTRCGTGACCTCGNTGACACCCGCAGTTCTCGAAGTAAGAGAAMGAGNMTGAATTCTGGGCGTAGCGCCCGGTRAATCGGTGTCGGCAGCTRYCGCCGCGRRGCCTGGTATCTACAAGCATTTGCAACTTTCCACAAGGTGAGCGCTGGGTCCTRGTRTACYCACCCGTGGTRCRGGTGANCTGGGGAAGACTAGCGTNAGTATCGCGGAGGATCAGCGGRCGGAGGGGATGGCCCYCAGAYCGAGTGGANTAGGYTCTGCRATGTAGCTGTGAGAAGATATGCAGTATGGKAGRGCCGCATGACGCCYCCGTGTGCGGTCTCTAAAGGAGACNAMCCTTAAAYGAAGAGGCTCTCCTCTTCGCNGCTGCTCAYACTTRGCGACGRGGTGTRGGCYCAGCCCAYATGAGTGACTGCCGCTCAARGRCAAGTTRGKTAGTTGRARNCGTGGAGGTNTACACRTCGAYCGAGAAGCTGGATTGCCGTTCAATCGTTACCTTCAGACAMCCCCTTTGGTGTYAAGTACCGAACTGCGACGCATGCCCCAGATCCGNTATAGTTCCTGGGCCCAYTCGCACGTACATCAACGGGNTNTGGATTGTCCCTTCGTCCGCGGAGCGGATGTGGACCGYCACTGTCCGTCCCGCCYCTCTYCNGCGGTGATCTTAAYTATATACCRTAACAGAYCACCCCTCCACCGCAGTTCGTACGTGAGNYGTYGCTCTGTGCARGAYACATGGATYGYMTTCAGCRTCGAM
>hoeh_V14547_Unk
GAGTCTAGGAGAGAGGTTTGCCAGTGAAACCTTGGGCATARATGTCATTYRACTAACGTGCAACRAGGTATCAGAGGCAGTCTAGCTTGRCKGCTAAGGCTGTATTTGGGGCACGAGGCCAARGGGGGACGCYTCCCGGACTCACGAGGGCAATTTGATAGACGTGTAATGGCGGGTTCGACTATATCGGRGGGGGACAGCGCGGTGGANGATGAGANTRCTTCAAGATGGACACACATGACTCRACRACYCAACCGGGTAATCGCCTACGGTACCCACATNCAATTCGGGCGNTTCTGGCKTTAGCACCCGACGRRGGCCCTCRAGGGACTTTTGCACAGRGTCAGAGTCTCRTGCCATAAGTTCCCTTAGYGRCTTCTCCCCRCCTTTCTRGGTCKGACCKGCCNCCACGACCAAACCCNACACACGTCCGCGRATGACGCTTTACCYGCTATGCCACACTTCATGTCAATCTCCCCCTAGCCGAGTATCACAAGTCACCTCGAGCGTGCGCGCCGGARCAAGNAKTCKCCATAGCGGGTCGGACATCCAGTCGGTTCTAGATTACGCGTTCCTGGGCCRCATACGTCTGGGCYRATAACAGCATMACACCGTCRCAGACCCTYGTGGAGCCGAGTACMTAACCTTGAGCAATNTGAGCGRGCCYAATGCTRATACACCNCAAAACACGCGGCTTGTYGCACAAGGCTGAAAAAGGYCCCCTCACTCCGCTGNGGCCGCTCTCAATGACAGAGCGGACGTTCACNCATTGTACCGCTGTTTCATGCGCGGCAGCCCCACCCYTCGTCCAGYCCAYGATCACGATCCTGGGCCGCACCACTATAATCCATAAGGTGCTGCTATTGTGGGGGGTCKGGCTCYGATCGTARTACGTGACCTCGGTGACACCCGCAGTTCTCGAAGTAAGAGAAMGAGGMTGAATTCTGGGCGTAGCGCCCGGTRAACAGGTGTCGGCAGCTACCGCCGCGRAGCCTGGTATCTACAAGCATTTGCAACTTTCCACAAGGTGAGCGCTGGGTCCTRGTGTACNNACCCGTGGTGCGAGTGATTTGGGGAAGACTAGCGTNAGTATCGTGGAGGATCAGCGGACGGAGGGGATNGCCCYCAGAYCGAGYGGACTAGGYTCTGCRATGTAGCKGTGAGAAGATATGCAGTACGGGAGRGCCGCATGACGCCYCCGTGTGCGGTCNCTAAAGGAGACNAMCCTTAAAYGNAGAGGCTCTCCTTTTCGCCGCTGCTCAYACTTRGCGACGRGGTGTRGGCYCAGCCCAYCTGAGTGACTGCCGCTCAARGRCAAGTTRGKTAGTTGRAGCCGTGGAGGTAYACACGTCGAYCGAGAAGCCRGATTGCCGTTCMATCGTTACCTYCAGACAMCCCCTTTGGTGTCAAGTACCGAACTGMGACGCATGCCCCAGATCCGTTATAGTTCCTGGGCCCAYTCRCACNTACANCAACGGGYTTTGGATTGTCCCTTCGNCNGCGGAGCGGATGTGGACCGNCACTGYCCGTCCCGTCYCTCTCCNGCGGTGATCTTAATTATATACCRTAATAGAYCACCCCTCCACCGCAGTTCGTNCGTRAGKTGTTGCTYTGTGCARGAYACATGGATYGCMTTCAGCRTCGAM
>hoeh_V9094_PI688954_Unk
GANTCTAGGGGAGGAACTTGCCMNTGAAACCTTGGGCATARATGTCATTCAACNAACGTGCAACAAGGTATTAGRGGCAGGCTAGCTTGGCKACTARGGCNGTATTTGGGGCACGAGGCCAARGGGGGACGCTTCCCGGACTCACGAGGGCAATTTGATAGACGTGTAATGGCGGGTTCGACTATATCGGAGGGGGACAACGCGGTGGACGATGAGGGTGCTTCAAGATGGACACACATGMCTCRACRACYCAACCGNGTARTCGCCTACGGTACCCACATCCAATTCGGGCGGTTCTGGNKTTARCACCCGACGNRGGCCCTCRAGGGACTTTTGCACAGRGTCAGAGTCTCNTGCCACAAGTYCCCTTAAYNRTTCCCCCCCRCCTTTCTAGGTCKGACCKGCCNCCACGACCAAACCCTACACACGTCCGCGGATGACGCCTTACCYGCTATGCCACACTTCATGTCAATCCCCCCCTAGCNGAGTATCACAAGTCACCTCGAGCGTGCGCGCCGGARNAAGYATTCTCNATAGCGGGTCGGACATCCAGTCGGGTCTNGATTACGCATTCCTGGGCNRCATACGTCTGGGCYRATAACAGCATMACACCGTCGCAGACCCTYGTGGAGCCGAGTACMTGACCTTGRACAATNTGAGCGRGCCTAATGCTAATACACCCCAAAANACGCGGCTTATYGCACAAGGCTGAAAAAGGYCCCCTCACTCCGCTGYGGCCGCTCTCAATGACAGAGCGGACGTTCRCACATTGTGCCGCTGTTTCATGCGCGGCAGCCCCACCCYTCGTCCAGYCTANGATCAAGATCCTGGGCCGCACCACTATAATCCATAAGGTGCTGCTATTNTGGGGGGCCTGGCTCYGATNGTARTACGTGACCTCGGTGACACCCGCAGTTCTCGAAGTAAGAGAAMGAGGMTGAATTCTGGGCGTAGCGCCCGGTAAATCGGTGTCGGCAGCTACCGCCGCTAAGCCTGGTATCTACAAGCATTTGCAACTTTCCACAAGGTGAGCRCTGGGTNCTRGTGTACTCACCCGTGGTACRGGTGACCTGGGGAAGACTAGCGTNAGTATCGCGGAGGNTYAGCGGACGGAGGNGATNGCNCYCAGAYCGAGTGGACTAGGYTCTNCRATGTAGCKGTGAGAAGATNTGCAGTACGGKAGRGCCGCATGACGCCYCCGTGTGCGGTCTCTAAAGGAGACNAMCNTTAAAYGAAGAGGCTCTCCTCTTTGCCGCTGCTCAYANTTRGCGACGRGGTGTRGGCYCAGCCCAYATGAGTGACTGCCGCTCAARGRCAAGTTRGKTRGTTGRARNCNTGGAGGTATANACATNGAYCGAGAAGCTGGATTGCCGYYCMATCGTTACCTTCAGNCAMCCCCTTTGGTGTYAAGTACCGAACTGCGACGCATGCCCMAGACNCGTTATAGTTCCTGGGCCCAYTCGCACGTACATCAACGGGYTTTGGATTGTCCCTTCGTCNGCGGAGCGGATGTGGACCGYCACTGTCCGTCCCGCCCCTCTNCNGCGGTGATCTTAATTATATACCRTAATAGAYCACCCCTCCACCGCARTTCGTACGTGAGTYGCNGCTCTGTGCARGAYACATGGATYGYMTTCAGCNTCGAM
>kemp_V14673_A
GMGCTTGAAAGAGRAATCTGTTATCGAGACTCGAGGCACGNACGTCMTTCGACKRACATGCARCGANRCGCNAGAGGTAGTTCCGCYNGACKRATAGGATTGTGTTCGKGGCGCGAAACCMCGGGGGGRYACCTCCCGNACGCATAAGAGCGGTTCGACAGGTGYGTAACGACGGGTNNRNYYACATCGGAGRGGGGTNANKCGGTGGGTARTNAGAGTGCTTCGAGACGGACANGAATGACTAGMCAACCCAAYCNTGTAATYGCCTACAGTRCCCACATTTGATGCGGACGGCTCTRGCGGYARCACTTRANGGGGGCCCCCRANGGACTNTCAYGYRAGGTCARCTTYCTATGCYRTRGGGTCCCTTARYGGCGTCYCCCCGCCTCTCTAGGTAGTGCCTACCCCCCCGACCAAACCCTACGCACGTCMGNGAATGACGACTNACCTGTCATRCCACACTTCATRTCAATCCCCCCCTAACTGGATCTCATGAAKCCCMCCGAACGCGCGCRCCGGAGCAAGCATTCGCCGTAACAGRTCGGACAYCCNGTTGGNYCGARATTACGAATTCCTGAGCCRCATACGKCTGGGCYGMTARCAGAATMCYCCCATCGCAGATTCTTGTGGRRCNGAATACANAACCTTGARCAATTTGRGCGAGCTTACCGCNAGCMCATCCYAAANTACGCGATTTRTCGCAYAAGGCTGAMAGGGRCCCCACCGCCCMGCTATGGCCGCTCTCNAYGACGGAGCGGATGTTCGCACRTCGTRCCGCTGTTCCATGCGCAGYRGCCCCGNCCNGCGTCYAGYCTATAATCAAAACYCKGGACTGCACCACTATAATCCATAAGGTKCTGCTATTGTAAGGAGTCGGACYCYAAKTGCAGTACGTGNCTTCGGTGAAACCCATGGTTCCCGGAGTCAGAGAAMGAAACTGNACTCTGGGCGTAGCRCTCGGYRAAYMGGTGYCGGTGKCCAYMGCCGCTGRGCCTGGTATCTACNGGCATTTGCAACTTTCCACAAGGTGATCGCTGGGTCCTRGTGTACCTGCCTATNRTRTAGGTGATCTGGGNAAGACTATCGTTAGCNTCGCNAAGGATTAGCGGACGGAGGGGATGGCCCYCGGAYCGGGTGAACTGGRTTCTGCGANGTAGCTGKRAGAAGATRYGMRGTATGGGNGRGCCGCAGGACGAYTCCGGGTGCGRTCTCTAAAGGAGACGACCMTTRAGYAAAGANGCCCTCCTTTTTGCCACTGCTNATACGTGATGACRAGGTTTAGGCTCAGTCCAYATGANTGACYGCCGCTCAAGGGYAAGTTGGTTRGTGAGAGCCNKGKMAGTATACACRYTGACCGAGAAGCYGGATCGCCATTYAACCATTGCCTCCARACAACCCCTTTGGTGTCAAGTATTGAACTACGRCGTATGCCNCAGACCCGTTATGRTCCCCGGATCTACTCGCACRTAYCTCAGCGRGYTCTGGAKTGCCCCTTCGYTCGCKGGTTGGATGTGGACCGCCACTGTCCATCCCGTCTCNATCAGGCAGCGATCYTAAYTMTATACCRTAACAGACCGCCCCCCCACCACARTCCGTACGTGAGKTGTYKCYYTGAGCRRGRCACATGGANCGYMYTCMGCGTCGAA
>kemp_V13250_A
GCGCTTAAGGGAGAGGTTTGTYMGTAARACTTGAGGYGCAGACATTATTTGACGAAAATGCAATGAGGCACCAGARGTAATTCCACCTGACKGATAGGATTGTGCTCGTGGCATGAGACCCCGGGGGGACGCCTCCCAGACTCATGAGAGCGGTTTGACAGGCGTGTAACGACGAGTTCGGCTGTATCGGAGNGGGATAGTTCGGTAGRYARTGMGAGTGCCTCGAGACGGACACGAATGACTCGACARTCCAATCATGTAATCGCCKACGATGTCCACCTTTGATTCGGACGGCTCTRGCGGTARCACTCGACGGGGGCCCCCRARGGACTCTTACGCGGGGTCANCTTTTCATGCTACAGGGTCACCTNACGRCGTCTCCCCGCCTCTCTAGGTAGKGCCGACCCCCCCAACCAAACCCTACGCACGTCCGTGGACGATGATTTACCCGTCANGCCACACTTCATRTCAATCCCCCCTTAACCGGATCTCACGAATCCCMCCGAGCGTGCGCGNCGGAGCAAGCATTAGCCGTAACAGATCGGRNATCCAGTTGGGTCGAGAYTACGNGTGCCGGAACCRNATCCGTCTGGGCYGATAACMGCATMCCACCANCGCAGATCCTTGTRGAGCCGAAYACCTAACCCTGAGCACTTTGAGCGAGCCTACCGCCAACACATCCCAAAGTGCGCGATTTGTCACAYAAGGCTGAMAGGGACCCCACCGCCCCGCTACGGCCGCTCTCGATGACNGAGCAGATGTTCRCGCATCGTATCGCTGTTCCACACGCAGTAGCCCCACCCTGTGTACAGYCTAYAATTACAATCCTAGACYGCGTTGCTATAATCCATAAGGTGCTGCTATTGGAAGGAGTCGGGCYCYAATTGCARTACGCGACTTCGGTAAAACCCATGRTCCCCAAAGTCAGAGAAMGAAACTAMGCTCTGGGCGTAGCGTYCATTAAATCGTTGCTGGCAGCCATCGCCGCTGAGCCTGGTATYYACAGGCATTTGCAACTTTCCACAAGGTGATCGCTGGGTCCTRGTGCACCTACCCATTGTGCANGTGATCTGGGGAGGACTATCGTTAGCCTCGTRGNGGATTAGCGGACGGAGGGGATGGMCCYCAGAYCGGGCGAACTAGGTTCTGCGAYGTAGCTNNAAGAAGATRCGCGRTATAKGAGGTCCGCATGACGMCYCCGGGTGCGATCTTTAAAGGAGACGACCMTTAAACGAAGAGGCYCTCCTTTTCGCCGCTGCTCATACGTGATGAYGARGCGTRGGTYCAGCCCAYCTGAGTGACTACCGTCCAAGGGTAAGTTGGTTAGTGGRAGCCGTGGAAGTATACACGCTGACCGAAAAGNCAGATCGCCATTCAACCATTGCTTCCAAACAACCTCTTTGGTGTCAAGTATTGAACTGCGACGYATGCCCCRGACCCGTTATGGTCCTTTGATCCACTCGCACGTACCTTAGCGGAYTCTGGCTTGCCCCTTCGCTCGCKGGTTGGACATGNACCGCCACTGTCCATCCTGTCTTTCCCAGGCGGCAATYTTARYYATATACCRTAATAGACCACCCCCCCACCGCAGTCCGTACGTGAAKTGTCGCTCTNAGCARGACACATGGAYCGYMTTCARCGTCGAA
>kemp_V15135_A
GAGCTTGRAAGARRAAYCTGTTATCGAGACTCGAGGCACGRACGTYMTTCGACKRACATGCARCGAGGCGCNAGAGGTAGTTCCGCYCGACKRATAGGATTGTGTTCGKGGCGCGAAACCMCGGGGGGRYACCTCCNGGACGCATAAGAGCGGTTCGACAGGTGYGTAAYGACGGGTCYGGYYACATCGGAGRGGGGTRAYKCGGTGGGYARTGAGAGTGCTTCGAGACGGACATGAATGACTAGNCAACCCAAYCATGTAATYGCCTACAGTRCCCACATTTGATKYGGACGGCTCTRGCGGYARCRCYTGAYGGGGGCCCCCRAGGGACTCTCAYGYGAGGTCAGCTTYCTATGCYATAGGGTCCCTTARYGGCGTCYCCCCGCCTCTCTAGGTAGTGCCTACCCCCCCGACCAAACCCTACGCACGTCMGYGRATGACGACTYACCTGTCATRCCRCACTTCATRTCAATCCCCCCCTAACTGGATCTCATGAANCCCMCCGARCGCGCGCGCCGGAGCAAGCATTCGCCGTAACAGRTCGGACAYCCAGTTGGGTCGAGATTACGAATTCCTGAGCCNCATACGKCTRGGCYGATAGCAGAATMCNCCCATCGCAGATTCTTGTGGRRCCGAATACMYAAYCTTGARCAATTTGRGCGAGCTYACCGCTAGCCCATCCYAAAATACGCGATTTRTCGCAYAAGGCTGAMAGGGRCCCCACCGCCCMGCTATGGCCGCTCTCRAYGACGGAGCGGATGTTCGCACNTCGTACCGCTGTTCCATGCGCAGYRGCCCCGCCCTGCGTCCAGYCTATAATCAAAACCMTGGACTGCACCACTATAATCCATAAGGTKCTGCYATTGKAAGRAGTCGGRCYCYAAKTGYAGTACGTGNCTTCGGTGAAACCCATGGTTCCCGGAGTCAGAGAACGAAACTGAACTCTGGGCGTAGCRCYCGGNAAAYMGGTGYCGGTGKCCAYMGCCGCTGRGCCTGGTATCTACNGGCATTTGCAACTTTCCACAAGGTGATCGCTGGGTCCTRGTGTACCTGCCTATKGTRTRGGTGATCTGGGRAAGACTATCGTTAGCCTCGCNAAGGATTAGCGGACGGAGGGGATGGCCCYCGGAYCGGGTGAACTGGRTTCTGCGAYGTAGCTGKRAGAAGATRYGMRGTATGGGAGRGCCGCAGGACGAYTCCGGGTGCGATCTCTAAAGGAGACGACCMTTAAGYAARGARGCCCTCCTTTTTGCCRCTGCTCATACGTGATGACRAGGTTTAGGCTCAGTCCAYATGARTGACTGCCGCTCAAGGRYAAGTTGGTTAGTGAGAGCCGKGKMAGTATACACRTTKACCGAGAAGCYGGATCGCCATTCAACCATTGCCTCCARACAACCCCTTTGGTGTCAAGTATTGAACTACGACGYATGCCCCAGACCCGTTATGRTCCCCGGATCTACTCGCACRTAYCTCAGCGGGYTCTGGATTGCCCCTTCGYTCGCKGGKTGGANGTGGACCGCCACTGTCCATCCCGTCTCTMTCAGGCAGCGATCTTAAYTATATACCRTAACAGACCGCCCCCCCACCACARTCCGTACGTGAGKTGTYGCYYTGAGCARGRCACATGGATCGCMTTCCGCGTCGAA
>kemp_V14886_A
GAGCTTGRAAGARRAAYCTGTTATCGAGACTCGAGGCACGRACGTYMTTCGACKRACATGCARCGAGGCGCYAGAGGTAGTTCCGCYYGACKRATAGGATTGTGTTCGKGGCGCGAAACCMCGGGGGGRYACCTCCCGGACGCATAAGAGCGGTTCGACAGGTGYGTAAYGACGGGTCYGGYYACATCGGAGRGGGNTRAYKCGGTGGGYARTGAGAGTGCTTCGAGACGGACATGAATGACTAGMCAACCCAAYCATGTAATYGCCTACAGTRCCCACATTTGATKNGGACGGCTCTRGCGGTARCRCYTGAYGGGGGCCCCCRAGGGACTCTCAYGNRAGGTCNRCTTTCTATGCCATRGGGTCCCTTAGCNGCGTCYCCNCGCCTCTCTAGGTAGTGCCTACCCCCCCGACCAAACCCTACGCACGTCMGYGRATGACGACTTACCTGTCATRCCACACTTCATRTCAATCCCCCCCTAACTGGATCTCATGAANCCCMCCKARCGCGCGCGCCGGAGCAAGCATTCGCCGTAACAGRTCGGACAYCCAGTTGGGTCGAGATTACGAATTCCTGAGCCGCATACGKCTRGGCYGATAGCAGAATMCTCCCATCGCAGATTCTTGTGGGACCGAATACCYAACCTTGAGCAATTTGRGCGAGCTTACCGCTAGCCCATCCYAAAATACGCGATTTRTCGCAYAAGGCTGAMANGGGCCCCACNGCCCMGCTATGGCCGCTCTCRATGACGGAGCGGATGTTCGCACATCGTRCCGCTGTTCCATGCGCAGYRGCCCCGCCCTGCGTCCAGYCTATAATCAAAACCMKGGACTGCACCACTATAATCCATAAGGTKCTGCYATTGKAAGNAGTCGGRCYCYAAKTGCAGTACGTGNCTTCGGTGAAACCCATGGTTCCCGGAGTCAGAGAACGAAACTGAACTCTGGGCGTAGCRCYCGGCAAAYMGGTGYCGGTGKCCAYMGCCGCTGRGCCTGGTATCTACAGGCATTTGCAACTTTCCACAAGGTGATCGCTGGGTCCTRGTGTACCTGCCTATKGTRTRGGTGATCTGGGRAAGACTATCGTTAGCCTCGCNAAGGATTAGCGGACGGAGGGGATGGCCCYCGGAYCGGGTGAACTGGRTTCTGCGANGTAGCNGKRAGAAGATACGMRGTATGGGRGRGCCGCAGGACGAYTCCGGGTGCGATCTCTAAAGGAGACGACCMTTAAGYAARGARGCCCTCCTTTTTGCCRCTGCTCATACGTGATGACRAGGTTTAGGCTCAGTCCAYATGANTGACTGCCGCTCAAGGGCAAGTTGGTTAGTGAGAGCCGTGGAAGTATACACGTTTACCGAGAAGCCGGATCGCCATTCAACCATTGCCTCCAAMCAACCCCTTTGGTGTCAAGTATTGAACTACGRCGCATGCCCCRGACCCGTTAYAATCCCCGGATCTACTCGCACRTAYCTCAGCGGGYTCTGGANTGCCCCTTCGYTCGCKGGKTGGATGTGGACCGCCACTGTCCATCCCGTCTCTMTCAGGCAGCGATCTTAAYTATATACCRTAACAGACCGCCCCCCCACCACARTCCGTACGTGAGKTGTYGCYYTGAGCARGRCACATGGANCGYMTTCCGCGTCGAA
>krap_Wi1291_K
ACGTCCGGGAAAGGAGTCNGCCCGTAAAGCCCTGGGCATAGATGTTCTTCAACTAAAGTGCAACGCAATGTCAGGGGCAGGCTCGCTTGGCKGCTAGGGCTGTATTCGTTGCGCAAGGCCAAGGGGGGACGTNTMCCGGACTYACGAGGGCAATCTGATAGACGTGTAACGACGARCTCGACTATATCGGGGGGNGACAGCGAGGTAGACGATACGAGTGCCCAAAGATAGAYACACGCRAYTCGACARCYCGACCAGKTAATCGCCTMCGGTACCCACCYCCAATNCGGACGGCTCTGGTGTTAGCACTCGACAGGGGCCCTCGAGGGGCTCTTACACGGGGCCCGAGGCTCAGGCCATAAATTACCCTAGCNGTGCCTCCCCGCNTTTTTAGGTCKGAACGGCCCYCATRATTAAACCCTACACACGTCCGTGAATGANGAYTTACCTACCANNTCATGCTTCAKGTTNATCCTTTCCTAGCCGGGTATCAYGAGTCNTCTCGAGCGTGCGCGCCGAGGTAGATATTCGCTATAGCAKATCGAATACCCAGCTGGTTCTAGGYNGCGCGCNYCTANGCCRYCTCYATNTAGGCYRATAACAGCRGAACCTCGTTACAGACTCCCGCAGRGTCNAGYRYATGGCCTNGGGCGACGTGAACGAGCCTAATATCNATCCACCCCAAAAYACGCGACCTGCCGCACAAGGCYGAAAAAGGYCCCCTCACTCAGCTGTGGCCGTTTTCAACGACAGAACGGACGCTTATACATTGTRTCGCTGTTTCATGCGCAGCAGCCCCACCCTNCGTAYGGTCTACAATCACGGCYCTAGGCCGCNNTACTATGATCCATACGGCKCYGCTGTTGGGGGGGGTCTGGATCCGGTCRCAGTACGTGMTCTCAGCGACACCCGCGGCTCCCGAAGYAGGAAAACGAGGATAMATTCNTGGCGTGGYGCCCGGTAAACCAGTGNCAGCAGCCACCGCCGCGAAGCACAGGCGCTGCGGATCTTCTCACCCTTTTGCARGAYACGCGCTGGGCCCTGGTGTGCTTATCCGTTGCACGAGTGATTTGAAGAAGAACAGAGCCNATACNGTRGAGAACCMGCGGACGGAAGGTGTRGCCTTTAGNYCGGATGGCCTAGGTCCCRCGGCATAACGAGGAAARGATATGCGGCAYGGKGGRKCCGAATTACGACYCCGTGTGCGGTCTCTGGGAGAGRTGAACCTTGAACGRAGGGTCCCYCCGTGTCGCCGCCGCCCACACTCGACAGNAAAGCGTAGACTCGTTTCACACGAGTGGTYGTCACTCGAAGGTAAGTTGGGNGGTTAAAGCTATGKAGATACACACGCCTATCGRGCAGTTGGNTCTCCGTTCAATCGTTACTTTYAGACAATCCACTTGGTGTCAAATACCGAACKGCGRYATATGCCTCAAGCCCRTTATAGTTTTNTGGCCCGCCCGTCCGTAYCTCAGCGGGCTTTGGAGNGCCCCTTCGTCCGCGGAGTGGATGTAGACCGYCGTTGCNTGGCCCKTCCTNCTCCGGCGATGATCTNAATTACATAYCRTAGTATACCACCCCTNTGCCGCGRTTCATACRCAGAGTNCTGCTCTCTAYARGRYRCANGGATYGCMTCMAACATYGMA
>kuhl_V14691_A
GAGCTTGAAGGAAAAATCTGTTATCGAGACTTTAGATACGGACGTCATTCGACTNACATGCAACGAGGCGCCAGAGGTAGKTCCGCCTGACKGATAGGATCGTGTTCGGGGCGCGAAACCCCGGGGGGGCACCTCCCGGACGCATAAGAGCGGTTCGACAGGTGTGTAATGACGGGTCTGGCTACATCGGAGGGGGATAGTGCGGTGGGTGRTGCGAGTGCTTCGAGACGGACATGAATRAYTAGMCAACCCAATCATGTAATCGCCTACAGTACCCACATCTGATKTGGACGGCTCTRGCGTTAGCACTTGATGGGGGCCCCCRARGGACTCCCAYGNARGGTCAGCGTTCCATGCTATRGGGTCCCCTAATGGCGTCTCCTTRCCTCTCTAGGTAGTGCCTACCCCCCCAACCAAACCCTACGCACGTCMGCGAATGACGCCTTACCTACCATRCCACACTTCATRTCAATCCCCCCCTAACTGGATCTCATGAATCCCCCCGAGCGCGCGCGCCGGAGCAARCATTCGCCGTAANAGATCGGRCAYCCAGTTNGGTYGAGATTACGAGTTCCTGAGCTRYATACGGCTAGGCYGATAGCAGCATMATCCCATTGCAGATCCTTGTGGGGCCGAATACCTAGCCTTGAGCAATTTGRGCGAGCNTMACGCCGGCACATCCCAAAGTACGCGATTTATCGCAYAAGGCTGAMAGGGNCCCCACCGCCCAACTATGGCCGCTCTCAACGACGGAGCAGACGTTCGCACATCGTACCGCTGTTCCATGCGCAGCGGCCCCACCCTGCGTCCAGYCTATRATTAAAACCATGGACTGCACCACTATAATCCATAAGGTKCTGCTATTGGAAGRAGTCGGGCYCYAATTGCARTGCGTGMCTTCGGTGAAACCCATGRTTCCCGGAGTCAGAGAACGAAACTRAACTCCGAGCGTAGCGCYCGGCAAACCGGTGCCGGTGTCCACCGCCGCTGRRCCTGGTAGCTACAGGCATTTGCAACTTTCCACAAGGTGATCGCTGGGTCCTRGTGTGCCCACCCATGGTGTGGGTGATCTGGGAAAGACTATCGTTAGCCTCGCGAANGATTAGCGGACGGANGGGATGGCCCYCGGRYCGGGTGAACTGGGTTCTGCGAYGTAGNTGGRAGAAGATACGMAGTATGGKAGGKCCGCAGGACGATTCCGGGTGCGATCTCTAAAGGAGACGACCCTTAAGYGAAGAGGCYCTCCTTTTTGCCGCTGCTCATACGTGATGACAAGGTTTAGGTTCAKTCCACATNAATGANTGCCGTTCAAGGGCAAGTTGRTTAGTGAGAGCYGTGGAAGTATACACGCTGACCGAGAAGCTGGATCGCCATTCAACCATTGCCTCCARACAACCCCTTTGGTGTCAAGTATTGAATTGCGACGCATGCCCCRGACNCGTTATGATCCCCTGATCTATTCGCACGTAYCTCAACGRGYTCTGGATTGCCCCTTCGCCCGCKGGGTGGATGTGGACCGCCACTGTCCATCCCGTCTCTATCAGGCGGCAATYYTAAYTMTATACCRTAATAGAYCGCCCNCCCACTACAGTCCGTACGTGAGKTGTCGCTCTGAGCARGACACATGGATCGCMTTCCGCGTCGAA
>kuhl_V15296_A
GMGCTTRGAGRAANRATYTGCTATCGAGACTCGAGACACGGACGTCATTTGACGRAMATGCAACRAGGCGCYAGAGGTAGTTCCRCYCGACKRATAGGATYGTGTTCGKGGCGYGAAACYCCGGGGGGRCACCTCCCGGACGCATAAGAGCGGTTCGACAGRTGTGTAATGACGGGTYCGGCCACATCGGAGGGGKAYRGTKCGGTGGGYRRTGAGRGTGCCTCRAGACGGACACGAAYGACTAGATAACCCAACCATGTAATCGCCTACAGTACCCACATTTGATTCGGACGGCTCTGGCGGYARCGTYTGACGGGGGCCCCCRARGGACNCTYACGCGAGGTMAGCGTTCYATGCCATRGGGTCMCCTARYGGCGTCYCCTTRCCTCTCCAGGTAGTGCCTACCCCCCCGACCAAACCCCACGCACGTCCGTGAACGACGMCTTACYTRCYATNCCACACTTCATGTCAATCCCCCCYTAACTGGATCTCATGAATCCCCTCGAACGCGCGCGCCGGAGCAAGCATTCKCCGTAAYAGATCGRACATCCAGTTGAKTCGAGANTACGARTKCCTGRGCCRYATMCGTCTGGGCYGATARCMGCATMCYCCCATYGYARATYCTTGTGGRACYGRAYRCAYGACCTTGAGCACTTTGRRCGAGCTTAMTGCCGGCACATCCCRAAATACGCGATTTRTCGCAYAAGGCTGAMAGAGRCCCCACCACCCCRCTATGGCCGCTCTCRATGACAGAGCRGACGTTCGCRCATTGTATCGCTGTTCCATGCGCAGCGGCCCCACCCTGCGTCCAGYNTATRATTAAAACYATGGACTGCACCACTATAATCCACAAGGTKCTGCTATTGKAAGGAGTCGGACYCYAAGTGCAGTACGTGACTTYGGTGAAACCYATGRTTCCCGGAGTCAGAGAACGAAACTGAACTCYGGGCGYAGCACYCGGYAAMTMGGTGCTGGTGKCCACCGCCGCTGRGCCYGGTATCTACRGGCATTTGCAACTTTYCACAAGGTGATCGCTGGGTCCTRGTGTRCCTNCCYATKGTACGRGTGATCTGGGAAAGACTATCGTTAGCCTCRCRAAGGATTAGCGKACGGAGRRGATGGCCCYCRGAYCGGGCGAACTGNRTTCTGCGAYGTAGCTGTRAGANGATAYGCAGTATGGGAGGTCCGCATGNCGAYTCCGGGTGCGATCTCTAAAGGAGACGACCCTTAAGYRAAGARGCYCYYCTTTTYGCCGCTGCTCATACGTGGTGACGAGGYGTAGGYTCAGYYCACATGAATGACTGCCGYTCAAGGRCAAGTTGGTTAGTGAGAGCCGKGGMAGTATACACGTTKACCGAGAAGCTRGATCGCCGTTCAACCATTGCCTCCAGACAACCCCTTTGGTGTCAGGTATTGAACTACGACGCATGCCCCRGACCCGTTATGATCCCYTGATYCACTCGYACGTACCTCAGCGGGYTCTGGATTGTCCCTTCGYTCGCKGGGTGGATGTGGACCGCCACTGTCCGTCCCGTCTYTMTCAGGCRGCGATCTTAAYTATATACCRTAAYAGACCGCCCCCCYACCACAGTCCGTACGTGAGKTGYTGCYYTGAGCARGRCACATGGATCGCMTTCAGCGTCGAA
>kuhl_V8887_A
GCGCTTAGGGAARGAATNTGYCAGTAAAGCTCTGGGCANAGATGTTCTCTAACGAAAGTGCAACACGGCACCAGAGGCAATTCCACTCGACKGCTAGGATTGTGTTCGGGGCGCGAGGCCACGGGGGGATGTCTCCCGGACTCATGAGAGCGGTTTGACAGATGTGTAAYGRCGGGTTYGGCTRTATCGRRRGGGGATGGTTCGGTANAYGRTGCGAGTGCCTCGAGACGGACACGAATGAYTCGMCAACCCAACCATGTAATCGCCTACGGTACCCAMCTTTGATTCGGACGGCTCTGGCGGTAGCACCTRATGGGGGCCCCTRARGGACTCCTACGCGRGGTCAGCTTTCCATGCCATAAGGTCCCCTAACGGYGYCTCCTCRCCTCTCTAGGTAGTGMYTACCCCCCCGACCAAACCCTACGCACGTCCGYGGAYGAYGMCTYACCTGCCATGCCACACTTCATGTCAATCCCCCCCTAACCGGGTCTCACGAAGACCCTCGAGCGCGCGCGCCGGAGCAAGCATTCTCCGTAACAGATCGGRCATCCGGTTGATTCGAGGTTAAGCGTTCCTGRACCRCAYMCGTCTGGGCYGATAACAGCATMCYMCCATCGCAGATTCYTGTGGGRCYGAATACACAACCCTGARCAMTGTGAGCGAGCYTANCGCCAGCACATCCTAAARTACGCGATCCGTCGCACAAGGCTGAAAGAARCCCACTCACCCCGCTATGGCCACTCTCRATGACAGAGCGGACGTYCGTACATTGNATCGCTGTTCCATGCGCARTAGYCCCACCCTGCGTCCAGYCTATRATCAAAACCCTGGACTGCACTACTATAATCCATAAGGTGCTGCTGTTGTAAGGAGCCTGACYCYAATCGCAGTACGTGCCTTYGGTGAAACTCATGRTTCCCAAAGTCAGAGAAMGAAACTGAACTCTGGGNGTAGCGCCCAGCAAACAGGTGCCGGCGGCCACCGCCGCGGARCCTGGTAGCYACAGGCATTTGCAACTTTTCACAAGGTGANCGCTGGGTCCTRGTGTGACTACCTATGGTGTGAGTGATCTGGGAAGGACTATCGTTAGCCTCGCAAAGGATTAGCGGACRGAGGGGATGGMCTYCAGAYCGGGTGAACTGGGTTCTGCRAYGTAGCTGGAAGAAGATACGMGGTATAGGRGRTCCGCATGACGAYYCCGGGTGCGATCTTTAAAGGAGACGACCCTTNAGYAAAGAAGCTCTYCTTTTTGCCGCTGCTCATACGTGGTGACGAGGCGTRKGTTCAKTCCAYATGAGTGACTGCCGYCTAAGGRCAAGTTGGTTAGTGAGAGCCGTGGAAGTAYACACACTTACCGGGAAGCYGGATCGCCATTCAACCATTRCCTCCAGACAACCCCTTTGGTGTCAAGTATTGAACTACGACGTATGCCCCAGACCCGTTATAGTCCCCTGAYCCACTCGTACGTACCTYAACGGGYTCTGGANTGCCCCTTMGTTCGCKGGTTGGACGTGGACYGCCACTGTCCATCTCGCCTCTATYAGGCAGCGATCTTRAYTATATACCRTAANAGACCAYCCCCCCACCGCAGTCCGTACGTAAAKTGTCGCTCGCAGCARGRCACATGGAYCGCMYTCMRCGTCGAA
>kuhl_V9479_PI688955_A
GCGCTTAANGGAAAAACCTATTAGCGAAACTYTAGGTACGRACGTCATTCGACTAACATGCAGCGAGGCGCCAGAGGTAGTTCCGCCTGACKGCTAGGATTGYGTTCGTGACATAAGACCCCGGGGGGGCACCTCCCAGACTCATGAGAGCGGTTCGGCAGGTGTGTAACGACGGGTTTGGCTGCATCGAAGGGGGATAGYGCGGTGGACAATGMGAGTGCTTCGAGACGGGCACRAATGMCTCGATRACCCAACCATGTAATTGCCTACAATGCCCACATTTAATKTGGACGGCTCTGGCGTTARCACCTGACGGGGGCCCCCRARGGACTCTTAYGCGAGGTCAGCTTTYCRTGCTACAGGGTCCCTTAGCGRCGTCCCCCCGCCTCTCCAGKCAGTGACGACCCCCCCAACCAAACCCTACGCACGTCCGTGGACGACAACTTACTYGCCATGCCRCACTTMATGTCAATCCTCCCYTAACTGGAYATCACGAAKCCCCCCGAGCGCGCGCGCCGGAGCAAGCATTCGCCGTAATAGATCGGACATCCAGTTGANTCGAGGTTACGAATTYCTGAGCCRCACACGGCTGGGCYGATAGCAGAATNCCCCCATTGCNGATCCTTGTGGGGCCGAATACCCGAYCTTGAACAATGTGAGCGAGTCTACTGTCAACACATCCCAAAGTACGCGATTTGTCGCAYAAGGCTGAAAGGGGYCCCACCGCCCCGCTACGGCCGCTCTCAGTGACAGAGYGGATGTTCACACATCGTACCGCTGTTTCACGCGCAGCGGCCTCGCCCTGTGTCCAGYCTATAATCAAGACTCTGGACTGCACCACTATANTCCATCAGATGCTGCTATTGNAAGGAGCCGGACTCYRAKTGTARTACGCGACTTCGGTGAAACCCATGGTTCTCGAAGTCAGAGAACGAAACGGAGCTCCGGGCGTAGCGTCCGGTAAATMGGTGCCGGTAGYCACCGCCGCTRAGCCYGGKATCTACNAGCATTTGCAACTTTCCACAAGGTGATCGCTGGGTCCTRGTGTACCCGCCTATGATRCGGGTGRTCTGGGAAGGACTATCGTTAGCMTCRCAGAGGATTAGCGKACGGAGGAGATGGCCCYCGGNYCGGGCAAACTAGRTTNTGCGAYGCAGCTGTRAGAAGATAYGMNGTATRGGAGGTCCGCAGGACGACTCCGGGTGCGATCTCTAAAGGAGACGANTCTTAAAYGAAGAAGCCCTYCTTTTCGCCGCTGCTCATACGTGRTGACRAGGYKTAGGCTCAGTYCNYATGAGTGACTGCCNCTCAAGGGCAAGTTNGTTAGTGARAGCCGTGGAAGTACACACATTGACCGGGAAGCTGGATCGCCGTTCAACCATTGCTTCCGGACAACCCCTTTGGTATCAAGTATTGAACTAMGACGTATGCCCARGACCCGTTATGGTCCCTGGATCTACTCGCACGTACCTTAGCGGGYTCTGGATTGCCCCTTCGCTCGCGGGTTGGATGTGGACCRCCACTGTACATCCCGCCTCTCTCAGGTGGCAATYTTAAYTNTATACCRTAATAGACCGYCCCCCCACCACAGTTCGTACGTGAGKTGTTGCTCTGAGCARGACACMTGGRTCGCMTTCMGCGTCGAM
>kuhl_V9243_PI666091_A
GAGCTTAAAAAAAGGGTTTACTATNGNGACTTGAGGTACGRACGTTATTTGACKAAAATGCAACGANGCACCAGAGGTAGTTCCACCTGACKAATAGGATTGCATTCGKGACATGAGACCCCGGGGGGACATCTCCTAGACTCATGAGAGCGATTCGGCAGGTATGTAATGACGGGTTCGGCCACATCGAAGAGGTATGACGCGGTGGACGATGAGAGTGCTTCGAGACGGGCACGAATGNYTCGATARTCCAACCATGTAATTGCCTACAATGCCCACATTTGATKCAGACGGCTCTGGCGTTARCACTCGACGGGGGCCCCCRARGGACTCTCACGCAAGGTCAGCTTTCTGTGCTACAGGGTCCCTTAATGGCGCCCCCCCRCCTCTCTAGNCAGTGCCTACCCCCCCAACCAAACCCCACGCACGTCCGTGGACGACGCCCTACCTGCCATGCCACACTTCATGTCAATCCCCCCTTAACTGGACATCACGAAGCCCCCCGAGCGCGCGCGCCGGAGCAAGCATTMGCCGTAATAGATCGGACATCCAGCTGGGTCGAGATTACGAGTTCCTGAACCGCACACGTCTGGGCYGATAGCCGCAKMACCCCATCGCAGATTCTTGTGGGACCGGATACCCAACCTCNAACACTTTGAACGAGTTTACTGCYAGCACATCCYAAAATGCGTGATTTGTCGCAYAAGGCTGAAAGGGGCCCCACCGCCCAGCTACGGCCGCTCTCAACGACGGAGCGGATGTTCGCACATCGTACCGCTGTTCCGTGTGCGGCAGCCTCGCCCNGCGTCCAGYCTATAATTACGACCCTGGACTGCACCACTATGATCCATAAGATKCTGCTATTGTAAGGAGCCGGACTCYGAGTGTARTACGTGACTTCGGYGAAACCCATGGTTCTCGAAGTCAGAGAAMGAAACTGAGCTCCGGGCGTAGCGCYCGGCAAATCGGTGCCGATATYCATCGCTGCTGAGCCTGGTCTCTACAAGCATTTGCAACCTTCCACAAGGTGAGCGCTGGGTCCTRGTGTACCTGCCTATGGTACAGGTGATCTGGGGAGGACTATCGTTAGCCTCACRGAGGATTAGCGGACGGAGGAGATGGCCCTCGGAYCGGGCGAACTAAGYTCTGCGAYGCAGCTGGRAGAAGATRCGMAGTATGGGAGGGCCGCAGGACGACYCCGGGTGCGATTTCTAAAGGAGACGACCCTTAAACAGAGAAGCTCTYCTTTTTGCCACTGCYCAYACGTGGTGACAAGGTGTRGGCTCAGTCCACATGANTGACTGCCGCCCAAGGRCAAGTTGGTTAGTTAGAGCNGTGGCAGTACACACGTTGACCGAGAAGCTGGATCGCCGTTCAACCATTGCCTCCGGACAACCCCTTTGGTATCAAGTATTAAACTGMGACGTATGCCCCRGACCCGTTATAGTCCCCTGATCTACTCGCACGTACCTTAACGGGYTCTGGATTGCCTCTTCGTCCGCKNATTGGATGTGGACCRCCACTGTCCATCCTGCNTCKCTTAGGCGGCAATYTTAAYNMTATACCRYAATAGAYCACCCCCCCACCACAGTCCGTACGTGAGKTGTTGCCTTGAGCARGRYACMTGGATCGCMTTCAGCGTYGAA
>kuhl_V9912_Grif7712_A
GCGCTTAAAAGGAAAGCTTATTATCGAGACTYTAGGCACGGACGTTATTTGACTRANATGCARCAAGGCGCTAGAGGTAGTTCCACNTGACKACKAGGATTGTGTTCGKGACATACGANCCCGGGGGGGCGCCTCCCAGACTCATGAGAGCGGTTTGGCAGACGTGTAACGACGGGTTCGGCCATATCGAAGGGGGANAATGCGGTAGGTARTGCGAGTGCCTCGAGACGGGCACGAATGACTCGMCAACCCAACCATGTARTCNCCTACGATGCCCACATTTGATKTGGACGANTCTGGCGTTARCGCCCGACGGGGGCCCCCRARGGACTCTCANGCRRGGTCAGCTTCTCGTGCTACAGGGTCCCCTAGTGGCGCCCCCCCGCCTCTCTAGNTAGTGCCGACCCCCCCAACCAAACCCTACGCACTTCCGTGGACGACGACTCACCTACCATGCCACACTTCATGTCAATCCCCCCCTAACTGGGTATCACGAAGCCCMCCGAGCGCGCGCGCCGGAGCAAGCATTCGCCGTAACAGGTCGGACATCCAGTTGGTTYGAGRTTACGMRTTCCTGAGCCRCAYACGGCTGGGCYGATAGCAGCAGMCYACCGTTACAGACCACTGTGGGGCCGAATACACGAYCTTAAACAATTTGAGCGAGTCTACTGCCAGCACATCCCAAAGTACGCANTTTGTCGCAYAAGGCTGAAAGGGGYCCCATCGCCCAGCTATGGCCGCTCTCAACGACGGAGYGGATGTTCGCACATTGTATCGCTGTTCCGTGCGNGGCAGCCTCGCCCTGCGTCCRGYCTATAATTAAGACTCTRGACTGCACCACTATAGTCCACAAGATGCTGCTATTGGGAGGAGTCGGGCTCYAAKYGTARTACGTGACTTCGGTGAAACCCATGGTTCTCGAAGTCAGRGAACGAAACTGAGNTCCGGGCGTAGCGCCCGGTAAACAGGTGCTGGTAGCCAYCGCCGYTGAGCCTGGTATCTACAAGCATTTGCAACTTTCCACAAGGTGATCGCTGGGTCCTRGTGTACCTACCTATGGTACAAGTGATCKGGGAAAGACTATCGTTAGCCTCGCAGAGGATTAGCGGACGGAGGAGATGGCCCYCGGAYCGAGCGAACTAGGYTCTGCGAYGYAGATAKAAGAAGRTRCGCGGTATGGGAGGGCCGCATGAAGATTCCGGGTGCGATTTTTAAAGGATACGACCCTTAAACGAAGAAGCYCTCCTCTTTGCCGCTGCTCATACGTGGTGACGAGGCKTAGGTTCAGTCCAYATGAGTGACTGCCGTCCAAGGGCAAGTTGGTTAGTGAGAGCYGTGGAAGTACACACATCGACCGGGAAGCTGGATCGCCGTTCAACCATTGCTTCCGAACAACCCCTTNGGTRTCAGGTATTGAACTGCGGCGTATGCCCCRGACCCGNTAYANTCCCYTGATCTACTCGCACGTACCTCAGCGGGYTCTGGATTGTCCCTTCGTCCGCKGGTTGGATGTGGACCRCCACTGTCCGTCTCGTCTCTCTTAGGCGGCAATYTTAATTATATACCRTRATAGAYCGCCCCCCCACYACAGTCCGTACGTGAGKTGCCGCTCTGAGCARGACACATGGATCGYMTTCCGCGTCGAM
>kuhl_V9214_PI666089_A
GCGCTTAAGAAAGAAACCTACTMTCGANACYNTRGGYACGRACGTNATTYGACTAAAATGCAACAAGGCACTAGAGGYAGTTYMGCCTGACKAMTAGGATTGTGTTCGKGRCATAAGACCCCGGGGGGGCGCCTCCTAGACTCATGAGAGCGGTTCGGCAGGTATGTAACGACGGGTTYGGCCACATCGRGGAAGTATAGTTCGGTAGACARTGCGAGTGCTTCAAGACGAGCATAAATGACTCGACAACCCAACCATGTAACCGCCTMCRATGCCCACATTTGATKCGGACGGCTCTGGCGTTARCACYCGACGGGGGCCCCCRARGGACTCTTAYGNGRGGTCAGCTTTCTGTGCTACARGGTCCCCTAGTGGCGTCCCCCCRCCTCTCTAGGCAGTGCCGACCCCCCCAACCAAACCCCACGCACGTCCGCGGACGACGACTTACTTGCCANGCCACACTTCATRTCAATCCCCCCTTAACTGGRCATCACGAAGCCCMCCGAACGCGCGCGCCGGAGCAAGCATTCGCCGTAATAGATCGGACATCCNGTTGGGTYGAGATTACGAATGCCTGAACCRCATACGGCTGGGCYGATAACCGAAKMACCCCATCGCAGATCCTTGTGGGGTCGAATACCCNAYCTNGAACAMTTTGAGCGGGTCTANTGCTAGCACAYCCCAAAATGCGTRATTCGTCGCAYAAGGCTGAAAGGGACCCCACCGCYCMGCTACGGCCGCTCTCAGTGACGGAGYGGATGTTCGCACATCGTACTGCTGTTYCATGYGCAGYGGCCTCGCCCYGCGTCCAGYCTATAATYAAGACCATGGACTNCACCACTATGRTCCATAAGATGCTGCTATTGTAAGGAGCCGGGCYCYANKTGTARTACGTGACTTCGGTGAAACCCATGGTTCTCGAAGTCAGAGAACGAAACTGAGCTCCGGGNGTAGCGYCCRGCAAACCGGTGCTRGTAKYCACCGCCGCTGAGCCTGGTCKCTACAAGCATTTGCAACYTTCCACAAGGTGATCGCTGGGTCCTRGTGTACNCACCCACGGCANGNGTGGTCTGGGAAGGACTATCGTTAGCMTCGCAGAGGATTAGCGGACGGAGGGGATGGCCCYCAGAYCGGGNGAACTRRGTTCTGCGAYGCAGCTGGRAGAAGATRCGMNGTATAGGAGGGCCGCAGGACGMCYCCGGGTGCGATCTCTAAAGGAGACGACTNTTAAACGAAGAAGCTCTYCTTTTTGCCGCTGCTCATACGTGGTGACAAGGTGTAGGCTCAGTCCAYATGANTGACYGCCGTCCAAGGGCAAGTTGGTTAGTTGGAGCYGTGGCAGTACACACGCTGACCGAGAAGCYGGATCNCCGTTCAACCATTGCYTCCRAACAACCCCTTNGGTATCAAGTAYTGAACTGCGRCGTATGCCCARGACCCGTTATAGTCCCCTGATCYACTCRTACGTAYCTCNRCGGGYTCTGNATTGCCYCTTCGTCCACKGRGTGGATGTGGACYRCCACTGTACATCCCGCCTCTCTNAGGCGGCAATCTTAANTMTATACCRTAACAGAYCGCCCCCCCACYACAGTTCGTACGTGAGKTGCCGCTCTSAGCARGACACMTGGATCGCMTTCARCGTYGAA
>kuhl_V9470_PI686982_A
GCGCTTGAAAAGAAGGCCTACTAGCGAAACTTGAGGCACGGACGTCATTTGACTGACATGCAACGAGGCGCTAGAGGTAGTTCCGCCTGACKAATAGGATTGTGTTCGGGACATAAGACCCCGGGGRGGCACCTCCCAGACTTATGAGAGCAGTTCGGCAGACGTGTAACGACGGGTTCGGCCGTATCGAAGGAGNGTGATTCGGTATGTARTGCGAGTRCTTCGAGACGGGCACGAATGACTCGACRAYCCAATCATGTAATCGCCTMCAATRCCCACATTTGATKCGGACGGCTCTRGCGTTARCGCCTGACGGGGGCCCCCRARNGACTCCTAYGCGRGGTCAGCTTNCCGTGCTACAGGGTCCCTTAGNGRCGTCCCCCCRCCTCTCTAGNCAGTGACGACCNCCCCAACCAAACCCTACGCACGTCCGTGGACGACGCCTTCCCTGNCATGCCACACTTCATRTCANTCCCCCCTTAACTGGACCTCACGAATCACMCCGAGCGCGCGCGCCGGNGCAARCATTCTCCGTAATAGATCGGRCAYCCAGTTGGTTCGAGATTAAGCGTTCCTGARCCNYAYMCGGCTGGGCYGATARCCGAATMAYCCCACTGCAGATYCTTGTGGGGCCGAATACACGAYCTTGAACACTGTGAGCGAGTTTCCCGCTAACACATCCCAAAATGCGCGATTTGTCGCAYAAGGCTAAAAGGGGCCCCATCGCCCCGCTACGGCCGCTCTCAGTGACAGAGCAGATGTTCACACATCGTATTGCTGTTCCATGCGCAGTGGCCTCGCCMTGCGTCCAGYCTATAATTAAGATCCTGGACTGCACCACTATAATCCATCAGATKCTGCTATTGGAAGGAGTCGGACTCYAAKTGTARTACGCGACTTCGGTGANACCCATGGTTCCCGAAGTCAGAGAAMGAAACGGMGCTCCGGGCGTAGCACCCGGTAAATCGTTGCTGGTATYCACCGCTGCTRRGCCTGGTCTCTACAANCATTTGCAMCTTTTCACAAGGTGATCGCTGGGTCCTRGTGTGCYTACCTATTGTACANATGATCKGGGAAGGACTATCGTTAGCCTCGCAGAGGCTTAGCGNACAGAGGAGATGGCCCYCGGAYCGGGCAAACTAGRYTCTGCGAYGCAGCTATAAGAAGRTACGMAGTATGGGAGGGCCGCAGGACGACTCCGGGTGCGATCTCTAAAGGAGACGACTMTTAAAYGAGGAAGCTCTCCTTTTTGCCGCTGCTCATACGTGGTGACGAGGCGTAGGCTCAGTTCNYATGAGTGACTGCCGTCCAAGGGCAAGTTGGTTAGTNARAGCCGTGGAAGTACACACACTGRCMGGGAAGCTGGATCGCCATTCAACCATTGCTTCCGGACAACYCCTTTGGTATCAAGTACTGAACTGCGACGTATGCCCCRGACCCGTTATAGTCCCCTGATCTACTCRCACGTACCTCAACGGGYTCTGGATTGCCCNTTCGTCCNCKGATTGGATGTGGACCRCCACTGTACATCCCGTCTTTCTCAGGTAGCGATCTTAATTATATAYCRTAATAGACCGCCCCCCCANCACAGTCCGTACGTGAGKTGCCGCTCTGAGCARGRCACATGGATCGCMTTCCGCGTYGMA
>kuhl_V6404_PI476119_A
GMGCTTAGGRAAAGAATCTGNYAGTAAAACYYKGGGCATNGATGTTCTTTAACGAAARTGCARCNCGGCACCAGGGGNARTTYCACCCGACNRMTARGATTGTGTTNGKGGCGCNAGGCCCCGGGGGGRCGTCTCCCGGACTCATGAGAGCGGTTTGACAGATGTGTAACGRCGRGTNYGGCYATATCGGRGAGGGATGGTGCGGNGNAYGRTGAGRGTGCCTCGAGRCGGACACAAATGAYTCGACAACCCAAYCATGTAATCGCCTACGGTACCCACCTTTGATTCGGACGGCTYTGGCGKCANCACCYGACGGGGGCCCCYRARGGACTCCTACGCNRGGTCARCTTTCCATGCYATAAGGTCCCCTAACGGTGYCTCCTCRCNTCTCTAGGTAGTGCYTACCCCCCCGACCAAACCCTACGCACGTCCGCGGAYGAYGACTTACTTGCCATGCCACACTTCATGTCAATCCCCCCTTAACCGGRTCTCACAAAGCCCCTCGAGCGCGCGCGCCGGAGCAAGCATTCTCCGTAAYAGATCGGACATCCAGTTGGGTCKAGRTTAAGMRTTCCTGAACCRCAYACGTCTGGGCYGATARCCGCATMCCACCATCGCAGATTCTTGTGGGGCYGAATACMCANCCYCGAGCACTGTGARCGAGCCTAACGCCANCACANCCTAAAGTACGCGATCCRTCGCACAAGGCTGAAAGAARCCCACTCACCCMRCTRTGGCCACTCTCRATGACAGAGCGGACGTTCGCACATYGTATCGCTGTTCCATGCGCAAYGGYCYCACCCTGCGTCCAGYCTATRATCACAACTCTGGACTGCACCACTATAATCCACAAGGTGCYGCTGTTGTAAGGAGTCKGGCYCYAATCGCAGTACGTGCCTYYGGTGAAACYCATGRTTCCCAAAGTCAGAGAACGAAACTGAACTCTGGGCGTAGCGCYCAGCAAACAGGTGYYRGCNGCNACAGCCGCGGAGCCTAGKAGCTACRGGCATTTGCAACTTTTCACAAGGTGAGCGCTGGGTCCTRGTGTGCCTGYCTATKGTATGAGTGATCTGGGRAGGACTATCGTTAGCNTCRTAAAGGATTAGCGGACGGAGRGGATGGCCTYYAGAYCGGGCGAACTGGGTTCTGCGAYGYAGCTGGRAGAAGATACGMGGTATAGGAGRGCCGMATGACGAYYCCGGGTGCGATCTCTAAAGGAGACGACCCTTAARYAAAGAAGCTCTYCTYTTTGTCGCTGCTCATACGTGGTGACGAGGCGTAKGTTCAGTCCACMYGAGTGACNGCCGCCTAAGGRTAAGTTGGTTAGTGAGAGYCGTGGAAGTACACACRTCKACCGGGAAGCYAGATCGCCATTCAACCATTRYCTCCAGACAACCCCTTTGGTGTCAAGTATTGARCTACGACGTATGCCCCAGACCCGTTATGGTCCCCTGATCCACTCGTACGTACCTYARCGGGYTCTGGAKTGCCCCTTCGTTCGCKGRTTGGATGTGGACYGCCACTGTCCATCTCGTCTCTCTCAGGCGGCGATCTTAATTMTATNCCRTAATAGACCAYCCCCCCACCGCAGTCCGTACGTAAAKTGTCGCYTTCAGCARGRCACATGGATCGCMYTCCRCGTCGAA
>Affbat_Wi1300_Grif14260_K
ACGTCCGGGAAAGGAGTCCGCCCGTAAAGCCCTGGGCATAGATGTTCTCCAACTAAAGTGCAACGCAACGTCAGGGGCAGTCTCGCTTGGCGGCTAGGGCTGTATTCGTTGCGCAAGGCCAAGGGGGGACGTTTNCCGGACTYACGAGGGCAATCTGATAGACGTGTANCGACGARCTCGACTATATCGGGGGGGGACAGCTAGGTAGACGATACGAGTGCCCAAAGATNGAYACACGCRAYTCGACRRCYCGACCAGKTAATCGCTTMCGGTACCCACCTCCAATGCGGACGGCTCTGGYGTTAGCACTCGACAGGGGCCCTCGAGGGGCTCTTACACGGAGCCCRMGGCTCAGGCCATAAATTACCCTAGCGGTGCCTCCCCGCCTTTTTAGGYCKGAAYGGCCCCCATRATTAAACCCTACACACGTCCGTGAATGGCGACTTATYYACCATRTCATACTTCATGTTAATCCTTCCCTAGCCGGGTATCACGAGTCATCTCGAGCGTGCGCGCCGAGGTAGATATTCGCTATGGCAKATCGAATACCCAGCTGGTTCTAGGTTGCGCGCTCCTANGCCRCCTCCATTTAGGCYAATAACAGCRGAACCTCGTTGCCGACTCCCGCAGAGTCRAGYRYATGGCCTTGGGCGACGTGAGCGAGCCTAATACCAATACACCCCAAAACACGCGACCTGCCGCACAAGGCYGAAAAAGGYCCCCTNACTCAGCTGTGGCCGTTTTCAACGACAGAACGAACGCYTACACATTGTATCGCTATTTCATGCACNGCAGCCCCGCCCTGCGTCYGGTCTACAATCACGGCTCTAGGCCGCACCACTATGATCCATACGGCGCTGCTGTTGGGNGGGGTCTGGATCCGGTCRCRGTACGTGMTCTCAGCGACACCCGCGGCTCCCGAAGYAGGAAAACGAGGMTAMATTCNTGGCGTGGTGCCCGGTAAACCAGTGTCAGCAGCTACCGCCGCGAAGCACAGGCGCTACGGATCTTCTCACCCTTTTGCAGGGTGCGCGCTGGGTYCTGGTATGCTTATCCGTTGCACGAGTGATTTGGAGAAGAACAGAGCCGATACAGTRGAAAACCMGCGGATGGAAGGKGTRGCCTTTAGATCGGGTGGCCTAGGTCCYGCGGCATAACGAGGAAARGATATGCGGCAYGGNGGAGCCGAAKTACGACTCCGTGTGCGGTCTCTGGGAGAGRCGAACCTTGAAYGRAGGGTCCCTCCGTGTCGYCGCYGCTCACACTCGACAGCAAAGCGTAGACTAGNTCCAYACGAGTAATTGTCACTCAAAGGTAAGTTGGGYGGTTAAAGCTATGTAGGTACATACGCCTGTCGRRCAGTTGGGTCTCCGTTCAATCGTTACTTTYAGACAATCCACTTGGTGTCAAATACCGAAYGGCGACATAKGCCTCAAGCCCRTTATAGTTTCYTGGCCCGCTCGTCCGTAYCTCAGCGGGCCCTGAATYGCCTCTCCGTCCGCGGAGTGGATGTAGACCGYCACTGCCTGGCCCKTCCTTCTCCGGNGATGATYTTRRNTACATATCRCAGTATACCACCCCTCCGCCGCGGTTCATACRCAGAGTACTGCTCGCTACAGGRYRCATGGATYGCCTCMCACATCGAA
>dura_K30071_PI475846_A
ACATCCGGGAAGGAGGTCCGCCAGTAAAGNCCTGTGCATAACTACTCCCCAGCGGAAGTACGGTGCAATATCAAGAGCGAGTTCGCTCTGATGATAGAGCCGCACCTATGAAGCGAGGCCAAAAAAAGACACTCATCGAGTTTGCGGAGGAGATTTAATAAACGCGTAGTGGAAGGTTCRGTTATACCGAGGAGGTACAGCGCGGTAGACGATGCGAGCATCCCAATATGGATACAAATGCTCCACCAACTCAATCATGTAGTTGCCGACGGCATTTGCCCTTAACTCGAGAAACTCCGACTGCGGCACTTAATGAATATTTTCGGAAAGCGCTCGCGTGARGCAARAGGTCCATTCTGTGAAGTCACCCAACGGTGCATTTCTRTCGTTCTGTTTATTAACGAACCCAACAGCCAAACCCTCTACACGTCAACAAATKATGCTTCCCCCGTCRTGCCGCACTTAATGTCAATTCCCCCCGGGTCAGGTCTCACAAGGCCCCCTTGGTATACGTACCGGAACGAGCATTCTCTATAGCGKATTAAACGTCTGGTTGATTCGGGGTGGAACGTGCTGAGGATRCACCTGTTTGGATTGCTCGCCGCATAACACCGCCGTAGGCCATTGTGTGACCGAATACATAACCCTGAGCACTTGAAGTGAACTCAATGCCAATATATTATAAGGTAYACGATCCGTCACGCAAGGTTGACAAGGACCCCCTCATCCCGCCGTGTTAGCTTGTAACTACAGGGCAGACATTCGTATATCACATCATGATTCCGCACGYAGCAGCTCCAATATGTAGACGATACATGCCCACGGTCCGATAACACGCTGTTGGGATCTACAAAATGCTTATGCCATGGAAAACTTAGCTCYGAGCGCGGTGTGCGATCYTGGCGACCTCTACAGTTCCCAACGTCAAAGAACGAAACGGAATCATGGGCTCAACGCTAATCAACCAATCATTAGTAGCCGTCTTTTCTGAGCCTGATATTCACAAGCATCTGCAACTTKCCACGAGGCGATAGCCGAGTTCGGATACGCCCACCTACGGTATGAACAGCCTTGGGGGGCCTATCGTTAGCATCACAAAGGCTCCGAGTGCGRAGGGGAYATCTCYCGRAYCGAGCAAACTGGGTTCTATAATGCGGCTAGAGGAAGATACGCAGTACGTGAAGTYAACGGGGAGCCYCTGGACACTATCTTTAAAAAATACACCCCTTAGACGGAGAAGCTCTCCTCTTTGCTGTTGTTMGTGTGTGGTGATAAGACGTAGGTTCAGTTCGCCTGAGTGACTACCGTTCAGGGGCACGCTGGTTATCGAGCGTCGGAGCAGTACACATATTGACCAAAAAGCCAGATYGTCGTTTCACCACTGCCCCCGGACCACCTCTNCAACACTGGGGGTTAGACTGCGGCGCGTACCCAAGACYAGTTATGGCCCTTGGATTTGTTCGCATGTACCTCGATGGGCTYCGGCTCGCCTCTTMACCTGCGARTCARACACGTRTYGTCACTATACATTTTGCCTTTACCAAGTAGCAGGTTCAACCATACGCCRTGACAGACTGCTTTCTCAACGCAGCCCGCGTGTGAGTTGTCTCTCTCTACAGGGCACCTGGATCKCCTTCAGCGTCGAA
>bati_Wi1266_PI686976_K
ACGTCCGGGAAAGGAGTCCGCCCGTAAAGCCCTGGGCATAAATGTTCTCCAACTAAAGTGCAACGCAACGTCAGGGGCAGTCTCGCTTGGCGGCTAGGGCTGTATTCGTTGCGCAAGGCCAAGGGGGGACGTTTMCCGGACTYACGAGGGCAATCTGATAGACGTGTAACGACGARCTCGACTATATCGGGGGGGTACAGCGAGGTAGACGATACGGGTGCCCAAAGATAGAYACACGCRAYTCGACARCCCGACCAGKTAGTCGCTTMCGGTACCCACCTCCAATGCGGACGACTCTRGTGTTAGCACTCGACAGGGGCCCTCGAGGGGTTCTTACACGGGACCCRAGGCTCAGGCCATAAATTACCCTAGCGGTGCCTCCCCGCCTTTTTAGGTCKGAAYGGCCCCCATRATTAAACCCTACACACGTCCGTGAATGAYGACTTACCTACCATRTCATACYTCAKGTTAATCCTCTCCTAGCCGGGTATCACGAGTCATCTCGAGCGTGCGCGCCGAGGTRGATATTCGCTATAGCAKATCGAATACCCAGCTGGTTCTAGGTTGCGCGYTCCTAGGCCRCCTCCATTTAGGCYAATAACAGCAGAACCTCGTTGCAGACTCCCGCAGRGTCRGGYRTATGGCCTTGGGCGACGTGAGCGAGCCTAATATCAATCCACCCCAAAACACGCGACCTGCCGCACAAGGCYGAAAAAGGYCCCCTMACTCAGCTGTGGCCGTTTTCAACGACAGAACGAACGCTTATACATTGTATCGCTGTTTCATGCGCAGCAGCCCCACCCTGCGTACGGTCTACAATCACGGCCCKAGGCCGCACTACTATGATCCATACGGCTCTGCTGTTAGGGGGGGTCTGGATCCGGTCGCRGTACGTGCTCTCAGCGACACCCGCGGCTCCCGAAGYAGGAAAACGAGGATAMATTCTTGGCGTGGTGCCCGGTAAACCAGTGTCAACAGCTACCGCCGCGAAGCACAGGCGYTGCGGATCTTCTCACCCTTTTGCAGGATGCGCACTGGGCYCTGGTATGCTTATCCGTTGCGCGAGTGATTTGGAGAAGAACAGAGCCGATACAGTRGAAGACCAGCGGATGGAAGGTGTRGCCTTTAGATCGGATGGCCTAGGCCCYGCGGCATAACGAGGAAARGATATGCGGCAYGGKGGRKCCGAAKTACGCCTCCRKGTGCGGTCTCTGGGAGAGRTGAACCTTGAAYGRAGGGTCCCNCCGTGTTGCCGTCGCCCACACTCGACAGCAAAGCGTAGACCAGTYTYACATGAATGGTTGTCACTCGAAGGTAAGTTGGGCGGTTAAAGCTATGTAGATACACACGCCTGTCGGRCGTTTGGGTCTCCRCTCAATCGTTACTTTYAGACAATCCACTTGGTGYCAGATACCGAACGGCGAYATAKGCCTCAAGCCCATTATAGTTTCYTGGCCCGCCCGTCCGTAYCTCAGCAGGCCCTGGATYGCCCCTTMGTCCGCGGAGTGGATGTAGACCGYCGTTGCCTGGCCCKTCCTTCTCCGGCGATGATYTTAAYTACGTACCATAGCATAYCACCCCTCTGCCGCGGTTCATACRCAGAGTACTGCTCGCTAYAGGRYRMATGGATYGCCTCMAACATCGAA
>dura_K30072_PI475847_A
ACATCCGGGGAAGAGGTCCGCCAGTAGAGACCTGTGCGTAACTACTCCCCAGAGRAAGCATGGTGCAATATCAAGAGCGAGTTCGCTCTGATGAGAGAGCCACACCTATGAAGCGAGGCCAAAAAAAAACACTCATCGAGTTTGCGGAGGAGATTTAATAAACGCGTAGTGGAAGGTTCRGCTATACCGAGGAGGTATAGCGCGKTAGACGATGCGAACATCCCAATATGGATCCAAATGCTCCACCAACTCAATCATGTARTTTCCTACGGTATTTGCCCTTAACTCAAGAAACTCCGACTGCGGCACTTAGTGAATATTTTCGGAAAGCGCTCGCGTGARGCAARAGGTCCATTTTGTGAAGTCACCCAACGGTGCATTTCTRTCGTTCTGTTTATTGCCGAACCCAACAGCCAAACCCTCTACACGTCAACAAATKATGCTTCCCCCGTCATGCCGCATTTAATGTCAATTCCCCTCGGGTCAGGTCTCACAAGGCCCCCTTGGTATACGTACYGGAACGAGCATTCTCCATAGCGKATTAAACGTCTGGTTGATTCGGAGTGGAACGTGCTGAGGATRCATCTGTTTGGATTGCTCGCCGCATAACACCGCCGTAAGCCATTGTGTGACCGAATACATAACCTCGAGCACTTGAAGCGAACTCAATGCCAATATATTATAAGGTAYACGATCCGTCACGCAAGGCTGACAAGGGCCCCCTCATCCCGCCGTGTTAGCTTGYAACTACAGGGCAGACATTCGTATATCACATCATGATTCCGCACACAACAGCTCCGATACGCGGACGATACGTACCCCCGGTCCGATAACACGCTGTTGGGATTTGCAAAATGCTTATGCCATGNAGAACTTAGCTTYGAGCGCGGTGTGCGATTCTGGCGACCTCTACAGTTCCCAACGTCAAAGAACGAAACGGAATCATGGGCTCAACGCTAATTAACCAATCATTAGTAGCCGTCTTTTCTGAGCCTGATATTCACAAGCATCTGCAACTTKCCACAAGGCGATAGCCGAGTTTGGATGTACCTACATACGGTATGAATAGCCTTGGGGGGMCTATCTTTAGCATCAYAAAGGCTCCGAGTACGRAGAGGAYATCTCTCGRAYCGAGCAAACTGGGTTCTATAATGCGGCTAGAGGAAGATACGCAGTACGTGAAGTYAACGGGGAGCCYCTGGACACTATCTTTAAAAAATACACCCCTTAGAYGGGAAAGCTCTYCTCTTTGCTATTGTTMGTGTNTGGTGATAAGACGTAGGTTCAGCTCGCCTGAGTGACTACCGTTCAGGGGTACGCTGGTTATCGAGCGTCGGAGCAGTATACATATTGACCAAAAAGCCAGATYGTCGTTTCACCACTGCCCCCGGACCACCTCTCCAACACTGGGGGTTAGACTGCGGCGCGTACCCAAGACYAGTTATGGCCCTTGGATTTGTTCGCATGTACCTCGATGGGCTCCGGCTCGCCTCTTCGCCTGAGAGTCARACACGTRTYGTCACTATACATTTTGCCTCTACCAAGTAGTAGTTTCAACCATACGCCRTGATAGACTGCTTTCTCAACGCAGCCCGCGTGTGAGTTGTCTCTCTCTACAGGGCACCTGGATCKCCTTCAGCGTCGAA
>dura_K30073_PI468319_A
ACATCCGGAAAGGAGGTCCGCCAGTAGAGACCTGTGCGTAACTACTCCCCAGAGAAAGCATGGTGCAATATCAAGAACGAGTTCGCTCTGATGATAGAGCCACACCTATGAAACGCGGCTAAAAAAAGACACCTCCCGAGTTTGCGGAGGAGATTTAATAAACGCGTAGTGGAAGGTTCRGTTATATCGAGGAGGTACGGCGCGGTAGACGATGCGAACATCCCAATATGGATACAAATGCTCCACCAACTCAACCATGYAGTTTTCGACGGCATTTGCCCTTAACTCAAGAAACTCCGACTGCGGCACTTGGTGAATATTTTCGGAAAGCGCTCGCGTGARGCAARAGTTCCATTTTGTGAAGTCACCCAACGGTGCATTTCTGTCGTTCTGTTTATTGACGAACCCAACAGCCAAACCCTCTACACGTCAACAACTKRCGCTTTACCYGCCATGCCGCATTTAATGTCAATTCCCCCCGGGTCAGGTCTCACAAGGCCCCCTTGGTATACGTACCGGAACGAGCATTCTCCATAGCGKACTAAACGTCTGGTTGATTCGGGGCGGAACGTTCTGAGGATRCATCTGTTTGGATTGCTCGCCGCATAACACCGCCGCAGGCCATTGTGTGACCGAATACATAACCCCGAGCACTTTAAATGAACTCAATGCCAATATATCATAAGGTAYACGATCTGTCACGCAAGGTTGACAAGGACCCCCTCACCCNGCCGTGTTAGCTTGTAACTACAGGGCAGACGTTCGTATATCACATCATGATTCCGCACGYAGTAGCTCCGATATGTGTACGATCCATACCCCCNGTCCGATACCGCGCCGTTGGGATCTGCAAAATGCCTATGTCAGGGARAACTTAGCTCYGATCGCGGTGTGCGCTTCTGGCGACCTCTACAGTTCCCAACGTCAAAGAACGAAACTRAATCATGGGCTCAACGCTAATTAACCAATCATTAGTAGYCGTCTTTTCTRAGCCTGATATTCACAAGCATCTGCAACTTKCCACAAGGCGATAGCTGAGTTTGGATACACCCACCTACGGTATGAATAGTCTTGGGGGTCCTATCGTTAGCATCGCAAAGGCTCAAAGTACGRAGGGGAYATCTCYCGRAYCGAGCAAACTGGGTTCTATAATGCGGCTAGAGGAAGATACGCAGTACGTGAAGTYAACGGGGAGCCTCTGGACACTATCTTTAAAAAATACACCCCTTAGACGGGGAAGCTCTYCTCTTTGCTATTGTTMGTGTGTGGTGATAAGACGTAGGTTCAGCTCGCCTGAGTGACTACCGTTCAGGGGCACGCTGGTTATCGAGCGTCGGAGCAGTACACATACTGACCGRAAAGCCAGATNGTCGYTTCACCACTGCCTCCGGACCACCTCTCCAACACCGGGGATTAGACTGCGGCGCGTACCCAAGACYAGCTATGGCCCTTGGACTTGTTCGCATGTACCGCGATGGGCTCCGGCTCGCCTCTTMATCTGCGAGTCAGACACGTRTYGTCACTGTACATTTTGCCTTTACTAAGTAGTAGTTTCAACCATACGCCRTGATAGACCGCTTTCTCAACGCAGCCCGCGTGTGAGTTRTCGTTCTCTACAGGGCACCTGAATCKCCTTCAGCGTCGAA
>bati_Wi1279_Grif14250_K
ACGTCCGGGAAAGGAGTCCGCCCGTAAAGCCCTGGGCATAGATGTTCTTCAACTAAAGTGCAACGCAACGTCAGGGGCAGTCTCGCTTGGCGGCTAGGGCTGTATTCGTTGCGCAAGGCCAAGGGGGGACGTTTMCCGGACTYACGAGGGCAATCTGATAGACGTGTAACGACGAGCTCGACTATATCGGGGGGGGACAGCGAGGTAGACGATACGAGTGCCCAAAGATAGAYACACGCRAYTCGACARCCCGACCAGKTAGTCGCTTMCGGTACCCACCTCCAATGCGGACGACTCTRGTGTTAGCACTCGACAGGGGCCCTCGAGGGGTTCTTACACGGGACCCRAGGCTCAGGCCATAAATTACCCTAGCGGTGCCTCCCCGCCTTTTTAGGTCKGAAYGGCCCCCATRATTAAACCCTACACACGTCCGTGAATGAYGACTTACCTACCATRTCATACYTCAKGTTAATCCTTTCCTAGCCGGGTATCACGAGTCAYCTCGAGCGTGCGCGCCGAGGTAGATATTCGCTATAGNAKATCGAATACCCAGCTGGTTCTAGGTTGCGCGYTCCTAGGCCRCCTCCATTTAGGCYAATAACAGCAGAACCTCGTTGCAGACTCCCGCAGRGTCRGGYRTATGGCCTTAGGCGACGTGAGCGAGCCTNATACCAATCCACCCCAAAACACGCGACCTGCCGCACAAGGCYGAAAAAGGYCCCCTAACTCAGCTGTGGCCGTTTTCAACGACAGAACGAACGCTTATACATTGTATCGCTGTTTCATGCGCAGCAGCCCCACCCTTCGTAYGGTCTACAATCACGGCCCTAGGCCGCACTACTATGATCCATACGGCTCTGCTGTTAGGGGGGGTCTGGATCCGGTCGCAGTACGTGNTCTCAGCGACACCCGCGGCTCCCGAAGYAGGAAAACGAGGATAMATTCTTGGCGTGGTGCCCGGTAAACCAGTGTCAACAGCCACCGCCGCGAAGCACAGGCGCTGCGGATCTTCTCACCCTTTTGCAGGATGCGCACTGGGCYCTGGTATGCTTATCCGTTGCGCGAGTGATTTGGAGAAGAACAGAGCCGATACAGTRGAAGACCAGCGGATGGAAAGTGTRGCCTTTAGATCGGATGGCCTAGGTCCYGCGGCATAACGAGGAAARGATATGCGGCAYGGKGGRKCCGAAKGACGCCTCCRKGTGCGGTCTCTGGGAGAGRTGAACCTTGAAYGRAGGGTCCCTCCGTGTTGCCGTYGCCCACACTCGACAGCAAAGCGTANACCAATNCYACATGAGTGGTTGTCACTCGAAGGTAAGTTGGGCGGTTAAAGCTATGTAGATACACACGCCTGTCGGRCATTTGGGTCTCCNCTCAATCGTTACTTTYAGACAATCCACTTGGTGYCAGATACCGGACGGCGAYATAKGCCTCAAGCCCATTATAGTTTCYTGGCCCGCCCGTCCGTAYCTCAGCAGGCCCTGGATYACCCCTTCGTCCGCGGAGTGGATGTAGACCGYCGTTGCCTGGCCCKTCCTTCTCCGGCGATGATYTTAATTACGTACCATAGCATACCACCCCTCTGCCGCGGTTCATACRCAGAGTGCTGCTCGCTAYAGGRYRMATGGATYGCCTCMAASATCGAA
>dura_K30074_PI468320_A
ACGTCCGGGAAGGAGGTCCGCCAGTAGAGCCCTGTGCGTGGANGTTCCCCAGAGGAAGCGTGGTGCAATATCAAGAGCGAGTTCGCTCTGATAAGAGAGCCACACCTATGAAGCGCGGCCAAAAAAAGACGCCTCCCGAGTTTGCGGAGGCGATTTAATAAACGCGTAGTGGAGAGTTNRGTTATACCGAGGAGGTGCGRCGCGGTAGACGATGCGAACACCCCAATATGGATACAAATGCTCCACCAACTCAATCATGTARTTTCCTACGGCACTTGCACTTGACTCAAGAAACTCCGACTGCGGCACTTAGTGRATATTTTCGGAAAGCTCTCACGTGARGCAARAGGTCCATTTTGTGAAGTCACCCAACGGTGCATTTCTRTCGTTCTATTTATTGCCGAACCCAACAGCCAAACCCTATACACGTCAACAACTKRTGCTTCACCYGCCATGCCGCATTTAATGTCAAKCCCCCCCGAGTCAGGTCTCACAAGGCCCCCTTGGTATACGTACCGGAACGAGCATTCTCCATAGCAKATTAAACGTTCGGTTGATTCGGGGTGGAACGTTCTGAGGCTRCACATGTTTGGATTGCTCGCCGCATAACACCGCCGTAGGCCATTGTGTGGCCGAAYACATAACCCCGAGCACTTGAAACGAACTCACTGCCAATATATCATAAGGTAYACGATCCGTCACGCAAGGTCAAAAAGAGCCCCCTCACCCCGCCGTGTTAGCTTGTAACTACAGAGCAGACGTTCGCGCATTGTATCATGAGTCCGCACGCAGTAGCTCCGATATGTAGACGATCCGTACCCCCNGTCCGATACCGCGCCGTTGGGATTTGCAAAATGCCTATGCCAGGGAAAACTTAGCTCYGAKCGCGGTGCGCGATTNTGGCGACCTCTACAGTTCCCAACGTCAAAGAACGRAACTRAATCATGGGTTCAACGCTAATTAACCAATCATTAGTAGCCGTCTCTTCTGAGCCTGAGATTTACAAGCATCTGCAACTTKCCACAAGGTGATAGCCGAGTTTGGATGTACCCGCCTATGGTATGAACAGTCTTGGGGGTCCTATCTTTAGCATCGCAAAGGCTCAAAGTGCGRAGGGGAYATCCCYCGRAYCGAGCGAACTGGGTTCTATAATGCGGCTAGAAGAAGATACACAGTACGTGAAGTYAACGGGGCGCCYCTGGGCACTATCTTTAAAAAATACACCCCTTAGACGGAGAAGCTCTYCTCTTCGCTATTGTTMGTGTGTGGTGATAAGACGTAGGTTCAGTTCGCCTGAGTRACTACCGTTCAGGGGTACGCTGGTTATCGAGCGTCGGAGCAGTATACATACTGACCGRAAAGCCAGATTGTYGYTCCATCGTTGCCTCTGGACAACCTCTCTAATGCTGGGGATTAGACTGCGGCGCGTACCCAAGACYAGTTATGGCCCTTGGATTCATTCGCATGTACCGTGATGGGCTCCGGCTTGCCTCTTCGCCTGCGAGTCAGACACGTRTYGTCACCATACATTTTGCCTTTACCAAGTAGCAGGTTCARCCATATRCCRTGATGGACTGCTTTCTCAACGCAGCCCGCGTGTGAGTTGTCGCCTTCTGCAGGRCACCTGGATCGCCTTCAGCGTCGAA
>bati_Wi1282_PI686977_K
ACGTCCGGGAAAGGAGTCCGCCCGTAAAGCCCTGGGCATAGATGTTCTTCAACTAAAGTGCAACGCAACGTCAGGGGCAGTCTCGCTTGGCGGCTAGGGCTGTATTCGTTGCGCAAGGCCAAGGGGGGACGTTTMCCGGACTYACGAGGGCAATCTGATAGACGTGTAACGACGAGCTCGACTATATCGGGGGGGGACAGCGCGTTAGACGATACGAGTGCCCAAAGATAGAYACACGCRAYTCGACARCCCGACCAGKTAGTCGCTTMCGGTACCCACCNCCAATGCGGACGACTCTRGTGTTAGCACTCGACAGGGGCCCTCGAGGGGTTCTTACACGGGACCCRAGGCTCAGGCCATAAATTACCCTAGCGGTGCCTCCCCGCCTTTTTAGGTCKGAAYGGCCCCCATRATTAAACCCTACACACGTCCGTGAATGAYGACTTACCTACCATRTCATACYTCRTGTTAATCCTTTCCTAGCCGGGTATCACGAGTCATCTCGAGCGTGCGCGCCGAGGTAGATATTCGCTATAGCAKATCGAATACCCAGCTGGTTCTAGGTTGCGCGYTCCTAGGCCRCCTCCATTTAGGCYAATAACAGCAGAACCTCGTTACAGACTCCCGCAGRGTCRGGYRTATGGCCTTAGGCGACGTGAGCGAGCCTAATACCAATCCACCCCAAAACACGCGACCTGCCGCACAAGGCYGAAAAAGGYCCCCTNACTCAGCTGTGGCCGTTTTCAACGACAGAACGAACGCTTATACATTGTATCGCTGTTTCATGCGCAGCAGCCCCACCCTGCGTAYGGTCTACAATCACGGCCCTAGGCCGCACTACTATGATCCATACGGCTCTGCTGTTAGGGGGGGTCTGGATCCGGTCGCRRTACGTGMTCTCAGCGACACCCGCGGCTCCCGAAGYAGGAAAACGAGGATAMATTCTTGGCGTGGTGCCCGGTAAACCAGTGTCAACAGCCACCGCCGCGAAGCACAGGCGCTGCGGATCTTCTCACCCTTTTGCAGGATGCGCACTGRGCYCTGGTATGCTTATCCGTTGCACGAGTGATTTGGAGAAGAACAGAGCCGATACAGTRGAAGACCAGCGGATGGAAGGTGTRGCCTTTAGATCGGATGGCCTAGGCCCYGCGGCATAACGAGGAAARGATATGCGGCAYGGKGGRKCCGAAKGACGCCTCCRNGTGCGGTCTCTGGGAGAGRTGAACCTTGAAYGRAGGGTCCCTCCGTGTCACCGTCGCCCACACTCGACAGCAAAGCGTAGACCAATYCYACATGAATGGTTGTCACTCGAAGGTAAGTTGGGCGGTTAAAGCTATGTAGATACACACGCCTGTCGGRCGTTTGGGTCTCCRTTCAATCGTTACTTTYAGACAATCCACTTGGTGYCAGATACCGAACGGCGAYATAKGCCTCAAGCCCATGATAGTTTCYTGGCCCGCCCGTCCGTAYCTCAGCAGGCCCTGGATYACCCCTTCGTCCGCGGAGTGGATGTAGACCGYCGTTGCCTGGCCCKTCCTTCTCCGGCGATGATYTTAAYTACGTACCATAGCATAYCACCCCTCTGCCGCGGTTCATACRCAGAGTACTGCTCGCTAYAGGRYRCATGGATYGCCTCMAASATCGAA
>dura_K30075_PI468321_A
ACATCCGGGAAGGGGGTCTACCAGTAGAGCCCTGTGCGTAACTGTTCCCCAGAGAAAGCATAGTGAAACATCAAGAACGAGTTCGCTCTGATGAGAGAGCCACACCTATGGAACGCGGCCAAAAAAAGACGCCTACCGAGTTTGCGGAGGCGATTTAATAGACGCGTAGCGGAAGGTTCRGCTATATCGAGGGGGTATAGCGCGKTAGACGATGCGAACATCCCAATATGGATACAAATGATTCAMCAATTCAACCATGYAATTTCCGACGGTATTTGCACTTGACTCGAGAAACTCCGACTGCGGCACTTGATGAATATTTTCGGAAAGCGCTCGCGTGAGGCAARAGTTCCATGCTACAAAGTCMCCNAATGGTGCCTTTCTRCCTTTCTGTTTATTAACGAACCCAACAGCCAAACCCTATACAYGTCCACAAATKATGACTCCCCCGTCATGCCGCATTTAATGTCAAKCCCCCTCTGGTCAAGTCTCACAAGGCCCCCTTGGTATACGTGCCGGAGCAAGCATTCTCTGTAGCAKGCTAAACGTCCGGTTGATTCGGRGTGGAACGTTCTGAGGCTRCACACGTTTGGACTGCTCGCCGCATAACACCGCCACAGGCCACTGTGTGGCCGAATACATAACCTCGAGAACTTGAAGTGGACTCACTGCTAATATATCATAAGGTAYACGATCCGTCGCACAAAGTTGACCAGGGCCCCCTCACCCCGCCGTGGTAGCTTGTAATTACAGAGCAGACATTCGTGCATTGTATCACGGTTCCGCACACAGCAGCTCCGCTATGTATACGATACGTACCCCCNGTCCGAGACCGCGCCGTTGGGATCTACAAAATGCCTACGTCAGGGAGAATTTAGCTCYGATCGTGRTACGCGATCCTGGCGACCCCTACAGTTCCCAACGTCAAAGAAAGAAACTRAATTCTGGGTTCAACGCCAATTAACCCATCGTTAGTGGCYACCTCTTCTGAGCCTGAGATTCACAAGCATCTGCAACCTKCCACAAGGCGATAGCTGAGTTTTGATGTACCCACCTACGGTATGAATAGCCTTGGGGAGCCTATCTTTAGCMTCACRACGGCTCCGCGTGCGRAGGGGATATCCCYCGRATCGAGCGAACTGGGTTCTGTAATGCGGCTAGAAGAAGATACACAGTACGTGAGGGYAACGGGGAGCTTCTGGGCACTATCTTGARAAAATACGCCCCTTAGAYGAGGAAGCCCTYCTTTTTGCTATTGTTMGTGTGTRATGATAAGACGTAGGCTCAGCTCGCCTGAGTGACTACCATTCAGGGGCACGCTGGTTATCGAGCGTCGTAGCAGTACACATACTGACCGNAAAGCCAGATTGTNGYTTCACCACTGCCTCTGGCCAACCTCTCCAGTGTCAAGTATTAGACTACGGCGCGTACCCAAGRCYAGTTATGGCCCTTGGACTCATTCGTATGTACCTTGATGGGCTYCGGCTTGCCTCTTCGCCTGCGAGTCAGACACGTRTYGTCACTGTACATTTTGTCTTTCTTAAGTAGTAAGTTCAACCATATACCRTGGTGGACTGCCTTCTCAACGCAGCCCGCGTGTGAGTTGTCNCCTTCTACAGGRCAACTGGATCKCCTTCAGCGTCGAA
>bati_Wi1284_PI686978_K
ANGTCCGGGAAAGGAGTCCGCCCGTAAAGCCCTGGGCATAAATGTTCTTCAACTAAAGTGCAACGCAACGTCAGGGGCAGTCTCGCTTGGCGGCTAGGGCTGTATTCGTTGCGCAAGGCCAAGGGGGGACGTTTMCCGNACTYACGAGGGCAATCTGATAGACGTGTAACGACGAGCTCGACTATATCGGGGGGGGACAGCGCGGTAGACGATACGAGTGCCCAAAGATAGAYACACGCRAYTCGACARCCCGACCAGKTAGTCGCTKMCGGTACCCACCTCCAATGCGGACGGCTCTRGTGTTAGCACTCGACAGGGGCCCTCGAGGGGTTCTTACACGGGACCCRAGGCTCAGGCCATAAATTACCCTAGCGGTGCCTCCCCGCCTTTTTAGGTCKGAAYGGCCCCCATRATTAAACCCTACACACGTCCGTGAATGATGACTTACCTACCATRTCATACYTCRTGTTAAKCCTTTCCTAGCCGGGTATCACGAGTCATCTCGAGCGTGCGCGCCGAGGTAGATATTCGCTATAGCAKATCGAATACCCAGCTGGTTCTAGGTTGCGCGCTCCTAGGCCRCCTCCATTTAGGCYAATAACAGCAGAACCTCGTTGCAGACTCCCGCAGRGTCRGGYRTATGGCCTTGGGCGACGTGAGCGAGCCTAATACCAATCCACCCCAAAACACGCGACCTGCCGCACAAGGCYGAAAAAGGYCCCCTMACTCAGCTGTGGCCGTTTTCAACGACAGAACGAACGCYTATACATTGTATCGCTGTTTCATGCGCAGCAGCCCCACCCTTCGTAYGGTCTACAATCACGGCCCTAGGCCGCACTACTATGATCCATACGGCTCTGCTGTTAGGGGGGGTCTGGATCCGGTCGCARTACGTGCTCTCAGCGACACCCGCGGCTCCCGAAGYAGGAAAACGAGGATAMATTCTTGGCGTGGTGCCCGGTAAACCAGTGTCAACAGCCACCGCCGCGAAGCACAGGCGCTGCGGATCTTCTCACCCTTTTGCAGGATGCGCACTGRGCYCTGGTATGCTTATCCGTTGCGCGAGTGATTTGGAGAAGAACAGAGCCGATACAGTRGAAGACCAGCGGATGGAAGGTGTRGCCTTTAGATCGGATGGCCTAGGCCCYGCGGCATAACGAGGAAARGATATGCGGCAYGNKGGRKCCGAAKGACGCCTCCRKGTGCGGTCTCTGGGAGAGRTGAACCTTGAAYGRAGGGTCCCNCCGTGTTGCCRTCGCCCACACTCGACAGCAAAGCGTANACCAGTYCYACATGAATGGTTGTCACTCGAAGGTAAGTTGGGCGGTTAAAGCTATGTAGATACACACGCCTGTCGGRCATTTGGGTCTCCRCTCAATCGTTACTTTYAGACAATCCACTTGGTGYCAGATACCGAACGGCGAYATNKGCCTCAAGCCCATTATAGTTTCYTGGCCCGCCCGTCCGTAYCTCAGCAGGCCCTGGATYACCCCTTCGTCCGCGGAGTGGATGTAGACCGYCGTTGCCTGGCCCKTCCTTCTCCGGCGATGATYTTAATTACGTACCACAGCATACCACCCCTCTGCCGCGGTTCATACRCAGAGTGCTGCTCGCTAYAGGRYRMATGGATYGCCTCMAASATCGMA
>dura_K30077_PI468323_A
ACATCCGGGAAGAAGGTCCACCAGTAGAGCCCTGGGCGTAACTGTTCCCCAGAGAAAGCATAGTAAAATATCAGRGACGGTTTCGCTCTGCGGATAGAGCCACACCTATGGCGCGCGGCCAAGGGAAGACGCCTCCCGAGTTCGCGGAGGAGATTTAATAAACGCGTAGCGGAGGGTTCRGCTATATCGAGRAGGTGCAGCGCGKTAGACGACGCGAACACCCCAATGTGGATACAAATGCTCCAMCARCYCAACCATGYARTTTCCTACGGTATTTGCCCTTAACTCGAGAAACTCCGACTGCGGCACTTGATGAATATTTTCGNAAAGCGCTTACGTGAGGCAARAGGCCCATGCTGCAAAGTCMCCNAACGGTTCNTTTCTRTCTTTCTATTTANTACCGAACCCAACAACCAAACCCTCTACAYGTCAACAACTKATGCTTCCCCCGTCATGCCGCATTTAATGTCAATCCCCCCCTGGTCAGGTCTCACAAGGCCCCYTTGGTATATGTGCCGGAACAAGCATTCTCTGTAGCAKACTAAACGTCTGGCTGGTTCGGRGTGAAGCGTGCCGAGGATRCACATGTTTGGGCYGATCGCCGCATAACACCGCCGCAGGCCACTGTGTGGCCGAATACATAACCTCGAGAGCTTGAAGTGAACTTACCGCTAATACATCATAAGGCAYACGATCCGTCACACAAGGCTGAAAAGGACCCCCTCACCCCGTCGTGGTAGCTTGTRATTACAGRGCAGACATTCGTGCATTGTATCGCGGTTCCGCAYGCAGCAGCTCCGCTATGTAGACGATACGTAACCCCGGTCCGAGACCGCGCCGTTGGGATTTACAAAATGCCTACGTCAGGGAGAATTTAGCTTYGATCGTGRTRTGCGATTTTGGCGACCCCTACAGTTCCCAACGTCAGAGAAAGAAACTRAATTCTGGTTTCAACGCTAGTCAACCCAGCATTAGCAGCCGTCTCTTCGGAGCCTGGGATTCACAAGCATCTGCAACTTTCCACAAGGCGATAGCTGGGTTTGGACGTACCCGCATACGNTATGAATAGTCTTRGGGAGCCTATCTTTAGCCTCACAGCGGCTTAGAGTGCGRAGGGGAYATCTCYCGRAYCGAGCGAACTGGGTTCTGTAATRCGGCTAGAAGAAGATACACAGTACGTGAGGTYAACAGGGCGCCYCCGGACACTANCTTTAAAAAATACGCCCCTTAGACGAGGAAGCTCTTCTCTTTGCTATTGTTMGTGTGTRGTGATAAGACGTAGGCTCAGCTCACCTGAGTGACTACCGTTCAGGGGCACGCTGGTTATCGAGCGTCGGAGCAGTACACACACTGACCGAAAAGCCAGATCGCTATTTCACCACTGCCTCTGGCCAACCTCTCTAGCATCAAGGATTAGACGAAGRCGCGTACCCAAGACYAGTTATGGCCCCTGGATTCATTCGTATGTACCGTGATGGGCTYCGGCGYGCCTCTTCACCCGCGAGNCAGACACGTRTYGTCACTATACATCTTGTCTCTACCAGGTAGTAGGTTCAACYATATACCRTGGTGGACCGCTTTCTCAACGCAGCCCGTGCGTGAGTTGTCGCTCTCTACAGGACACCTGGATCGCCTTCAGCGYCGAA
>bati_Wi1504_PI666081_K
ACGTCCGGGAAAGGAGTCCGCCCGTAAAGCCCTGGGCATAGATGTTCTTCAACGAAAGTGCAACGCAATATCAGGGGCAGTCTCGCTTGGCGGCTAGGGCTGTATTCGTTGCGCACGGTCAAGGGGGGACATTTMCCGGACTYACGAGGGCAACCTGATAGACGTGTAACGACGAGCTCNACTATATCGGGGGGGGACAGCGAANTAGACAATACGAGTGCCCAAAGATGGAYACACACRACTCGACRRCCCGACCAGGTAATTGCTTACGGTACCCACCTCCAATGCGGACNGCTCNGGTGTTAGCACCCGACAGGGGCNCTCGAGGGGCKCTTACACGGAACMCRAGGCTCAKGCCATAAANYACCCTAGCGGTGCCTCCTCGCCTTTTTAGGTMKGAAYGGCCCCCATRATTAAACCCTACACACGTCCGTGAATGATGACTTATCTACCATACAAYAYTTCRTGTTAATCCTTTCCTAGCCGGGTATCACGAGTCATCTCGAGCGTGCACGCCGAGGTAGRTRKYCGCTRTAGCAKATCGAATACTCAGCTGGTNCTAGGTTGCGCACTCCTAGGCCRCCTCCATCTAGGCYAATAACAGCAGAACCTCGTTGCCGACTCCCGCAGAGTCGAGYATATGGCCTTAGACGACGTGGGCGAGCCTAATATCAATCCACCCCAAAATACGCGRYNCGCCGCACAAGGCTGAAAAAGGYCCCCTAACTCAGCTGTGGCCGTCTTCAACGACAGAACGGACGCTTACACATTATATCGCTGTTTCATGCGCAGCAGCCCCGCCCTGCGTCYGGTCTACAATCACGGCCCTAGGCNGCACCACTATGATCCATAAGGCGCTGCTGTTAGGGGRGGTCTGGATCCGGTCRCRGTGCGTGMTCTCAGCGACACCCGCGGCTCCCGAAGYAGGAAAAMGAGGATAAATTMTGGGCGTGGTGCCCGGTAGACCAGTGTCAACAGCYACAGCCGCGGAGCMTAGGCTCTACAGATATTTTCACCCTTTCAYARGGTGAGCACTGRTTCCTRGTATGCTTATCCGCTGCACGAGTGATTTKGGGAAGAACAGCGCCGATACCGCRGAGAACCAGMRGATAGAAAGKRTAGCCYTTAGATCGGATGAACTAGNTCCCGCGACATAACGAGGAAAGTATATGCGGCATAGKAGAKCCGCAKGACGACTCCGTGTGCGGTCTCTNAGGGAGACGAACATTAAACGAAGGGTCYCTCCGTGTTGYCGCYGCTCATACTTGACGGCGRGGCGCAGACTAATTCTACCTGGGTGATTGTNACTCAAGGGTAAGTTGGKCGGTTAAAGCTATGKAGGTATGCACATCTGTCGRGCGGTTGGGTCTCCGTTCAAYCGTTACTYCYAGACAATCCCCTTGGTGYCAAGTACCGGAYGGCRACGTATGCCTCAAACCCGTGATAGTTYCCTGGCCNACTCGTACGTAYCTCAGCGGGCTCTGGAGTGCCCCTCCGTCCGCGGAGTGGATGTAGACCGYCACTGCCTGGCCCGTCCTTCTCCGGCGATGATYTTAATTACATACCRTAACAGACCACCCCTCCGCCGCGRTTCATACGCGGAGTACTGCTCTCTAYAGGRYRCMTGGATYGCCYCMAASGTCGMA
>dura_K30078_PI468324_A
ACATCCGGGAAGGAGGTCCACCAGTAGAGACCTGTGNGTARCTGTTCTCCGGAGGAAGCATGGTGAAATATCAAGAGCGAGTCCGCTTTGCGGATAGAGCCACACCTATGACACGCGGCCAAAAAAAGACGCCTCCCGAGTTTGCGGAGGAGATTTAATAAACGCGTAATGGAAAGTTCRGCTATATCGAGGGGGTGCAGCGCGKTAGACGATGCGAACACCCCAATGTGGATACAAATGCTTCACCAACTCAACCATGYARTTGCCTACGGTATTTGCACTTAACTCAAAAAACTTCGGCTGCGGCACTTGGTGAATGTTTTCGGAAAGCGCTTACGTGAGGCAARAGGTCCATGCTACAAAGTCMCCCAACGGTGCCTTTCTRCCTTTCTAGGTATTGCCGAACCCAACAGCCAAACCCTACACAYGTCAACAAATKATGCTTTCNCYGCCATGCCGCATTTAATGTCAATCCCCCTCTAGTCAAGTCTCACAAGGCCCCCTTGGTACACGTGCCGGAACAAGCATTCTCTGTAGCAKGCTGAACATCCGGTTGGTTCGGRGCGGAACGTGCTGAGGATRCACATGTTTGGGCYGATCGCCGCATAACACCGCCGCAGGCCACTGTGTGGCCGAATACCTAACCCCGAGCACTTTGAACGAACTCACTGNTAATATATCATAAGGTAYACGATCTGTYACACAAGGTCAAAAAGAACCCCCTCNCTCCGCCGYGGTAGCTTGCAATTACAARGCAGACATTCGCATATTGTATCATGGTTCCGCACGYAGCAGCTCCGATATGTAGCCGATACATAACCCCGGTCCGAGACCGCGCCGTTGGGATCCACAAAATGCCTACGTCAGGGAAAACTTAGCTTYGATTGTGRTATGCGATCTTGGCGACCCCTACAGTTCCCAACGTCAAAGAACGAAACTRAATCATGGGTTCAACGCTAATTAACCCATCGTTGATGGCYACCTCTTCGGAGCCTGATATTTACAAGCATCTGCAACTTTCCACAAGGTGATAGCCGAGTTTGGATATGCCTGCCTACGGTATGAATAGTCTTGGGGGGCCTATCTTTAGCCTCACRACGGCTTAGAGTGCGRAGGGGAYATCCCYCGGAYCGAGCGAACTGGGTTCTGTAATGCGGCTAGAGGAAGATACACAGTACGTGAAGTCAACGGGGAGCTYCCGGGCACTATCTTTAAAGGATACGCCCCTTAGGCGGGAAAGCCCTYCTCTCTGCTATTGTTMGTACGTRGTGATAAGACGNAGGTTCAGTTCACCTGAGTGACTACCGTTCAGGGGCACGCTGGTTATCGAGCGTCGGAGCAGTACACACACTGACCGAAAAGCCAGATTGTCGYTTCACCGTTGCCTCTGGCCCACCTCTCTAGCATCAAGGATTAGACTACGGCGCGTACCCAAGACYAGTTATGGTCCTTGGACTCATTCGCATGGACCGTGATGGGCTCCGGCTTGCTTCTTCATCTGCGAGTCAGACACGTRTYGTCACTGTACATTTTGCCTCTCCTAAGTAGCAAGTTCAACCATATACCRTGGTGGANCGCTTTCTCAACGCAGCCCGTGCGTGAGGTGTCTTCTTCTACAGGRCACCTGGATCKCCTTCAGCGYCGAA
>dura_K36002_PI475882_A
ACGTCCGGGAAGGAGGTCCGCCAGTAGAGACCTGTGCGTAACTACTCCCCAGAGGAAGCATGGTGCAATATCAAGAACGAGTTCACTCTGATAAGAGAGCCACACCTATGACACGCGGCTAAAAAAAGACGCTCATCGAGTTTGCGGAGGAGATTTAATCAACGCGTAGCGGAGAGTTTRGTTATACCGAGGGGGTACAGCGCGGTAGACGATGCGAACATCCCAATGTGGATCCAAATGCTCCACCAACTCAATCATGTARTTTCCGACGGCATTTGCCCTTAACTCAAGAAACTCCGACTGCGGCACTTAGTGAATATTTTCGGAAAGCGCTCGCGTGAGGCAARAGGTCCATTTTGTGAAGTCACCCAACGGTTCATTTCTRTCTTTCTGTTTATTGCCGAACCTAACAGCCAAACCCTCTACACGTCAACAACTKATGCTTCCCCCGTCATGCCGCATTTAATGTCAAKTCCCCCCGGGTCAGGTCTCACAAGGCCCCCTTGGTATACGTACNGGAACAAGCATTCTCTATAGCAKACTAAACGTCTGGTTGATYCGGAGTGGAACGTTCTGAGGATRCATCTGTTTGGATTGCTCGCCGCATAACACCGCCGTAAGCCATTGTGTGACCGAATACATAACCTCGAGAAATTTAAGTGAACTCAATGCCAATATATTATAAGGTAYACGATCCGTCACGCAAGGTCAAAAAGAGCCCCCTCATCCCGTCGTGTTAGCTTGTAATTACAAGGCAGACATTCGCACATCACATCATGATTCCGCACGYAGCAGCTCCGATACGTAGACGATACGTACCCCCGGTCCGATAACACGCTGTTGGGATTTACAAAATGCTTATGCCATGGAAAACTTAGCTTYGAKTGCARTGTGCGATTCTGGCGACCTCTACAGTTCCCAACGTCAAAGAACGAAACGGAATCATGGGCTCAACGCTAATTAACCAATCATTAGTGGCCGTCTTTTCTGAGCCTGATATTCACAAGCATCTGCAACTTKCCACGAGGTGATAGCCGAGTTCGGATGTGCCCGCCTACGGTACGAANAGYCTTGGGGGGCCTATCTTTAGCATCGCAAAGGCTCCGAGTGCGRAGGGGAYATCTCYCGRAYCGAGCGAACTGGGTTCTATAATRCGGCTAGAGGAAGATACACAGTACGTGAAGTYAACGGGGAGCCTCTGGRCACTATCTTGAAAGGATACACCCCTTAGACGGAGAAGCTCTYCTCTTCGCTATTGTTMGTGTGTGGTGATAAGACGTAGGTTCAGCTCGCCTGAGTGACTACCGTTCAGGGGCACGCTGGTTATCGAGCGTCGGAGCAGTATACACATTGACCGAAAAGCCAGATNGTCGYTTCACCACTGCCCCTGGACCACCTCTCCAATGTTGGGGGTTAGACTGCGGCGCGTACCCAAGACYAGTTATGGCCCTTGGATTTGTTCGCATGTACCGTGATGGGCTCCGGCTCGCCTCKTCACCTGCGAGTCARACACGTRTCGTCACCATACATTTTGCCTCTACCAAGYAGCAGGTTCAATCATACGCCRTGATAGAYTGCTTTCTCAACGCAGCCCGCGTGTGAGTTRTCTTTCTCTGCAGGRCACCTGAATCGCCTTCAGCGTCGAA
>bati_Wi1505_PI688944_K
ACGTCCGGGAAAGGAGTCCGCCCGTAAAGCCCTGGGCRTAGATGTTATTCAACTAAAGTGCAACGCAATATCAGGGGCAGTCTCGCTTGGCGRCTAGGGCTGTATTCGTTGCGCACGGTTAAGGGGGGACATTTMCCGGACTYACGAGGGCAACCTGATAGACGTGTAACGACGAGTTCGANTATATCGGGGGGGGACAGCGCGGTAGACAATACGAGTGCCCCAAGATGGAYACACNCRACTCGACRRCYCGACCAGGTAATTGCTTACGGTACCCACCYCCAACGCGGACNGCTCNRGTGTTAGCACCCGACAGGGGCYCTCNAGGGGCKCTTACACGGAACMCRAGGCTCAGGCCATAAANTACCCTAGCGGTGCCTCCTCGCCTTTTTAGGYCKGAACGGCCCCCATRATTAAACCCTACACACGTCCGTGAATGATGAYTTATCTACCATATMATACTTCATGTTAATCCTCCCCTAGCCGGGTATCACGAGTCATCTCGAGCGTGCACGCCGAGGTAGRTRKYCGCTRTAGCAKATCGAATACTCAGCTGGTYCTAGGNTGCGCACTCCTNGGCCRCCTCCATCTAGGCYAATAACAGCRGAACCTCATTGCCGACTCCCGCAGAGTCRAGYATATGGCCTTRARCGACGTGGGCGAGCCTAATAYCAATCCACCCCAAANTACGCGRYCCGCCGCACAAGGCTGAAAAAGGYTCCCTAACTCAGCTGTGGCCGTCTNCAACGACAGAACGGACGCTTACACATTATATCGCTGTTTCATGCGCAGCAGCCCCACCCTGCGTCYGGTCTACAATCACGGCCCTAGGCNGCACCACTATGATCCATAAGGCGCTGCTGTTGGGGGGGGTCTGGATCCGGTCRCAGTACGTGCTCTCAGCGACACCCGCGRCTCCCGAAGYAGGAAAACGANGATAAATTMTGGGCGTGGTGCCCGGTAGACCAGTGTCAACAGCYACAGCCGCGGAGCMTAGGCTCTACAGATATTTTCACCCTTTCACAGNGTGAGCGCTGGTTCCTAGTATGCTTATCCGTTGCACGAGTGATTTKGGGAAGAACAGCKCCGATACCGCRGAGAACCAGMRGATAAAGAGKGTGGCCYTTAGAYCGGATGAACTAGNTTCCGCGACATAACGAGRAAANTATATGCGGCATGGKAGRKCCGCAKGACGACTCCGTGTGCGGTCTCTGAGGGAGACGAACCTTAAAYGAAGGGTCCCTCCGTGTTGCCGCYGCTCATACTTGACGGCGRGGCGCAGACTAATTCTACCTGGGTAATTGTCACTCAAGGGTAAGTTGGNCGGTTARAGCTATGKAGGTACACACACCTGTCGAGCGGYTGGGTCTCCGTTCAANCGTTACTYCYAGACAATCCCCTTGGTGYCAAATACCGGAYGGCRACGTNTGCCTCAAACCCGTNATAGTTYCCTGGCCNACTCGCACGTRYCTCAGCGGGCTCTGGAGYGCCCCTCCGTCCGCGGAGTGGATGTAGACCGNCACTGCCTGGCCCGTCCTTCTCCGGCGATGATYTTAATYACATACCRTAATAGACCACCCCTCCGCCGCGRTTCATACGCGAAGTACTGCTCGCTAYAGGRYRCMYGGATYGCCYCMAASGTCGAA
>dura_K36003_PI475883_A
ACGTCCGGGAAGGAGGTCCGCCAGTAGAGACCTGTGCGTAACTACTCCCCAGAGGAAGCATGGTGCAATATCAAGAACGAGTTCGCTCTGATAAGAGAGCCACACCTATGAAGCGCGGCTAAAAAAAGACACTCATCGAGTTTGCGGAGGAGATTTAATCAACGCGTAGCGGAGAGTTTRGTTATACCGAGGGGGTACAGCGCGGTAGACGATGCGAACATCCCAATGTGGATCCAAATGCTCCACCAACTCAATCATGTARTTTCCGACGGCATTTGCCCTTAACTCAAGAAACTCCGACTGCGGCACTTAGTGAATATTTTCGGAAAGCGCTCGCGTGAGGCAARAGGTCCATTTTGTGAAGTCACCCAACGGTTCATTTCTRTCTTTCTGTTTATTGCCGAACCTAACAGCCAAACCCTCTACACGTCAACAACTKATGCTTCCCCCGTCATGCCGCATTTAATGTCAATTCCCCCCGGGTCAGGTCTCACAAGGCCCCCTTGGTATACGTACYGGAACAAGCATTCTCTATAGCAKACTAAACGTCTGGTTGATYCGGAGTGGAACGTTCTGAGGATRCACCTGTTTGGATTGCTCGCCGCATAACACCGCCGTAAGCCATTGTGTGACCGAATACATAACCTCGAGAAATTTAAGTGAACTCAATGCCAATATATTATAAGGTAYACGATCCGTCACGCAAGGTCAAAAAGAGCCCCCTCATCCCGTCGTGTTAGCTTGTAATTACAAGGCAGACATTCGCACATCACATCATGATTCCGCACGYAGCAGCTCCGATACGTAGACGATACGTAACCCCGGTCCGATAACACGCTGTTGGGATTTACAAAATGCTTATGCCATGGAAAACTTAGCTTYGAKTGCARTGTGCGATTCTGGCGACCTCTACAGTTCCCAACGTCAAAGAACGAAACGGAATCATGGGCTCAACGCTAATTAACCAATCATTAGTGGCCGTCTTTTCTGAGCCTGATATTCACAAGCATCTGCAACTTKCCACGAGGTGATAGCCGAGTTCGGATGTACCCGCCTACGGTACGAATAGYCTTGGGGGGCCTATCTTTAGCATCGCAAAGGCTCCGAGTGCGRAGGGGAYATCTCYCGRAYCGAGCGAACTGGGTTCTATAATRCGGCTAGAGGAAGATACACAGTACGTGAAGTYAACGGGGAGCCTCTGGRCACTATCTTGAAAGGATACACCCCTTAGACGGAGAAGCTCTYCTCTTCGCTATTGTTMGTGTGTGGTGATAAGACGTAGGTTCAGCTCGCCTGAGTGACTACCGTTCAGGGGCACGCTGGTTATCGAGCGTCGGAGCAGTATACACATTGACCGAAAAGCCAGATNGTCGYTTCACCACTGCCCCTGGACNACCTCTCCAATGTTGGGGGTTAGACTGCGGCGCGTACCCAAGACYAGTTATGGCCCTTGGATTTGTTCGCATGTACCGTGATGGGCTCCGGCTCGCCTCTTCACCTGCGAGTCARACACGTRTCGTCACCNTACATTTTGCCTCTACCAAGYAGCAGGTTCAATCATACGCCRTGATAGANTGCTTTCTCAACGCAGCCCGCGTGTGAGTTRTCTTTCTCTGCAGGRCACCTGAATCKCCTTCAGCGTCGAA
>bati_K30079_PI468325_K
ACGTCCGGGAAAGGAGTCCGCCCGTAAAGCCCTGGGCATAAATGTTCTTCAACTAAAGTGCAACGCAACGTCAGGGGCAGTCTCGCTTGGCGGCTAGGGCTGTATTCGTTGCGCAAGGCCAAGGGGGGACGTTTMCCGGACTYACGAGGGCAATCTGATAGACGTGTAACGACGARCTCGACTATATCGGGGGGGTACAGCGAGTTAGACGATACGAGTGCCCAAAGATAGAYACACGCRAYTCGACARCCCGACCAGKTAGTCGCTTMCGGTACCCACCYCCAATGCGGACGACTCTRGTGTTAGCACTCGACAGGGGCCCTCGAGGGGTTCTTACACGGGACCCRAGGCTCAGGCCATAAATTACCCTAGCGGTGCCTCCCCGCCTTTTTAGGTCKGAANGGCCCCCATRATTAAACCCTACACACGTCCGTGAATGAYGACTTACCTACCATRTCATACTTCRTGTTAATCCTTTCCTAGCCGGGTATCACGAGTCATCTCGAGCGTGCGCGCCGAGGTRGATATTCGCTATAGCAKATCGAATACCCAGCTGGTTCTAGGTTGCGCGYTCCTAGGCCRCCTCCATTTAGGCYAATAACAGCAGAACCTCGTTACAGACTCCNGCAGRGTCRGGYRTATGGCCTTGGGCGACGTGAGCGAGCCTAAYATCAATCCACCCCAAAACACGCGACCTGCCGCACAAGGCYGAAAAAGGYCCCCTAACTCAGCTGTGGCCGTTTTCAACGACAGAACGAACGCTTATACATTGTATCGCTGTTTCATGCGCAGCAGCCCCACCCTTCGTAYGGTCTACAATCACGGCCCTAGGCCGCACTACTATGATCCATACGGCTCTGCTGTTAGGGGGGGTCTGGATCCGGTCGCRRTACGTGCTCTCAGCGACACCCGCGGCTCCCGAAGYAGGAAAACGAGGATAMATTCTTGGCGTGGTGCCCGGTAAACCAGTGTCAACAGCYACCGCCGCGAAGCANAGGCGCTGCGGATCTTCTCACCCTTTTGCAGGATGCGCACTGGGCYCTGGTATGCTTATCCGTTGCGCGAGTGATTTGGAGAAGAACAGAGCCGATACAGTRGAAGACCAGCGGATGGAAGGTGTRGCCTTTAGATCGGATGGCCTAGGCCCYGCGGCATAACGAGGAAARGATATGCGGCAYGKKGGRKCCGAATGACGCCTCCRNGTGCGGTCTCTGGGAGAGRTGAACCTTGAAYGRAGGGTCCCTCCGTGTTGCCGTCGCCCACACTCGACAGCAAAGCGTAGACCAGTYTYACATGAATGGTTGTCACTCGAAGGTAAGTTGGGCGGTTAAAGCTATGTAGATACACACGCCTGTCGGRCGGTTGGGTCTCCNCTCAATCGTTACTTTYAGACAATCCACTTGGTGYCAGATACCGAACGGCGAYATAKGCCTCAAGCCCATTATAGTTTCYTGGCCCGCCCGTCCGTRYCTCAGCAGGCCCTGGATYACCCCTTCGTCCGCGGAGTGGATGTAGACCGYCGTTGCCTGGCCCKTCCTTCTCCGGCGATGATYTTAAYTACGTACCACAGCATACCACCCCTCTGCCGCGNTTCATACRCAGAGTGCTGCTCGCTAYAGGRYRMATGGATYGCCTCMAASATCGAA
>dura_K36005_PI475885_A
ACATCCGGGAAGGAGGTCCGCCAGTAGAGACCTGTGCGTAACTACTCCCCAGAGGAAGCATGGTGCAATATCAAGAACGAGTTCGCTCTGATGAGAGAGCCACACCTATGAAGCGCGGCTAAAAAAAGACACTCATCGAGTTTGCGGAGGAGATTTAATCAACGCGTAGCGGAAGGTTTRGTTATACCGAGGAGGTACAGCGCGKTAGACGATGCGAACATCCCAATGTGGATCCAAATGCTCCACCAACTCAACCATGYARTTTCCGACGGCATTTGCCCTTAACTCAAGAAACTCCGACTGCGGCACTTAGTGAATATTTTCGGAAAGCGCTCGCGTGAGGCAARAGGTCCATTTTGTGAAGTCACCCAACGGTTCATTTCTRTCGTTCTGTTTATTGCCGAACCTAACAGCCAAACCCTCTACACGTCAACAACTKATGCTTCCCCCGTCATGCCGCATTTAATGTCAATTCCCCTCGGGTCAGGTCTCACAAGGCCCMCTTGGTATATGTACCGGAACGAGCATTCTCCACAGCAKACTAAACGNCTGGTTGATTCGGAGTGGAACGTTCTGAGGATRCATCTGTTTGGATTGCTCGCCGCATAACACCGCCGTAAGCCATTGTGTGACCGAATACCTAACCTCGAGAACTTGAAGTGAACTCAATGCCAATATATTATAAGGTAYACGAYCCGTCACGCAAGGTCAAAAAGGGCCCCCTCATCCCGCCGTGTTAGCTTGTAACTACAAGGCAGACATTCGTGTATCACATCATGATTCCGCACGYAGCAGCTCCAATACGTAGACGATACGTACCCCCGGTCCGATAACACGTTGTTGGGATTTGCAAAATGCTTATGTCATGGAAAACTTAGCTTYGAGCGTGRTGTGCGATTCTGGCGACCTCTACAGTTCCCAACGTCAAAGAACGAAACGGAATCATGGGCTCAACGCTAATTAACCAATCATTAGTAGCCGTCTTTTCTGAGCCTGATATTCACAAGCATCTGCAACTTKCCACGAGGCGATAGCCGAGTTTGGATATACCCGCATACGGTATGAACAGYCTTGGGGGTCCTATCTTTAGCATCACAAAGGCTTCGAGTGCGRAGGGGAYATCTCYCGRAYCGAGCAAACTGGGTTCTATAATGCGGCTAGAGGAAGATACGCAGTACGTGAAGTYAACGGGGAGCCYCTGGACACTATCTTGAAAAAATACACCCCTTAGAYGGAAAAGCTCTTCTCTCTGCTATTGTTMGTGTGTRGTGATAAGACGTAGGTTCAGCTCGCCTGAGTGACTACCGTTCAGGGGCACGCTGGTTATCGAGCGTCGGAGCAGTATACACATTGACCAGAAAGCCAGATTGTCGTTTCACCACTGCCCCTGGCCCACCTCTCCAACACTGGGGGTTAGACTGCGGCGCGTACCCAAGACYAGCTATGGCCCTTGGATTTGTTCGCATGTACCGTGATGGGCTCCGGCTCGCCTCGTMACCTGCGAGTCARCCACGTRTYGTCACCATACATTTTNCCTCTACCAAGYAGCAGGTTCAACCATACGCCRTGATAGACTGCTTTCTCAACGCAGCCCGCGTGTGAGTTRTCTTTCTCTACAGGGCACCTGAATCKCNTTCAGCGTCGAA
>bati_K30080_PI468326_K
ACGTCCGGGAAAGGAGTCCGCCCGTAAAGCCCTGGGCATAAATGTTCTCCAAMTAAAGTGCAACGCAACGTCAGGGGCAGTCTCACTTGGCGGCTAGGGCTGTATTCGTTGCGCAAGGCCMAGGGGGGACGTTTMCCGGACTYACGAGGGCAATCTGATAGACGTGTAACGACGARCTCGACTATATCGGGGGGGGACAGCGAGTTAGACGATACGAGTGCCCAAAGATNGAYACACGCRAYTCGACARCYCGACCAGKTAGTCGCTTACGGTACCCACCTCCAATGCGGACGACTCTRGTGTTAGCACTCGACAGGGGCCCTCGAGGGGCTCTTACACGGGACCCRAGGCTCAGGCCATAAATTACCCTAGCGGTGCCTCCCCGCCTTTTTAGGTCKGAAYGGCCCCCATRATTAAACCCTACACACGTCCGTGAATGANGACTTACCTACCATRTCATACTTCATGTTAATCCTCTCCTAGCCGGGTATCACGAGTCATCTCGAGCGTGCGCGCCGAGGTRGATATTCGCTATAGCANATCGAATACCCAGCTGGTTCTAGGTTGCGCGCTCCTAGGCCRCCTCCATTTAGGCYAATAACAGCAGAACCTCGTTACAGACTCCCGCAGRGTCRGGYRTATGGCCTTAAGCGACGTGAGCGAGCCTAAYACCAATCCACCCCAAAACACGCGACCTGCCGCACAAGGCYGAAAAAGGYCCCCTAACTCAGCTGTGGCCGTTTTCAACGACAGAACGAACGCTTATACATTGTATCGCTGTTTCATGCGCAGCAGCCCCACCCTGCGTAYGGTCTACAATCACGGCCCTAGGCCGCACTACTATGATCCATACGGCTCTGCTGTTAGGGGGGGTCTGGATCCGGTCGCRGTACGTGCTCTCAGCGACACCCGCGGCTCCCGAAGYAGGAAAACGAGGATAMATTCTTGGCGTGGTGCCCGGTAAACCAGTGTCAACAGCTACCGCCGCGAAGCACAGGCGCTGCGGATCTTCTCACCCTTTTGCAGGATGCGCACTGRGCYCTGGTATGCTTATCCGTTGCACGAGTGATTTGGAGAAGAACAGAGCCGATACAGTRGAAGACCAGCGGATGGAAGGTGTRGCCNTTAGATCGGATGGCCTAGGCCCYGCGGCATAACGAGGAAARGATATGCGGCAYGGKGGRKCCGAANGACGCCTCCRTGTGCGGTCTCTGGGAGAGRTGAACCTTGAAYGRAGGGTCCCTCCGTGTTGCCGTCGCCCACACTCGACAGCAAAGCGTAGACCAGTYTYACATGAGTGGTTGTCACTCGAAGGTAAGTTGGGCGGTTAAAGCYATGTAGATACACACGCCTGTCGGRCAGTTGGGTCTCCRCTCAATCGTTACTTTYAGACAATCCACTTGGTGYCAAATACCGAACGGCGAYGTAKGCCTCAAGCCCATTATAGTTTCYTGGCCCGCCCGTCCGTAYCTCAGCAGGCCCTGGATYACCCCTTCGTCCGCGGAGTGGATGTAGACCGYCGTTGCCTGGCCCKTCCTTCTCCGGCGATGATYTTAAYTACGTACCATAGCATACCACCCCNCTGCCGCGGTTCATACRCAGAGTACTGCTCGCTAYAGGRYRCATGGATYGCCTCMAASRYCGMA
>prae_V13777_G
GCGTCCGGGGAAGGRGTCCGCCCGTAAAACCCTGGGCATAAATGTTCTCCAACTAAAGTGCAGCGCGACGTCAGGGGCAGTCTCGCTTGGCGGCTAGGGCTGTATTCGTGGCGCAAGGCCAAGGGAGGACGTTTCCCGGACTNACGARGGCAATCTGATAGACGTGTAACGACGGGCTCGACTRTATCAGGGGGGTACAGCGCGGTAGANGATACGAGTGTCTCAAGATGGACACGCGCRACTCGACRRCNCAMYCAGGYAATTGCTKACGGTACCCACCTCCGATGCRGAAGGCCCTGGCKTTAGCACTCGACAGGGGCCCTCGAGGGGCTCTTATACGGGGCMCGAGGCCCAGGCCATAAATTAMCCTAGCGGTGCCTCCCCGCCTTTTCAGGTCGGAACGACCCCCATGAYYAGACCCTACACACGTCCGNGRATGATGACTTCCYTACCRTRTCACGCTKARTGTCAAKCCTCCCCTAGCCGGGTATCACAAGTCCCCTCKAGCGTGCACGCCGGGGTAAATATTCGCTGYAGCAKATCGAATACTCGRCCGGTCCTAGGTTGCGCGCGCCTAGGCTRCATCCATCTAGGCYGATAACAGCAGAACCCTGTTACAGACTCCYTTGGAGCCGAGTRYATGGCCTNGAGCAACGTGAGCGAGCCTAATGTCAATCCACCCCAAAACACGCGGCCTGYYACACAAGGCTGAMAAAGGCCYCCTCACTCCGCTGTGGCCGTNTTYAACGACAGAACGGGCGTNTACACATTGCATCGCTGTTTCATGCGCAGCNGCCCCRCCATTCGTCCGGTMTATNATCAAGGCYCTAGGCCGCACCACTATGATCCATACGGTGCTKCTGYTGTGAANGGTCTGGCTCCGATCRCAGYACGTGCTCTCGGTGRCACCTGCRGTTTTCRAAGCMGGAGAACGRGGATRAATTCTKGGCGTGGTGCCCGGTRGACAAGTGTCAGCAGCCACCGCTGTGGAGTMTAGGCGYTACRGGCATTTGCAACCTTTCAYAAGGTGATCGCTAGGTCCTRGTGTGCTTATCCATTGTACARGTGATCKGRGGAAGAACAGCGCCAATATCNTRGAAGACCAGCGGATGGRGGGGGTGGCCTTTAGAYCGGGCGAACTAGGTCCCAYGACGTAGCTGTAAAAGKATATGCGRYATGGGAGGGCMGCATGACKACTCCGTGTGTGGTYTCTRGGGGAGGCGAACCTTAAACGNAGGGGCTCTCYKTKTCGCCACTGCTCATACGTNACGGTGGGGCGCAGGCTCAGCCCAYANAAGTGACYGCCNCTCAAGKGTAAGTTGGTTGGTTGAAGCCGTGGAAGTACGTACACCTATCGGGCGGCTGAGTCGTCGTTCAATCGTTACTTCCAGACAACCCCTTTGRTGTCAAGTACCRAAYGGCGACGTATGCCTAAARCCCGYKRTAGTTYCTTGGCCCACTAGTACGTATCTCAGCGGGCTCTGGATTGCCCCTTCGTCCGAKGAGTGRATGTAGACCGCCACTGCCTGTCCCKTTCTTCTCCGGCGGCGGTYTCAATCACATACCRTAACAGACCACCCCTCCGCCGCRGTTCGTACATGAAGTGCTGCTYTCTAYAGRRYACMTRGATYGCCTCMCACATCGAM
>prae_V6416_PI476128_G
GCGTCCGGGGAAGGRGTCCGCCCGTAAAACCCTGGGCATAAATGTTCTCCAACTAAAGTGCAACACGACGTCGGGGGCAGTCTCGCTTGGCGGCTAGGGCTGTATTCGTGGCRCAAGGCCAAGGGAGGACGTTTCCCGGACTCACGARGGCAATCTGATAGACGTGTAACGACGGGCTCGACTRTATCAGGGGGGGACAGCGCGGTAGAYGATACGAGTGTCTCAAGATGGACACGCGCRACTCGACRRCYCAAYCAGGYAATTGCTKACGGTACCCACCTCCGATGCRGAAGGCCCTGGCKTTAGYACTCGACAGGGGCCCTCGAGGGGCTCTTATACGGGGCMCGAGGCCCAGGCCATAANTTACCCTAGCGGTGCCTCCCCGCCTTTTCAGGTCGGAACGGCCCCCATGAYYAGACCCTACACACGTCCGNGRATGNTGACTTCCYTACCAYNTCACGCTKARTGTCAAKCCTCCCCTAGCCGGGTATCACAAGTCCCCTCKAGCGTGCACGCCGGGGTAAATANTCGCTGYAGCAKATCGAATACTCGRCCGGTCCTAGGTTNCGCGCGCCTAGGCTRCATCCATTTAGGCYGATAACAGCAGAACCCTGTTACAGACTCCYTTGGAGCCGAGTRYATGGCCTTGAGCGACGTGAGCGAGCCTAATGTCAATCCACCCCAAAACACGCGGCCTGYYACACAAGGCTGAMAAAGGCCYCCTCACTCCGCTGTGGCCGTCTTYAACGACAGAACGGGCGTYTACACATTGCATCGNTGTTTCATGCGCAGCNGCCCCRCCATTCGTCCGGTMTATNATCAAGGCYCTAGGCCGCACCACTATGATCCATAMGGTGCTGCTGTTGTGAAGGGTCTGGCTCCGGTCRCANYACGTGCTCTCGGTGRCACCTGCRGTTTTCRAAGCMGGAGAACGRGGATRAATTCTGGGCGTGGTGCCCGGTRGCCAAGTGTCAGCAGCCACCGCTGCGGAGTMTAGGCGYTACRGGCATTTGCAACCTTTCAYAAGGTGATCGCTAGGTCCTRGTGTACTTATCCATTGTACARGTGATCKGNGGAAGAACAGCGCCAATATCGTRGAAGACCAGCGGATGGRGGGGGTGGCCTTTAGAYCGGGCGAACTAGGTCCCRYGACGTAGCTGTAAAAGKNTATGCGRYATGGGAGGGCMGCATGACKACTCCGTGTGTGGTYTCTRGGNGAGGCGAACCTTAAACGAAGGGTCTCTCYKTKTCGCCACTGCTCATACGTRACGGTGGGGCGCAGGCTCAGTCCAYANAAGTGACYGCCGCTCAAGKGTAAGTTGGTTGGTTGAAGCCGTGGAAGTACGTACGCCTATCGGGCGGCTGAGTCGTCGTTCAATCGTTACTTCCAGACAACCCCTTTGRTGTCAAGTACCRAAYGGCGACGTATGCCTAAARCCCGYKRTAGTTYCTTGGCCCACTAGTACGTATCTCAGCGGGCTCTGGATTGCCCCTTCGTCCGAKGAGTGRATGTAGACCGCCACTGCCTGTCCCKTTCTTCTCCGGCGGCGGTYTCAATCACATACCRTAACAGACCACCCCTCCGCCGCRGTTCGTACATGAAGTGCTGCTYTCTAYAGRRYACMTRGATYGCCTCMCANATCGAM
>simp_V13732_PI688958_A
GAGCTTAARGGARRARYNTAYYAKYRAGACTTGRGGTACGGACRTYATTTGGCTARMATGCAATGAGGCACTAGAGGTAAGTTCGCTTGACGAATGGGACCGTGTTCNKGGCATACGACCCCGGGGGGACACCTCCCGGACTCATGAGAGCGGCTTGGCAGATGTGTAATTACGGGTTTGGCYRYATYAAAGGAATATAATTCGGTATACARTGAAGGTGCTTCGGGACGAGCATGAATGACTCGATAACCCAACAGTGTGATTGCCTACARTGTCCACCTTTGRTTCGGACGGCTCTGGCGTNRRYGYCCGACGGGGRCYCYCRAGGGACTCYYACGCNAGGTCAGCNTTCTGTGCTACAGGGCCCTTTARTAGCGTCCCCTCRCCTCTCCAGGCAGTGCYTACCCCCCCAACCAAAYCCCACGCACGTCCGTGGACGAYAACCTACYTGCCATGCCACACTTCATRTCAATCCCCCCCTAACTGGACMTMATGNATCCCCTCGAACGCGCGCGCCGGAGCAAGCATTCGCCGYAATAGATCGGACAYCCARTTGATYCGAGATTACGMGTGYCTGAACCRCACACGGCTGGGCYGANAGYCGAATMMCMCCAYYACARATYCTTGTGGGGCCGAATACCCAACYTTAARCAATGTGRACAGGTCTMCCGTTGGCACGTCCCRRAATGCGTAATTTGTCGCAYAAGRCTRAAARGGACCCCAYCGCCCARCTRYGGCCGCTCTCRAYGANRGAGCGGANGTTCGYACATNGTACTGCTGKTTCGTGTGCGRTGGCCTYGCCCTGCGTCCAGTCTATAATTAAAACTCTRGACTGCACCACTATAACCCATCCGGTKCTGCTATTGGAAGGNGTCGGGCTCYRRTTGTARTACGCGACCTTGATAAAACCCATGGTCCTCGGAGTCAGAGAACAAAACTGAGCTCCGAGCGTGGCNTCCGGCAAATCGGTGCTGATGTCCRCAGCCGCNGAGCNTGGTMTCTACNAGCATTTGCAACTTTCCACAAGGTGATCGCTGGGTCCTRACGTRCCYNCCCATGGTACAAGTGGTTTGRGGAGGMCTATCGTTAGCCTCGCAGAGGATTAGCGGACGGAGGGGATGGCCCYCRGAYCGGGCGAACTARRTTCTGCNACGYAGMTGGRAGAAGATRYGCRGTATGGGAGGGCAGCAGGACGMCTCCGGGTGCGATCTCTAAAGGAGACGACCCTTAAACGAGGAAGCTCTYCTTTTYGCCACTGCTCATACGTGGTGACGAGGTGTAGGYTCAGTCCAYATGAGTGACTGCCGCCCAAGGGCAAGTTGGTTAGTGANAGCCGKGGMGGYAYACACGTTTACCGAGAAGCTAGATCGCCATTCAACCATTGCCTCCAGNCAACCCCTTTGGTATCAAGTAYTGAACTGCGACNYATGCCCCRGACCNGTTATAATCCCCTGACCTACTCNYACGTACCTCAACGRGYTCTGGATTGTCCCTTCGTYCGCKGGTTGGATGTGGACCRCCACTGTCCATCCTGTCNCTNCNAGGYAGCGATCCTARTTATATACCRTAACAGACCGCCCCCCCACCACAGTTCGTACGTGAGKTGTTGCTCTSAGCAGGRCAMATGGATCGTCTTCARCGTCGAA
>simp_K36010_A
AAGCTTGGGGAAGAAATCTGTCAGTAGAGCTCTGGGCATAGATGTTATTCAACKAAAATGCAACAMGGCGCCAGGGGTAATTCCRYCYGACGRATAGGATYGTGYTCGKGRCRCGAGACCCCGGGGGGRYGYCTCCCRGACKCATRAGAGCGGTTTGACAGRCNTGTAAYGACGRGTTCGGCYGYATCGRRGGGGTACAGTTCGGTAGACARTGAGAGTGCCTCGAGACGGACACGAATGACTCGACARCCCAATCATGTAATCGCCTACGGTGTCCACCTTTGACTCGGACGGCTCTRGCGGTARCNCTCGACGRGGGCCCCCRARGGACTCTTAYGCGGGGTCARCTTTCCATGCTATAGGGTCCCCTAACGGYKTCTCCCCRCCTCTCTAGGTAGKGCCGAACCCCCCAACCAAACCCTACGCACGTCCGTGAATGACGACTCACTTGTTATGCCACACTTCATRTCAATCCCCCCTTGGCCGGGCCTCACGAAGCCCMCCGAGCGTGCGCGCCGGAGCAAGCATTCGCCGTAACAGGTCGGACATCCAGTTGGKTCGAGATTACGAGTTCCTGAACCRCACCCGTCTGGGCYGATAACCGCATMACACCATCGCAGATCCTTGTGGAGCCGAAYACMTAACCCTGAACAATGTGAACGAACTTCACGCCGACCCATCCTAAAATACGCGATTYRTCGCACAAGGCTGAAAGARACYCMMYCRCCCMGCTRYGGCCRCTCTCRAYGACAGAGCRGRYGTTCGYGCATYGTATCGCTGTTCCRTGCGCARYGGCCYCACCCCGCGTACAGYCTATAATTAAAATCCTAGACTGCGTTGCTATAATCCATAAGGTGCTGCTATTGTAAGGAGTCGGACCCYAAKCGCGRTATGCGACTTCGGTAAAACCCATGRTYCCCGAAGTCAGAGAACGAAACTAMGCTCTGGGCGTAGCGTYCATTAAACCGTTNCTAGYRGCCNCCGCCGCTGAGCCTGGGAGCTACAGGCATTTGCAACTTTCCACAAGGTGATCGCTGGGTCCTRGTGCACTTGTCCACGGTACAAGTGATCTGGGGAGGACTATCGTTAGCCTCACRGAGGATTAGCAGACGGAGGGGATGGMCCYCAGAYCGGGCGAACTAGGTTCTGCGAYGTAGCTAGRAGAAGATRCGMGGTATGGGAGGTCCACATGACGMTYCCGGGTGCGATCTCTAAAGGAGACGACCNTTAAACGAAGGGGCTCTCCTTTTTGCCGCTGCTCATACGTGGTGACGAGGCGTAGGTTCAGTCCACMTGAGTGACTACCGTCCAAGKRCAAGTTGGTTAGTGARAGCCGTGGCAGTATACACGCTGACCGAGAAGCTGGATCGCCATTCAACCATTRCCTCNAGACAACCNCTTTGGTGTCARGTATTGAACTACGACGTATGCCCCAGACCCGTTATAGTCCCCTGATCCACTCGYACGTACCTCARCGGRYTCTGGCTTGCCTCTTCGTTCGCKGGTTGGACATGNACCGCCRCTGTCCATCCTGTCTTTCTNAGGCGGCAATYTTARYYATATACCRTAATAGACCACCCCCCCAACGCAGTNCGTACGTGAAKTGTCGYTCGCAGCAGGRCACATGGATCKCCTTCARCGTCGAA
>dura_K36036_PI475887_A
ACATCCGGGAAGGAGGTCCGCCAGTAGAGACCTGTGCGTAACTACTCCCCAGAGGAAGCATGGTGCAATATCAAGAACGAGTTCGCTCTGATGAGAGAGCCACACCTATGAAGCGCGGCTAAAAAAAGACACTCATCGAGTTTGCGGAGGAGATTTAATCAACGCGTAGCGGAAGGTTTRGTTATACCGAGGAGGTACAGCGCGKTAGACGATGCGAACATCCCAATGTGGATCCAAATGCTCCACCAACTCAATCATGYARTTTCCGACGGCATTTGCCCTTAACTCAAGAAACTCCGACTGCGGCACTTAGTGAATATTTTCGGAAAGCGCTCGCGTGAGGCAARAGGTCCATTTTGTGAAGTCACCCAACGGTTCATTTCTRTCGTTCTGTTTATTGCCGAACCTAACAGCCAAACCCTCTACACGTCAACAACTKATGCTTCCCCCGTCATGCCGCATTTAATGTCAATCCCCCTCGGGTCAGGTCTCACAAGGCCCMCTTGGTATATGTACCGGAACAAGCATTCTCCATAGCANACTAAACGTCTGGTTGATTCGGAGTGGAACGTTCTGAGGATRCATCTGTYTGGATTGCTCGCCGCATAACACCGCCGTAAGCCATTGTGTGACCGAATACCTAACCTCGAGAACTTGAAGTGAACTCAATGCCAATATATTATAAGGTAYACGAYCCGTCACGCAAGGTCAAAAAGGGCCCCCTCATCCCGCCGTGTTAGCTTGTAACTACAAGGCAGACATTCGTGTATCACATCATGATTCCGCACGYAGCAGCTCCAATACGTAGACGATACGTACCCCCGGTCCGATAACACGTTGTTGGGATTTGCAAAATGCTTATGTCATGGAAAACTTAGCTTYGAGCGTGRTGTGCGATTCTGGCGACCTCTACAGTTCCCAACGTCAAAGAACGAAACGGAATCATGGGCTCAACGCTAATTAACCAATCATTAGTAGCCGTCTTTTCTGAGCCTGATATTCACAAGCATCTGCAACTTKCCACGAGGCGATAGCCGAGTTTGGATATACCCGCATACGGTATGAACAGYCTTGGGGGTCCTATCTTTAGCATCACAAAGGCTCCGAGTGCGRAGGGGAYATCTCYCGRAYCGAGCAAACTGGGTTCTATAATGCGGCTAGAGGAAGATACGCAGTACGTGAAGTYAACGGGGAGCCYCTGGACACTATCTTGAAAAAATACACCCCTTAGAYGGAAAAGCTCTTCTCTCTGCTATTGTTMGTGTGTGGTGATAAGACGTAGGTTCAGCTCGCCTGAGTGACTACCGTTCAGGGGCACGCTGGTTATCGAGCGTCGGAGCAGTATACACATTGACCAGAAAGCCAGATTGTCGTTTCACCACTGCCCCTGGCCCACCTCTCCAACACTGGGGGTTAGACTGCGGCGCGTACCCAAGACYAGCTATGGCCCTTGGATTTGTTCGCATGTACCGTGATGGGCTCCGGCTCGCCTCGTMACCTGCGAGTCARCCACGTRTYGTCACCATACATTTTGCCTCTACCAAGYAGCAGGTTCAACCATACGCCRTGATAGACTGCTTTCTCAACGCAGCCCGCGTGTGAGTTRTCTTTCTCTACAGGRCACCTGAATCGCCTTCAGCGTCGAA
>bati_K30082_PI468328_K
ACGTCCGGGAAAGGAGTCCGCCCGTAAAGCCCTGGGCATAAATGTTCTTCAACTAAAGTGCAACGCAACGTCAGGGGCAGTCTCGCTTGGCGGCTAGGGCTGTATTCGTTGCGCAAGGCCMAGGGGGGACGTTTMCCGGACTYACGAGGGCAATCTGATAGACGTGTAACGACGARCTCGACTATATCGGGGGGGGACAGCGNGTTAGACGATACGGGTGCCCAAAGATAGAYACACGCRAYTCGACARCYCGACCAGKTAGTCGCTTMCGGTACCCACCTCCAATGCGGACGACTCTRGTGTTAGCACTCGACAGGGGCCCTCGAGGGGTTCTTACACGGGACCCRAGGCTCAGGCCATAAATTACCCTAGCGNTGCCTCCCCGCCTTTTTAGGTCKGAAYGGCCCCCACRATTAAACCCTACACACGTCCGTGAATGAYGACTTACCTACCATRTCATACTTCATGTTAATCCTTTCCTAGCCGGGTATCACGAGTCATCTCGAGCGTGCGCGCCGAGGTAGATATTAGCTATAGCAKATCGAATACCCAGCTGGTTCTAGGTTGCGCGYTCCTAGGCCRCCTCCATTTAGGCYAATAACAGCAGAACCTCGTTGCAGACTCCCGCAGRGTCRGGYRTATGGCCTTAGGCGACGTGAGCGAGCCTAANACCAATCCACCCCAAAACACGCGACCTGCCGCACAAGGCYGAAAAAGGYCCCCTAACTCAGCTGTGGCCGTTTTCAACGACAGAACGAACGCTTATACATTGTATCGCTGTTTCATGCGCAGCAGCCCCACCCTGCGTAYGGTCTACAATCACGGCCCTAGGCCGCACTACTATGATCCATACGGCTCTGCTGTTAGGRGGGGTCTGGATCCGGTCGCAGTACGTGCTCTCAGCGACACCCGCGGCTCCCGAAGYAGGAAAACGAGGATAMATTCTTGGCGTGGTGCCCGGTAAACCAGTGTCAACAGCTACCGCCGCGAAGCACAGGCGCTGCGGATCTTCTCACCCTTTTGCANGATGCGCACTGRGCYCTGGTATGCTTATCCGTTGCGCGAGTGATTTGGAGAAGAACAGAGCCGATACAGTRGAAGACCAGCGGATGGAAGGTGTRGCCTTTAGATCGGATGGCCTAGGCCCNGCGGCATAACGAGGAAARGATATGCGGCAYGNKGGRKCCGAAKGACGCCTCCRKGTGCGGTCTCTGGGAGAGRYGAACCTTGAAYGRAGGGTMCCTCCGTGTTGCCGTCGCCCACACTCGACAGCAAAGCGTAGACCAGTYCYACATGAGTGGTTGTCACTCGAAGGTAAGTTGGGCGGTTAAAGCTATGTAGATANACACGCCTGTCGGRCGGTTGGGTCTCCRTTCAATCGTTACTTTYAGACAATCCACTTGGTGTCAGATACCGAACGGCGANATAKGCCTCAAGCCCATTATAGTTTCYTGGCCCGCCCGTCCGTAYCTCAGCAGGCCCTGGATYGCCCCTTCGTCCGCGGAGTGGATGTAGACCGYCGTTGCCTGKCCCKTCCTTCTCCGGCGATGATYTTAATYACGTACCATAGCATACCACCCNTCTGCCGCGGTTCATACRCAGAGTACTGCTCGCTACAGGRYRMATGGATYGCCTCMAACRTCGMA
>dura_K38900_PI497266_A
ACGTCCGGGAAGGAGGTCCGCCAGTAGAGCCCTGTGCGTAACTACTCTCCAGAGAGAGCATGGTGCAATATCAAGAACGAGTTCACTCTGATGAGAGAGCCACACCTATGAAGCGCGGCTAAAAAAAGACACTCATCGAGTTTGCGGAGGAGATTTAATAAACGCGTAGCGGAGAGTTTRGTTATACCGAGGGGGTATAGCGCGGTAGACGATGAGAGCATCCCAATGTGGATCCAAATGCTCCACCAACTCAACCATGYARTTTCCGACGGCATTTGCCCTTAACTCAAGAAACTCCGACTGCGGCAYTTAGTGAATATTTTCGAAAGGCGCTCGCGTGAGGCAARAGGTCCATTTTGTGAAGTCACCCAACGGTGCATTTCTRTCTTTCTGTTTATTGACGAACCTAACAGCCAAACCCTCTACACGTCAACAACTKATGCTTCCCCCGTCATGCCGCACTTAATGTCAAKTCCCCCCGGGTCAGGTCTCACAAGGCCCCCTTGGTATACGTACYGGAACGAGCATTCTCTATAGCAKACTAAACGTCTGGTTGATTCGGAGTGGAACGTTCTGAGGATRCACCTGTTTGGATTGCTCGCCGCATAACACCGCCGTAAGCCATTGTGTGACCGAATACATAACCTCGAGAAATTTAAGTGAACTCACTGCCAATATATTATAAGGTAYACGATCCGTCACGCAAGGTCAAAAAGGGCCCCCTCATCCCGTCGTGTTAGCTTGTAACTACAAGGCAGACATTCGTGCATCACATCATGGTTCCGCACGYAGCAGCTCCGATACGCGTACGATCTGTACCCCCGGTCCGATAACACGCTGTTGGGATCTGCAAAATGCTTATGCCATGGAGAACTTAGCTTYGAGCGCGRTGTGCGATCCTGGCGACCTCTACAGTTCCCAACGTCAAAGAACGAAACGGAATCATGGGTTCAACGCTAATTAACCAATCATTAGTGGCCGTCTTTTCTGAGCCTGAGATTCACAAGCATCTGCAACCTKCCACGAGGTGATAGCCGAGTTCGGATGTGCCCGCATACGGTACGAACAGYCTTGGGGGTCCTATCTTTAGCATCGCAAAGGCTCAGAGTGCGRAGGGGAYATCTCYCGRAYCGAGCGAACTGGGTTCTATAATGCGGCTAGAGGAAGATACACAGTACGTGAAGTYAACGGGGAGCCYCTGGACACTATCTTGAAAGGATACACCCCTTAGAYGGAGAAGCTCTYCTCTTCGCTATTGTTMGTGTGTGGTGATAAGACGTAGGTTCAGCTCGCCTGAGTGACTACCGTTCAGGGGCACGCTGGTTATCGAGCGTCGGAGCAGTATACACATTGACCGAAAAGCCAGATTGTCGTTTCACCACTGCCCCTGGCCCACCTCTCTAACACTGGGGGTTAGACTGCGGCGCGTACCCAAGACYAGTTATGGCCCTTGGACTCATTCGCATGTACCGTAATGGGCTCCGGCTCGCCTCTNCACCTGCGAGTCARACACGTRTCGTCACTGTACATTTTGCCTCTACCAAGYAGCAGGTTCAACCATACGCCRTGATAGACTGCTTTCTCAACGCAGCCCGCGTGTGAGTTRTCTTCTTCTGCAGGRCACCTGAATCGCCTTCAGCGTCGAA
>bati_K30083_PI468329_K
ACGTCCGGGAAAGGAGTCCGCCCGTAAAGCCCTGGGCATAAATGTTCTCCAACTAAAGTGCAACGCAACGTCAGGGGCAGTCTCGCTTGGCGGCTAGGGCTGTATTCGTTGCGCAAGGTCAAGGGGGGACGTTTMCCGGACTYACGAGGGCAATCTGATAGACGTGTAACGACGAGCTCGACTATATCGGGGGGGTACAGCGCGGTAGACGATACGGGTGCCCAAAGATAGAYMCACGCRAYTCGACARCYCGACCNGKTAGTCGCTTMCGGTACCCACCTCCAATGCGGACGACTCTRGTGTTAGCACTCGACAGGGGCCCTCGAGGGGTTCTTACACGGGACCCRAGGCTCAGGCCATAAATTACCCTAGCGGTGCCTCCCCGCCTTTTTAGGTCKGAANGGCCCCCATRATTAAACCCTACACACGTCCGTGAATGAYGACTTACCTACCATRTCATACYTCAKGTTAATCCTTTCCTAGCCGGGTATCACGAGTCATCTCGRGCGTGCGCGCCGAGGTRGATATTCGCTATAGCAKATCGAATACCCAGCTGGTTCTAGGTTGCGCGCTCCTAGGCCRCCTCYATTTAGGCYAATAACAGCAGAACCTCGTTGCAGACTCCCGCAGRGTCRGGYRTATGGCCTTGGGCGACGTGAGCGAGCCTAAYACCAATCCACCCCAAAACACGCGACCTGCCGCACAAGGCYGAAAAAGGYCCCCTAACTCAGCTGTGGCCGTTTTCAACGACAGAACGAACGCTTATACATTGTATCGCTGTTTCATGCGCAGCAGCCCCACCCTGCGTANGGTCTACAATCACGGCCCKAGGCCGCACTACTATGATCCATACGGCTCTGCTGTTAGGGGGGGTCTGGATCCGGTCGCRRTACGTGMTCTCAGCGACACCCGCGGCTCCCGAAGYANGAAAACGAGGATAMATTCTTGGCGTGGTGCCCGGNAAACCAGTGTCAACAGCYACCGCCGCGAAGCACAGGCGCTGCGGATCTTCTCACCCTTTTGCAGGATGCGCACTGGGCYCTGGTATGCTTATCCGTTGCGCGAGTGATTTGGAGAAGAACAGAGCCGATACAGTRGAAGACCAGCGGATGNAAAGTGTRGCCTTTAGATCGGATGGCCTAGGCCCYGCGGCATAACGAGGAAARGATATGCGGCAYGKKGGRKCCGAAKGACGCCTCCRKGTGCGGTCTCTGGGAGAGRTGAACCTTGAAYGRAGGGTCCCTCCGTGTTGCCRTCGCCCACACTCGACAGCAAAGCGTAGACCAGTTCYACATGAATGGTTGTCACTCGAAGGTAAGTTGGGCGGTTAAAGCTATGTAGATACACACGCCTGTCGGRCATTTGGGTCTCCRCTCAATCGTTACTTTYAGACAATCCACTTGGTGYCAAATACCGAACGGCGAYATNKGCCTCAAGCCCATTATAGTTTCYTGGCCCGCCCGTCCGTAYCTCAGCAGGCCCTGGATYACCCCTTCGTCCGCGGAGTGGATGTAGACCGYCGTTGCCTGGCCCKTCCTTCTCCGGCGATGATYTTAAYTACGTACCATAGCATACCACCCCTCTGCCGCGNTTCATACRCAGAGTGCTGCTCGCTAYAGGRYRCATGGATYGCCTCMAACATCGMM
>dura_K38903_PI497267_A
ACATCCGNGGAAGAGGTCCGCCAGTAGAGACCTGTGCGTAACTACTCTCCAGCGGAAGTATGGTGCAATATCAAGAACGAGTTCGCTCTGATGAGAGAGCCGCACCTATGAAGCGCGGCTAAAAAAAGACACTCATCGAGTTTGCGGAGGAGATTTAATAAACGCGTAGCGGAAGGTTCRGTTATACCGAGGAGGTATAGCGCGNTAGACGATGCGAGCATCCCAATGTGGATACAAATGCTCCACCAACTCAACCATGNARTTTCCGACGGCATTTGCCCTTAACTCAAGAAACTCCGRCTGCGGCACTTAGTGAATATTTTCGAAAGGCGCTCGCGTGARGCAARAGGTCCATTTTGTGAAGTCACCCAACGGTGCATTTCTRTCGTTCTGTTTATTGCCGAACCCAACAGCCAAACCCTCTACACGTCAACAACTKATGCTTTCCCTGTCATGCCGCACTTAATGTCAAKCCCCCCCGGGTCAGGTCTCACAAGGCCCCCTTGGTATACGTGCYGGAACGAGCATTCTCTATAGCGNATTAAACGTCTGGTTGATTCGGAGTGGAACGTGCTGAGGATRCACCTGTTTGGATTGCTCGCCGCATAACACCGCCGCAAGCCATTGTGTGACCGAATACATAACCTCGAGAACTTGAAGCGAACTCAATACCAATATATTATAAGGTAYACGATCCGTCACGCAAGGCTGACAAGGACCCCCTCATCCCGCCGTGTTAGCTTGYAACTACAAGGCAGACATTCGTATATCACATCATGATTCCGCACGYAGCAGCTCCRATACGTAGACGATACATACCCCCGGTCCGATAACACGCTGTTGGGATCTGCAAAATGCNTATGCCATGRAGAACTTAGCTTYGATCGCGGTGTGCGATTCTGGCGACCTCTACAGTTCCCAACGTCAAAGAACGAAACGGAATCATGGGCTCAACGCTAATCANCCAATCATTAGTAGCCGTCTTTTYTGAGCCTGATATTCACAAGCATCTGCAACTTKCCACAAGGCGATAGCCGAGTTTGGATACACCCACATACGGTATGAACAGCCTTGGGGGGMCTATCGTTAGCATCGCAAAGGCTCCGAGTGCGRAGGGGAYATCTCYCGRAYCGAGCAAACTGGGTTCTATAATGCGGCTAGAGGAAGATACGCAGTACGTGAAGNYAACGGGRAGCCYCTGGACACTATCTTTAAAAAATACACCCCTTAGAYGGAAAAGCTCTYCTCTTTGCTATTGTTMGTGTGTGGTGATAAGACGTAGGTTCAGTTCGCCTGAGTGACTACCGTTCAGGGGTACGCTGGTTATCGAGCGTCGGAGCAGTATACACATTGACCGAAAAGCCAGATYGTCGTTTCACCACTGCCCCCGGACCACCTCTTCAGCACTGGGGGTTAGACTGCGGCGCGTACCCAAGACNAGCTATGGCCCTTGGATTTGTTCGCATGTACCKCGATGGGCTCCGGCTCGCCTCTTMACCTGCGAGTCARACACGTRTYGTCACTATACATTTTGCCTCTACCAAGTAGTAATTTCAACCATACGCCRTGATAGACTGCTTTCTCAACGCAGCCCGCGTGTGAGTTRTCTCCTTCTACAGGGCACCTGGATCKCCTTCAGCGTCGAA
>dura_K38904_PI497268_A
ACATCCGGGAAGGAGGTCCACCAGTAGAGCCCTGTGCGTGGANGTTCTCCAGAGGAAGCGTGGTGCAATATCAAGAGCGAGTCCGCTCTGCGGAGAGAGCCACACCTATGGCACGCGGCTAAAAAAAGACGCCTCCCGAGTTTGCGGAGGCGATTTAATAAACGCGTAGTGGAAGGTTTGGCTATATCGAGRAGGTACAGCGCGGTAGACGATGCGAACANCCCAATATGGATACAAATGCTTCAMCAACTCAATCATGTAGTTTCCGACGGTATTTGCACTTGACTCAAGAAACTCCGGCTGCGGCAYTTAGTGAATATTTTCGAAAGNCGCTTACGTGAGGCAARAGNTCCATGCTACGAAGTCMCCCAACGGTGCATTTCTGCCTTTCTGTTTATTGCCGAACCCAACAGCCAAACCCTACACACGTCAACAACTKATGCTTCCCCYGCCATGCCGCATTTCATGTCAATCCCCCCCGGGTCAGGTCTCACAAGGCCCCCTTGGTACATGTACCGGAACAAGCATTCTCTATAGCNKACTGAACGTTCGGCTGGTTCGGAGTGGAACGTTCTGAGGCTRCACCTGTTTGGGCYGATCGCCGCATAACACCGCCGCAGGCCACTGTGTGGCCGAATACATAACCTCGAGAACTTTAAACGAACTCACTGNTAATATATCATAAGGTAYACGATCCGTYACGCAAGGTTAAAAAGAGCCCCCTCACCCCGTCGTGGTAGCTTGNAATGACAGRGCAGACATTCGCACATTGTATCATGATTCCGCACGYAACAGCTCCGATATGTAGACGATACGTAACCCCGGTCCGATACCACGTTGTTGGGATCCACAAAATGCCTATGCCAGGGAAAACTTAGCTTYGAGCGCGGTGTGCGATTCTGGCGACCCCTACAGTTCCCAACGTCAAAGAACGAAACGAAATCATGGGTTCAACGCTAATTAACCCATCGTTAGTGGCCATCTTTTCGGAGCCTGAGATTCACAAGCATCTGCAACTTKCCACGAGGCGATAGCCGGGTTTGGATGCGCCCGCCTACGGTATGAACAGYCTTGGGGGGCCTATCTTTAGCMTCGCAACGGCTTCGAGTGCGRAGGGGAYATCCCYCGRAYCGAGCGAACTAGGTTCTATAATGCGGCTAGAAGAAGATACACAGTACGTGAGGGYCACGGGGCGCCYCCGGGCACTATCTTTAAAGGATACGCCCCTTAGGYGGGGAAGCTCTYCTTTTCGCTACTGTTAGTACGTRGTGATAAGACGTAGGTTCAGCTCGCCTGAGTGACTACCGTTCAGGGGCACGCTGGTTATCGAGCGTCGGAGCAGTACACATATTGACCGAAAAGCCAGATTGTCGTTTCATCGTTGCCTCTGGACCACCTCTCTAACATCAAGGATTAGACTGCGGCGCGTACCCAAGACYAGTTATGGCCCTTGGATTCATTCGCATGGACCTTGATGGGCTCCGGCTTGCTTCTTMACCTGCGAGTCARACACGTRTYGTCACCGTACATTTTGCCTCTACCAAGTAGTAAGTTCAACCATACGCCRTGATGGACCGCTTTCTCAACGCAGCCCGCGTGTGAGTTGTCTTCTTCTGCAGGRCACCTGGATCGCCTTNAGCGYCGAA
>bati_K9484_PI298639_K
ACGTCCGGGAAAGGAGTCCGCCCGTAAAGCCCTGGGCATAAATGTTCTCCAACTAAAGTGCAACGCAACGTCAGGGGCAGTCTCGCTTGGCGGCTAGGGCTGTATTCGTTGCGCAAGGCCAAGGGGGGACGTTTMCCGGACTYACGAGGGCAATCTGATAGACGTGTAACGACGARCTCGACTATATCGGGGGGGGACAGCGAGTTAGACGATACGAGTGCCCAAAGATAGAYACACGCRAYTCGACARCCCGACCAGKTAGTTGCTTMCGGTACCCACCNCCAATGCGGACGACTCTRGTGTTAGCACTCGACAGGGGCCCTCGAGGGGTTCTTACACGGGACCCRAGGCTCAGGCCATAAATTACCCTAGCGGTGCCTCCCCGCCTTTTTAGGTCKGAAYGGCCCCCATRATTAAACCCTACACACGTCCGTGAATGATGACTTACCTACCATATCATACTTCRTGTTAATCCTCTCCTAGCCGGGTATCACGAGTCATCTCGAGCGTGCGCGCCGAGGTRGATATTCGCTATAGCAKATCGAATACCCAGCTGGTTCTAGGTTGCGCGYTCCTAGGCCRCCTCCATTTAGGCYAATAACAGCAGAACCTCGTTGCAGACTCCCGCAGRGTCRGGYRTATGGCCTTGGGCGACGTGAGCGAGCCTAATACCAATCCACCCCAAAACACGCGACCTGCCGCACAAGGCYGAAAAAGGYCCCCTAACTCAGCTGTGGCCGTTTTCAACGACAGAACGGACGCTTATACATTGTATCGCTGTTTCATGCGCAGCAGCCCCACCCTGCGTAYGGTCTACAATCACGGCCCTAGGCCGCACTACTATGATCCATACGGCTCTGCTGTTAGGGGGGGTCTGGATCCGGTCGCAGTACGTGCTCTCAGCGACACCCGCGGCTCCCGAAGYAGGAAAACGAGGATAMATTCTTGGCGTGGTGCCCGGTAAACCAGTGTCAACAGCYACCGCCGCGAAGCACAGGCGCTGCGGATCTTCTCACCCTTTTGCAGGATGCGCACTGGGCYCTGGTATGCTTATCCGTTGCACGAGTGATTTGGAGAAGAACAGAGCCGATACAGTRGAAGACCAGCGGATGGAAGGTGTRGCCTTTAGATCGGATGGCCTAGGCCCNGCGGCATAACGAGGAAARGATATGCGGCAYGKKGGRKCCGAAKGACGCCTCCRNGTGCGGTCTCTGGGAGAGRTGAACCTTGAAYGRAGGGTCCCTCCGTGTTGCCGTCGCCCACACTCGACAGCAAAGCGTAGACCAATYTYACATGAGTGGTTGTCACTCGAAGGTAAGTTGGGCGGTTAAAGCTATGTAGATACACACGCCTGTCGGRCGGTTGGGTCTCCGCTCAATCGTTACTTTYAGACAATCCACTTGGTGYCAGATACCGAACGGCGAYATAKGCCTCAAGCCCATTATAGTTTCYTGGCCCGCCCGTCCGTAYCTCAGCAGGCCCTGGATYACCCCTTCGTCCGCGGAGTGGATGTAGACCGYCGTTGCCTGGCCCKTCCTTCTCCGGCGATGATYTTAATTACGTACCATAGCATACCACCCCTCTGCCGCGGTTCATACRCAGAGTGCTGCTCGCTAYAGGRYRCAYGGATYGCCTCMAASATCGAA
>dura_K38906_PI497270_A
ACGTCCGGGAAGGAGGTCCGCCAGTAGAGACCTGTGCGTAACTACTCCCCAGAGGAAGCATGGTGCAATATCAAGAACGAGTTCGCTCTGATAAGAGAGCCACACCTATGGCACGCGGCTAAAAAAAGACACTCATCGAGTTTGCGGAGGAGATTTAATCAACGCGTAGCGGAAGGTTTGGCTATATCGAGGGGGTACAGCGCGGTAGACGATGCGAACANCCCAATGTGGATCCAAATGCTCCACCAACTCAATCATGTARTTTCCGACGGTATTTGCCCTTAACTCAAGAAACTCCGACTGCGGCAYTTAGTGAATATTTTCGGAAAGCGCTCGCGTGAGGCAARAGGTCCATTTTGTGAAGTCACCCAACGGTTCATTTCTRTCTTTCTGTTTATTGCCGAACCTAACAGCCAAACCCTMCACACGTCAACAACTKATGCCTTCCCCGTCATGCCGCATTTAATGTCAAKTCCCCCCGGGTCAGGTCTCACAAGGCCCCCTTGGTATACGTACCGGAACAAGCATTCTCTATAGCAKACTAAACGTCTGGTTGATYCGGAGTGGAACGTTCTGAGGATRCATCTGTTTGGATTGCTCGCCGCATAACACCGCCGTAAGCCATTGTGTGACCGAATACATAACCTCGAGCAATTTGAACGAACTCACTGCCAATATATTATAAGGTAYACGATCCGTCACGCAAGGTCAAAAAGGGCCCCCTCATCCCGTCGTGTTAGCTTGTAACTACAAGGCAGACATTCGCATATCACATCATGATTCCGCACGYAGCAGCTCCGATACGTAGACGATACGTGCCCCCGGTCCGATAACACGTTGTTGGGATTTACAAAATGCTTATGCCATGGAAAACTTAGCTTYGAGCGTGGTGTGCGATTCTGGCGACCTCTACAGTTCCCAACGTCAAAGAACGAAACGGAATCATGGGCTCAACGCTAATTAACCAATCATTAGTGGCCGTCTTTTCTGAGCCTGATATTCACAAGCATCTGCAACTTKCCACGAGGCGATAGCCGAGTTTGGATGCACCCGCATACGGTACGAATAGYCTTGGGGGGCCTATCTTTAGCATCGCAAAGGCTCAGAGTGCGRAGAGGAYATCCCYCGRAYCGAGCGAACTAGGTTCTATAATRCGGCTAGAGGAAGATACACAGTACGTGAAGTYAACGGGGAGCCTCTGGACACTATCTTGAAAGGATACGCCCCTTAGAYGAGGAAGCTCTTCTCTTCGCTATTGTTMGTGTGTGGTGATAAGACGTAGGTTCAGCTCGCCTGAGTGACTACCGTTCAGGGGCACGCTGGTTATCGAGCGTCGGAGCAGTATACATATTGACCAAAAAGCCAGATNGTCGTTTCACCGTTGCCTCTGGCCCACCTCTCCAATGCTGGGGGTTAGACTGCGGCGCGTACCCAAGACYAGTTATGGCCCTTGGATTCGTTCGCATGTACCGTAATGGGCTCCGGCTCGCCTCTTCGCCTGCGAGTCARCCACGTRTCGTCACCATACATTTTGCCTCTACCAAGYAGCAGGTTCAACCATACGCCRTGATAGACTGCTTTCTCAACGCAGCCCGCGTGTGAGTTRTCTTTCTCTGCAGGRCACCTGAATCGCCTTCAGCGTCGAA
>bati_Wi1265_Grif14248_K
ACGTCCGGGAAAGGAGTCCGCCCGTAAAGCCCTGGGCATAAATGTTCTCCAACTAAAGTGCAACGCAACGTCAGGGGCAGTCTCGCTTGGCGGCTAGGGCTGTATTCGTTGCGCAAGGCCAAGGGGGGACGTTTMCCGGACTYACGAGGGCAATCTGATAGACGTGTAACGACGAGCTCGACTATATCGGGGGGGGACAGCGCGTTAGACGATACGAGTGCCCAAAGATAGAYACACGCRAYTCGACARCCCGACCAGKTAGTCGCTTMCGGTACCCACCNCCAATGCGGACGACTCTRGTGTTAGCACTCGACAGGGGCCCTCGAGGGGTTCTTACACGGGACCCRAGGCTCAGGCCATAAATTACCCTAGCGGTGCCTCCCCGCYTTTTTAGGTCKGAANGGCCCCCATRATTAAACCCTACACACGTCCGTGAATGATGACTTACCTACCATRTCATACTTCATGTTAAKCCTCTCCTAGCCGGGTATCACGAGTCMTCTCGAGCGTGCGCGCCGAGGTRGATATTAGCTATAGCANATCGAATACCCAGCTGGTTCTAGGTTGCGCGYTCCTAGGCCRCCTCCATTTAGGCYAATAACAGCAGAACCTCGTTACAGACTCCCGCAGRGTCRGGYRTATGGYCTTAGGCGACGTGAGCGAGCCTAATACCAATCCACCCCAAAACACGCGACCTGCCGCACAAGGCYGAAAAAGGYCCCCTAACTCAGCTGTGGCCGTTTTCAACGACAGAACGAACGCTTATACATTGTATCGCTGTTTCATGCGCAGCAGCCCCACCCTGCGTAYGGTCTACAATCACGGCCCKAGGCCGCACTACTATGATCCATACGGCTCTGCTGTTAGGGGGGGTCTGGATCCGGTCGCRGTACGTRMTCTCAGCGACACCCGCGGCTCCCGAAGYAAGAAAACGAGGATAMATTCTTGGCGTGGTGCCCGGTAAACCAGTGTCAACAGCTACCGCCGCGAAGCACAGGCGCTGCGGATCTTCTCACCCTTTTGCAGGATGCGCACTGRGCYCTGGTATGCTTATCCGTTGCACGAGTGATTTGGAGAAGAACAGAGCCGATACAGTRGAAGACCAGCGGATGGAAAGTGTRGCCTTTAGATCGGATGGCCTAGGTCCYGCGGCATAACGAGGAAARGATATGCGGCAYGKKGGRKCCGAAKGACGCCTCCRKGTGCGGTCTCTGGGAGAGRTGAACCTTGAAYGRAGGGTCCCTCCGTGTTGCCRTCGCCCACACTCGACAGCAAAGCGTAGACCAGTYCYACATGAATGGTTGTCACTCGAAGGTAAGTTGGGCGGTTAAAGCTATGTAGATACACACGCCTGTCGGRCGTTTGGGTCTCCRCTCAATCGTTACTTTYAGACAATCCACTTGGTGYCAAATACCGAACGGCGAYATRKGCCTCAAGCCCATTATAGTTTCYTGGCCCGCCCGTCCGTAYCTCAGCAGGCCCTGGATYACCCCTTCGTCCGCGGAGTGGATGTAGACCGYCGTTGCCTGGCCCKTCCTTCTCCGGCGATGATYTTAAYTACGTACCATAGCATACCACCCCTCTGCCGCGGTTCATACRCAGAGTACTGCTCGCTAYAGGRYRMATGGATYGCCTCMAASRTCGAA
>bene_K35006_PI475878_F
ACGTCCGGGAAAGGAATCCGCCCGTAAAGCCCTGGGCATAGATGTTCTCCAACTAAAGTGCAGCGCAATGTCAGGRGCAGTCTCGCTTGGCGGCTAGGGCTGTATTCGTTGCGCACGGTCAAGGGGGGACGTTTCCCGGAYTCACGAGGNMAATCTGATAGACGTGTAACGACGARTTCGACTATATCGGGRGGGGACAGTGCGGTAGACGATACGAGTGCCCCGAGATGGACACGCGCRACTCGMCARCYCGACCAGGTAATTGCYTCCGGTACCCAACTTCAATGCGGACGGCCCTGGTGGTAGCACTCGACAGGGGCCCTTGAGGGGCTCTCATACGGGACCCGAGGCTCATGCCATAAATTCCCCTAGCGGTGCCTCCCCGCTTTTTTAGGTCGGAACGGCCCCCATGACTCGACCTTACACACTCCCGTGAATGATGAYTTACYYACCACATCATGCTGCRTGGCCGTCCTTCNCTAGCCGAATACCACGAGTCCTCTCGAGCGTGCRCGCCAAGGTRGATAGTAGATGTGGCAGATYGAATACCCAGCCGGTTCTAGGTTGCGCACTCCTAGGCCRYATCCATCTAAGCYAATAACAGCGGAACCTCATTGCAGACTCCCGTAGRGTTGAGTGCATGGCCTTAGGCGACGTGAACGAGCCTAATACTAATCCACCCCAAAACACGCGGCCTGYCGCACAAGGCTGAAMAAGGYCCCCTAACTTAGCTGYAGCCGTCTTCAACGGCAGAACGGACGCTTACACATTGTNTCGCTGTTNYATGCACAGCAGCCCCACCATTCGTCCGGYCTACAATCACGGCCCTAGGCCGCNYCACTATGATCCRTACAGCGTTGCTGTTAGGAGGGGTCTGGATCCNGTCRCAGTACGTACTCTCAGCGACAYCCGCGGCTTCCGAAGCAGGAAGACGAGGATAAATTCCGGGCGTGGTGYCCGGTGGACCAGTGTCAACAGCTACCGCCGCGGAGYCTAGGCGCTACAGATATTTKCAACCCTTCATGAARTGAGCGCTGGGTCCTRGTGTGCTTATCCGTTGCACGAGTGATTTGGGGAAGAACAGCGCCAATATCGTRRAGAACCAGCGGANAGAGGGGGTRGCCTTTAGAYCGGATRGACTAGGTCCCGCGGCGTAGCGGGRAAGGTATATGCGRTGTGGGAGAGCCGCATTACTACTCCGTGTGCGGTCTYTRAGGGAGGCGAACACTAAACGRAGGGTATATCCKTGTCRCCGCTGCTCATACTTRACGGCGAGGCGTAGACTAATTCCAYCTAAGCAGCTGCCACTCRAGGGTGAGTTAGGCGGTTGAAGCTGTGTAGATACGTGCGYCTATCGGGCAGCTGAGTCGCCGTTCAATCGTTATTTCCAGACAATCCMCTTGGTGTCAAGTACCAAGCGGCRACGTATGATTCAAATCCRTGATANTTYCCTGGCCCACTAGTACRTATCTCAGCGGGCTCTGRAGYACCCCTTCGTCCGCNGAGTGRATGTAGACCGCCACTGTCTGTCCCGTCNTGCTCCGACGGTGATYTTRRTTACATATCGTAGTAGACCACCYCTCCGCTGTAATTTGTACATGAAGTGCTGCTCGCTAYAGNRYACAYGGATYGCCTCCCASGYCNAC
>bene_K35007_PI475879_F
ACGTCCGGGAAAGGAATCCGCCCGTAAAGCCCTGGGCATAGATGTTCTCCAACTAAAGTGCAGCGCAACGTCGGGRGCAGTCTCGCTTGGCGGCTAGGGCTGTATTCGTTGCGCACGGTCAAGGGGGGACATTTCCCGGAYTCACGAGGGCAATCTGATAGACGTGTAACGACGARTTCGACTATATCGGGRGGGGACAGCGCGGTAGACAATACGAGTGCCCCGAGATGGACACGCGCRACTCGMCARCYCGACCAGGTAATTGCYTACGGTACCCAACTCCAATGCGGACGGCYCTGGTGGTAGCACTCGACAGGGGCCCTTGAGGGGTKCTCATACGGGACCCGAGGCTCATGCCATAAATTCCCCTAGCGGTGCCTCCCCGCTTTTTTAGGTCGGAACGGCCCCCATGACTCGACCTTACACACTCCCGTGAATGATGAYTTACYYACCGCATCATGCYGCRTGGCCGKCCTTCNCTAGCCGGATACCACGAGTCCTCTCGAGCGTNCRCGCCAAGGTRGATAGTAGATGTGGCAGATYGAATACCCAGCTGGTYCTAGGNTGCGCACTCCTAGGCCRCATCCATCTAAGCYAANAACAGCGGAACCNCATTGCAGACTCCCGTGGRGCCGAGTGCATGGCCTTAGGCGACGTGAACGAGCCTAATACTAATCCACCCCAAAACNCGCGGCCTGYCGCACAAGGCYGAAMAAGGYCCCCTMACTTAGCTGYAGCCGTCTTCAANGACAGAACGGGCGCTTACACATTGTRTCGCTGKTTTATGCGCAGCAGCCCCGCCATGCGTCCGGYCTACAATCACGGCCCTAGGCCGCRYCACTATGATCCRTACAGCGTTGCTGTTAGGAGGGGTCTGGATCCGGTCRCAGTGCGTACTCTCAGCGACAYCCGCGGCTTCCGAAGCAGGAAGACGAGGATAAATTCCGGGCGTGGTGYCCGGTGGACCAGTGTCAACAGCTACCGCCGCGGAGCCTAGGCGCTACAGATATTTKCAACCCTTCATGAARTGAGCGCTAGGTCCTRGTGTGCTTATCCGTTGCACGAGTGATTTGGGGAAGAACAGCGCCAATATCGTRGAGGACCAGCGGANAGAGAGGGTGGCCTTTAGAYCGGATGGACTAGATCCCGCGGCGTAGCGGGRAAGGTATATGCGGTATGGKAGAGCCGCATTACTACTCCGTGTGCGGTCTYTRAGGGAGGCGAACACTAAACGRAGGGTATATCCKTGTCRCCGCTGCTCATACTTRACGGCGAGGCGTAGACTAATTCCAYATAAGCAACTGCCACTCNAGGGTGAGTTAGGCGGTTGAAGCTGTGTAGATACGTGCGYCTATCGGGCAGCTGAGTCGCCGTTCAATCGTTATTTCCAGACAATCCMCTTGGTGTCAAGTACCAAGCGGCRACGTATGATTCAAATCCRTGATARTTYCCTGGCCCRCTAGTACATATCTCAGCGGGCTCTKAAGYACCCCTTCGTCCGCKGAGTGRATGTANACCGCCACTGTCTGTCCCGTCYTGCTCCGACGGTGATYTTRRTTACATATCRTAGTAGACCACCYCTCCGCTGTAATTTGTACATGAAGTGCTGCTCGCTAYAGGRYACAYGGATYGCCTCNAASGTCGAC
>Asp10_Wi1293_Grif14267_Unk
GCATCNGGGGAAAAGGTCTGCCCGTAAAGCCCTGTGCATAACTGTTCTCCAGCGGGAGCGTAATGCAATATCAAAGGCAATCCCGNTCTGCGGATAGGGCCATATTCGTGGCACAAGGCTAAGGGARGACGCCTCCCGAGTTTGCGAAGGCGATTTAATAGACGTGTAACGGCGAGTTCGGCTATATCGAGGGGGGACAACGCGGTAGGCGATGCGAGTGCCTCAAGATGGACACAAATGATTCAACAACTTAMCCATGTAATTGCCKACGGTATCTGCCTTTGACGCGNGAGGCTCCGACTGTGGCACTCGATGGGTNNTCTCGAGAGGCTCTTGCGCGAGGCNARAGNTCCATGCTGCAAAGTCACNTAACGRTGCCYCTCYGTCTTTCTAGGYCKTACCGACCCCAACAACCAAACCCTACACACGTCAGCAAATGACGATTCACCCGTCATGCCGCACTTCATGTCAATCCCCCCCTAGCCGGACCTCACAAGGCACCCTGGGCGCACGTGCCGGAGCAAGCATTCTCCATAGCGKGCYGAACATTCGNTTGGTTCGAGGYTAAACATTCTGAGGNTRCACNCGTTTGGACYGATCGCCTCATAACMCCGTCRYAAGCCATTGTGTGGCCGAATACATAACYCCGAGMGATTTGAGCGAACCTCCTGTYAGTATATCCTAAAGTACGCGATCCGTCGCACAANGCNGAAAAAGACTCNCTCACCCCGCTGTGGTCGCTTGTAATGACGGAGCAGACATYCGCRYATCGTATCAYGGTTTCRCACRNAGCATCCCYGMCATGTGTCCGGTACATGACCACGATCCGAGACCGCGCCGCTATGATCCATAAGATGCTTACATCAGGAGGAATCTGGCYCYGGTCGCARTGNGCGCTCTCGGCGACMCYTRCAGTTCCCAACGTCARAGAACGAAACGAAAYTCTGGNTGYAACGCCAATYAACCCAGYGTTAACGGCCACCTCTTCTGAGCCTGAGATCTACAAGCATCTGCAACCTTCCACAAGGTGATCGCTGGGTTCTGGCGTGCCCACCTGCGGTATGAATAACCTTGGGGAGCCTMTCGTTAGCATCGCAACGAATTCGAGTACGGAGGGGATGGMCCCCGGAYCGAGCGAACTAGGTTCTGTAATGCGGCGAKAAGAGGATACGCGGTACGTGAGGGCAACAGGRAGCCTCCGGGCACTATCTTTAAAGGATACGCCCCTTAGACGAAGAGGCCCTYCTCTTTGCTGCTGTTCATACGTGATGACAAGACGTAGGCTCAGCTCACATGAGTGACTACCGTTCAGGGGCACGCTGGTTAGTKAGCGTCGTAGCAGTATACACATTTACCGGGCAGCTGGATTGCCGYTCCATCATTGCCTCCGGCCAACCCCTTTGATGTCAGGGATTGGACTGAGGCGCGTACCCAAGACTAGTTATGGTCCCTGGACTCACTCGYATGTACCTYGATGGGCTCTGGATTGCCTCTTMGCTTGCGAATTGRACACGGATCGCCACTGTACGTTTTGTCTTTCCTAGGTAGCAATCTCAATCATATACYRTGGCAGANCRCYTTCCCAACGCAGTYCGTGCGTGAGTYGTCGCYCTCTGCAGGACACATRGATCKCCTTCAGCGTCGAA
>krap_Wi1288_Grif14258_K
ACGTCCGGGAAAGGAGTCCGCCCGTAAAGCCCTGGGCATAGATGTTCTTCAACTAAAGTGCAACGCAACGTCAGGGGCAGTCTCGCTTGGCGGCTAGGGCTGTATTCGTTGCRCAAGGCCAAGGGGGGACGTTTMCCGGACTYACGAGGGCAATCTGATAGACGTGTAACGACGANCTCGACTATATCGGGGGGGGACAGCGCGGTAGACGATACGAGTGCCCAAAGATAGAYACACGCRAYTCGACARCYCGACCAGKTAATCGCCTMCGGTACCCACCTCCAATGCGGACGGCTCTGGTGTTAGCACTCGACAGGGGCCCTCGAGGGGCTCTTACACGGAGCCCGAGGCTCAGGCCATAAATTACCCTAGCGATGCCTCCCCGCYTTTTTAGGTCKGAAYGGCCCCCATRATTAAACCCTACACACGTCCGTGAATGACGACTTACYTACCATRTCATACTTCATGTTAATCCTTTCCTAGCCGGGTATCACGAGTCNTCTCGAGCGTGCGCGCCGAGGTAGATATTCGCTATAGCAKATCGAATACCCAGCTGGTTCTAGGTTGCGCGYTCCTAGGCCRCCTCCATTTAGGCYAATAACAGCAGAMCCTCGTTACAGACTCCCGTGGAGTCRGGYATATGGCCTTAGGCGACGTGAGCGAGCCTAATACCGATACACCCCAAAACACGCGACCTGCCGCACAAGGCYGAAAAAGGYCCCCTAACTCAGCTGTGGCCGTTTTCAACGACAGAACGGACGCTTACACATTGTATCGCTGTTTCATGCGCAGCAGCCCCACCCTGCGTACGGTCTACAATCACGGCYCTAGGCCGCACTACTATGATCCATACGGCTCYGCTGTTGGGGGGGGTCTGGATCCGGTCGCAGTACGTGMTCTCAGCGACACCCGCGGCTCCCGAAGYAGGAAAACGAGGATAMATTCTTGGCGTGGTGCCCGGTAAACCAGTGTCAGCAGCNACCGCCGCGAAGYACAGGCGYTGCGGATCTTCTCACCCTTTTGCAGGATACGCGCTGGGCCCTGGTATGCTTATCCGTTGCACGAGTGATTTGGAGAAGAACAGAGCCRATACAGTRGAAAACCMGCGGATGGAAAGKGTRGCCTTTAGATCGGGTGGCCTAGGCCCYGCGGCATAACGAGGAAARGATATGCGGCAYGGKGGRKCCGAATTACGACTCCGTGTGCGGTCTCTGGGAGAGRTGAACCTTGAAYGRAGGGTCYCTCCGTGTCGCCGCCGCCCACACTCGACAGCAAAGCGTAGACTAGTTCCACATAGGTGGTTGTCACTCAAAGGTAAGTTGGGCGGTTAAAGCTATGTAGATACATACGCCTGTCGRGCAGTTGGGTCTCCGTTCAATCGTTACTTTYAGACAATCCACTTGGTGTCAAATANCGAACGGCGACATAKGCCTCAAGCCCATTATAGTTTTYTGGCCCGCCCGTCCGTAYCTCNGCAGGCCCTGGAGYGCCCCTTCGTCCGCGGAGTGGATGTAGACCGYCGTTGCCTGGCCCKTCCTKCTCCGGCGATGATYTTAAYTACGTACCATAGTATAYCACCCCTCTGCCGCGGTTCATACRCAGAGTACTGCTCTCTAYAGGRYRCATGGATYGCCTCMAACATCGAA
>step_V13267_PI591352_A
GCGCTTAAAGGAAAAACCTACTCTCGAGACTTGAGGTACGGACGTCATTTGACTAACATGCAGTGAGGCACTAGAGGTAGKTCCGCCTGACGGCTAGGATTGYGTTCGGGGCATGAAACCCCGGGGGGGTGCCTCCTAGACGCATAAGAGCGGCTCGACAGGTGTRGAATTACGGGTTCGGCTGCATYAAAGGAATATAATTCGGTATACARTGAAGGTGCTTCGGGACGAGCATGAATGACTCGATAACCCAACAGTGTGATCGCCKACAATGCCCACATTTGGTKTGGACGGCTCTGGCGTTARCGTCCGACGGGGGCCCCCRAGGGACTCCTACGCAAGGTCAGCTTTCTGTGCTACAGGGCCCTTTAGTAGCGTCCCCTCRCCTCTCCAGGCAGTGCYTACCCCCCCAACCAAATCCCACGCACGTCCGTGGACGATAACCTACTYGCCATGCCACACTTCATRTCAATCCCCCCCTAACTGGACCTCATGAATCCCCTCGAACGCGCGCGCCGGAGCAAGCATTCGCCGYAATAGATCGGACAYCCAGTTGATTCGAGATTACGCGTGYCTGAACCRCATACGGCTGGGCYGACAGTCGAATMCTCCCATCGCAAATTCTTGTGGGGCCGAATACCCAAYCTTAAGCAATGTGRACAGGTCTMCCGTTGGCACGTCCCRRAATGCGTAATTTGTCGCAYAAGACTGAAAGGGACCCCACCGCCCAACTACGGCCGCTCTCGGTGATGGAGYGGGTGTTCGTACATCGTACTGCTGKTTCGTGTGCGRTGGCCTTGCCCTGCGTCCAGTCTATAATTAAAACTCTRGACTGCACCACTATAACCCATCCGGTKCTGCTATTGGAAGGAGTCGGGCTCYAATTGTARTACGCGACCTTGATAAAACCCATGGTCCTCGGAGTCAGAGAACAAAACTGAGCTCCGAGCGTGGCGTCCGGCAAATCGGTGCTGATGTCCACAGCCGCGGAGCATGGTCTCTACAAGCATTTGCAACTTTCCACAAGGTGATCGCTGGGTCCTRGCGTACCTGCCCATGGTACAAGTGGTTTGRGGAGGMCTATCGTTAGCCTCGCAGAGGATTAGCGGACGGAGGAGATGGCCCYCGGAYTGGGCGAACTAARTTCTGCGAYGTAGATGGRAGAAGATRCGMAGTATGGGAGGGCAGCAGGACGMCTCCGGGTGCGATCTCTAAAGGAGACGACCCTTAAACGAGGAAGCTCTYCTTTTTGCCACTGCTCATACGTGGTGACGAGGTGTAGGCTCAGTCCAYATGAGTGACYGCCGCCCAAGGGCAAGTTGGTTAGTGGGAGCCGTAGCAGTACACACGTTTACCGAGAAGCTAGATCGCCATTCAACCATTGCCTCCAGACAACYCCTTTGGTATCAAGTATTGAACTGCGACGTATGCCCCRGACCCGTTATAGTCCCCTGACCTACTCRTACGTACCTCAACGRGYTCTGGATTGTCCCTTCGTCCGCKGGTTGGATGTGGACCRCCACTGTCCATCCTGTCTCTCTTAGGCAGCGATCNTARTTATATACCRTAACAGACCGCCCCCCCACCACAGTTCGTACGTGAGKTGTTGCTCTNAGCAGGRCAMATGGRTCGCCTTCAGCGTCGAA
>step_V12646_Grif7750_A
AAGCTTGGAGGAAAAGTCTGCTATCGAGACTYGAGGTACGRACGTCATTTGACTGAAATGCAACGAGNCACCAGGGGTAGKTCCGCCTGACGGCTAGGATTRTGTTCGGGGCACGAGACCCCGGGGGGGCACCTCCCGGACGCATAAGAGCGGTTTGACAGATGTGTAATGACGGGTCCNGCTACATCGGAGGAGGACAATGCGGTAGGYAGTGAGGGTGCTTCGAGACGGACACGAATGACTAGACAACCCAACCATGTAATCGCCTACAGTACCCACATCTGATKCGGACGGCTCTRGCGTTARCACTTGATGGGGGCCCCCRARGGACTCTCAYGCARGGTCAGCTTTCCGTGCTATAGGGTCCCTTAACGGCGTCTCCCTRCCTCTCCAGGTAGTGCCTACCCCCCCAACCAAACCCCACGCACGTCMGCGGACGACGAYTTACCTGCCATRCCACACTTCATGTCAATCCCCCCCTAACTGGATCTCACGAATCCCCCCGAGCGCGCGCGCCGGAGCAAGCATTCGCCGTAATAGATCGGRCAYCCAGTTGGGTYGAGATTACGAATTCCTGAGCCRYATCCGGCTAGGCYGATANCAGCATACCCCCACCGCAGATTCTTGTGGGACYGAATACACAACCTTGAGCAATTTGAGCGAGCTTCCCGCTGGCCTACCCCAAAATGCGCGATTTATCGCAYAAGGCTGAMAGGGACCCCACCGCCCCACTATGGCCGCTCTCAACGACGGAGCGGATGTTCGCACATCGTATTGCTGTTCCATGCGCAGCGGCCCCACCCTGCGTCCAGYCTATAATCAAAACYATGGACTGCACCACTATAGTCCATAAGGTKCTGCTATTGTAAGGAGTCGGGCNCYAATTGCAGTACGTGACTTCGGTAAAACCCATGGTTCCCGGAGTCAGAGAACGAAACTGAACTCTGAGCGTAGCGCYCGGCAAACAGGTGCTGGTATCCACAGCCGCTGAGCCYGGTAGCNACAGGCATTTGCAACTTTCCACAAGGTGATCGCTGGGTCCTRGTGTACCTACCCATGGTATGGGTGGTCTGGGGAAGACTATCGTTAGCCTCGCRAAAGATCAGCGGGCGGAGGGGATGGCCCYCAGAYCGGGTAAACTGARTTCTGCGAYGTAGCTAGRAGAAGATACAMAGTATGGGAGGGCCGCAGGANGACTCCGGGTGCGATCTCTAAAGGAGACGACCCTTAAAYAAAGAAGCTCTCCTTTTTGCCGCTGCTCATACGTGGTGACAAGGTGTAGGTTCAKTCCACATGAATGACTGCCGCCCAAGGGCAAGTTGGTTAGTKAGAGCCGTGGAAGTATACACGCTGRCCGAGAAGCTGGATCGCCATTCAACCATTACCTCCGGACAACCCCTTTGGTGTCAAGKATTGAACTACGACGTATGCCCCRGACCCGTTAYAGTCCCCTGATTTRCTCGCACGTAYCTTAGCGGGYTCTGGATTGCCCCTTCGTTCGCKGGTTGGATGTGGACCGCCACTGTCCGTCCCGTCTCTATCAGGCAGCAATCTTAATTATATACCRTAACAGACCGCCCCCCCACCACAGTCCGTACGTGAGKTGTCGCTCTGAGCAGGACACATGGATCGYCYTCCRCGTCGAC
>step_Ve13256_PI666097_A
GCGCTTAAAGGAAAAAYCTRYTMTCGAGACTTGAGGTACGGACGTCATTTGACTAACATGCAGTGAGGCACTAGAGGTAGKTCCGCCTGACGGCTAGGATTGYGTTCGGGGCATGAAACCCCGGGGGGGTGCCTCCTAGACGCATAAGAGCGGCTCGACAGGTGTRGAATTACGGGTTCGGCTGCATYAAAGGAATATAATTCGGTATACARTGAAGGTGCTTCGGGACGAGCATGAATGACTCGATAACCCAACAGTGTGATCGCCKMCAATGCCCACATTTGGTKTGGACGGCTCTGGCGTTARCGTCCGACGGGGGCCCCCRAGGGACTCCTACGCAAGGTCAGCTTTCTGTGCTACAGGGCCCTTTAGTAGCGTCCCCTCRCCTCTCCAGGCAGTGCYTACCCCCCCAACCAAATCCCACGCACGTCCGTGGACGATAACCTACTYGCCATGCCACACTTCATRTCAATCCCCCCCTAACTGGACCTCATGAATCCCCTCGAACGCGCGCGCCGGAGCAAGCATTCGCCGYAATAGATCGGACAYCCAGTTGATTCGAGATTACGCGTGYCTGAACCRCATACGGCTGGGCYGACAGTCGAATMCTCCCATCGCAAATTCTTGTGGGGCCGAATACCCAAYCTTAAGCAATGTGRACAGGTCTMCCGTTGGCACGTCCCRRAATGCGTAATTTGTCGCAYAAGACTGAAAGGGACCCCACCGCCCAACTACGGCCGCTCTCGGTGATGGAGYGGGTGTTCGTACATCGTACTGCTGKTTCGTGTGCGRTGGCCTTGCCCTGCGTCCAGTCTATAATTAAAACTCTRGACTGCACCACTATAACCCATCCGGTKCTGCTATTGGAAGGAGTCGGGCTCYAATTGTARTACGCGACCTTGATAAAACCCATGGTCCTCGGAGTCAGAGAACAAAACTGAGCTCCGAGCGTGGCGTCCGGCAAATCGGTGCTGRTGTCCACAGCCGCGGAGCATGGTMTCTACAAGCATTTGCAACTTTCCACAAGGTGATCGCTGGGTCCTRGCGTACCTGCCCATGGTACAAGTGGTTTGRGGAGGMCTATCGTTAGCCTCGCAGAGGATTAGCGGACGGAGGAGATGGCCCYCGGAYTGGGCGAACTAARTTCTGCGAYGTAGATGGRAGAAGATRCGMAGTATGGGAGGGCAGCAGGACGMCTCCGGGTGCGATCTCTAAAGGAGACGACCCTTAAACGAGGAAGCTCTYCTTTTTGCCACTGCTCATACGTGGTGACGAGGTGTAGGCTCAGTCCAYATGAGTGACYGCCGCCCAAGGGCAAGTTGGTTAGTGGGAGCCGTAGCAGTACACACGTTTACCGAGAAGCTAGATCGCCATTCAACCATTGCCTCCAGACAACYCCTTTGGTATCAAGTATTGAACTGCGACGTATGCCCCRGACCCGTTATAGTCCCCTGACCTACTCRTACGTACCTCAACGRGYTCTGGATTGTCCCTTCGTCCGCKGGTTGGATGTGGACCRCCACTGTCCATCCTGTCTCTCTTAGGCAGCGATCCTARTTATATACCRTAACAGACCGCCCCCCCACCACAGTTCGTACGTGAGKTGTTGCTCTGAGCAGGRCAMATGGRTCGCCTTCAGCGTCGAA
>step_V13260_PI666098_A
GCGCTTAAAGGAAAAACCTACTCTCGAGACTTGAGGTACGGACGTCATTTGACTAACATGCAGTGAGGCACTAGAGGTAGKTCCGCCTGACGGCTAGGATTGYGTTCGGGGCATGAAACCCCGGGGGGGTGCCTCCTAGACGCATAAGAGCGGCTCGACAGGTGTRGAATTACGGGTTCGGCTGCATYAAAGGAATATAATTCGGTATACARTGAAGGTGCTTCGGGACGAGCATGAATGACTCGATAACCCAACAGTGTGATCGCCKMCAATGCCCACATTTGGTKTGGACGGCTCTGGCGTTARCGTCCGACGGGGGCCCCCRAGGGACTCCTACGCAAGGTCAGCTTTCTGTGCTACAGGGCCCTTTAGTAGCGTCCCCTCRCCTCTCCAGGCAGTGCYTACCCCCCCAACCAAATCCCACGCACGTCCGTGGACGATAACCTACTYGCCATGCCACACTTCATRTCAATCCCCCCCTAACTGGACCTCATGAATCCCCTCGAACGCGCGCGCCGGAGCAAGCATTCGCCGYAATAGATCGGACAYCCAGTTGATTCGAGATTACGCGTGYCTGAACCRCATACGGCTGGGCYGACAGTCGAATMCTCCCATCGCAAATTCTTGTGGGGCCGAATACCCAAYCTTAAGCAATGTGRACAGGTCTMCCGTTGGCACGTCCCRRAATGCGTAATTTGTCGCAYAAGACTGAAAGGGACCCCACCGCCCAACTACGGCCGCTCTCGGTGATGGAGYGGGTGTTCGTACATCGTACTGCTGKTTCGTGTGCGRTGGCCTTGCCCTGCGTCCAGTCTATAATTAAAACTCTRGACTGCACCACTATAACCCATCCGGTKCTGCTATTGGAAGGAGTCGGGCTCYAATTGTARTACGCGACCTTGATAAAACCCATGGTCCTCGGAGTCAGAGAACAAAACTGAGCTCCGAGCGTGGCGTCCGGCAAATCGGTGCTGATGTCCACAGCCGCGGAGCATGGTCTCTACAAGCATTTGCAACTTTCCACAAGGTGATCGCTGGGTCCTRGCGTACCTGCCCATGGTACAAGTGGTTTGRGGAGGMCTATCGTTAGCCTCGCAGAGGATTAGCGGACGGAGGAGATGGCCCYCGGAYTGGGCGAACTAARTTCTGCGAYGTAGATGGRAGAAGATRCGMAGTATGGGAGGGCAGCAGGACGMCTCCGGGTGCGATCTCTAAAGGAGACGACCCTTAAACGAGGAAGCTCTYCTTTTTGCCACTGCTCATACGTGGTGACGAGGTGTAGGCTCAGTCCAYATGAGTGACYGCCGCCCAAGGGCAAGTTGGTTAGTGGGAGCCGTAGCAGTACACACGTTTACCGAGAAGCTAGATCGCCATTCAACCATTGCCTCCAGACAACYCCTTTGGTATCAAGTATTGAACTGCGACGTATGCCCCRGACCCGTTATAGTCCCCTGACCTACTCRTACGTACCTCAACGRGYTCTGGATTGTCCCTTCGTCCGCKGGTTGGATGTGGACCRCCACTGTCCATCCTGTCTCTCTTAGGCAGCGATCCTARTTATATACCRTAACAGACCGCCCCCCCACCACAGTTCGTACGTGAGKTGTTGCTCTGAGCAGGRCAMATGGRTCGCCTTCAGCGTCGAA
>step_V13672_PI599179_A
GAGCTTAAAGGAAAAACCTATTATCGAGACTTGAGGTACGGACGTCATTTGACTAGCATGCAATGAGGCACTAGAGGTAGKTCCGCCTGACGGCTAGGATTGYGTTCGGGGCATACAACCCCGGGGGGGTGCCTCCTAGACGCATAAGAGCGGCTCGGCAGGTGTAGAATTACGGGTTCGGCTGCATYAAAGGAATATAATTCGGTATACARTGAAGGTGCTTCGGGACGAGCATGAATGACTCGATARCCCAACAGTGTGATCGCCTACAATGCCCACATTTGGTKCGGACGGCTCTGGCGTTARTGTCCGACGGGGGCCCCCRAGGGACTCCTACGCAAGGTCAGCTTTCTGTGCTACAGGGCCCTTTAATAGCGTCCCCTCRCCTCTCCAGGCAGTGCCTACCCCCCCAACCAAACCCCACGCACGTCCGTGGACGACAACCTACCTGCCATGCCACACTTCATRTCAAKCCCCCCCTAACTGGACATCATGCATCCCCTCGAACGCGCGCGCCGGAGCAAGCATTNGCCGYAATAGATCGGACAYCCAGTTGATTCGAGATTACGAGTGYCTGAACCRCATACGGCTGGGCYGACAGTCGAATMCTCCCATTGCAAATTCTTGTGGGGCCGAATACCCAAYCTTAAGCAATGTGRACAGGTCTACCGTTGGCACGTCCCRRAATGCGTAATTTGTCGCAYAAGACTGAAAGGGACCCCACCGCCCAACTACGGCCGCTCTCGGTGATGGAGYGGGTGTTCGTACATCGTACTGCTGKTTCGTGTGCGRTGGCCTCGCCCTGCGTCCAGTCTATAATTAAAACTCTRGACTGCACCACTATAACCCATCCGGTKCTGCTATTGGAAGGAGTCGGGCTCYAATTGTARTACGCGACCTTGATAAAACCCATGGTCCTCGGAGTCAGAGAACAAAACTGAGCTCCGAGCGTGGCATCCGGCAAATCGGTGCTGATGTCCACAGCCGCGGAGCATGGTCTCTACAAGCATTTGCAACTTTCCACAAGGTGATCGCTGGGTCCTRGCGTGCCCACCCATGGTACAAGTGGTTTGRGGAAGACTATCGTTAGCCTCGTRGAGGATTAGCGTACGGAGGAGATGGCCCYCGGAYCGGGCGAACTAARTTCTGCGAYGTAGATGGRAGAAGATRCGMAGTATGGGAGGGCAGCAGGACGMCTCCGGGTGCGATCTCTAAAGGAGACGACCCTTAAACGAGGAAGCTCTYCTTTTCGCCACTGCTCATACGTGGTGACGAGGTGTAGGTTCAGTCCAYATGAGTGACYGCCGCCCAAGGGCAAGTTGGTTAGTGGGAGCCGTGGAAGTATACACGTTGACCGAGAAGCTAGATCGCCATTCAACCATTGCCTCCAGACAACCCCTTTGGTATCAAGTATTGAACTGCGACGTATGCCCCRGACCCGTTATAGTCCCCTGACCTACTCGCACGTACCTCAACGRGYTCTGGATTGCCCCTTCGTTCGCKGGTTGGATGTGGACCRCCACTGTCCATCCTGTCTCTCTTAGGCAGCGATCCTARYTATATACCRTAACAGACCGCCCCCCCACCACAGTTCGTACGTGAGKTGTTGCTCTGAGCAGGRCAMATGGRTCGCCTTCAGCGTCGAA
>step_V13693_PI599180_A
GAGCTTAAAGGAAAAACCTATTATCGAGACTTGAGGTACGGACGTCATTTGACTAACATGCAATGAGGCACTAGAGGTAGKTCCGCCTGACGGCTAGGATTGYGTTCGGGGCATGAGACCCCGGGGGGGTGCCTCCTAGACGCATAAGAGCGGCTCGRCAGGTATRGAATTACGGGTCCGGCCGCATYAAAGGAATATAATTCGGTATACARTGAAGGTGCTTCGGGACGAGCATGAATGACTCGATARCCCAACAGTGTGATCGCCKMCAATGCCCACATTTGGTKCGGACGGCTCTGGCGTTARTGTCCGACGGGGGCCCCCRAGGGACTCCTACGCAAGGTCAGCTTTCTGTGCTACAGGGCCCTTTAGTAGCGTCCCCTCRCCTCTCCAGGCAGTGCYTACCCCCCCAACCAAATCCCACGCACGTCCGTGGACGATAACCTACTYGCCATGCCACACTTCATRTCAAKCCCCCCCTAACTGGACCTCATGAATCCCCTCGAACGCGCGCGCCGGAGCAAGCATTCGCCGYAATAGATCGGACAYCCAGTTGGGTCGAGATTACGMGTGYCTGAGCCRCATACGGCTGGGCYGACAGTCGAATMATCCCATTGCARATTCTTGTGGGGCCGAATACCCAANCTTAAGCAATGTGRACAGGTTTACCGTTGGCACGTCCCRRAATGCGTAATTTATCGCAYAAGACTGAAAGGGACCCCACCGCCCAACTACGGCCGCTCTCGGTGATGGAGYGGGTGTTCGTACATCGTACTGCTGKTTCGTGTGCGRTGGCCTTGCCCTGCGTCCAGYCTATAATTAAAACTCTRGACTGCACCACTATAACCCATCCGGTKCTGCTATTGGAAGGAGTCGGGCTCYAATTGTARTACGCGACCTTGATAAAACCCATGGTCCTCGGAGTCAGAGAACAAAACTGAGCTCCGAGCGTGGCATCCGGCAAATCGGTGCTGATGTCCACCGCCGCGGAGCATGGTCTCTACAAGCATTTGCAACTTTCCACAAGGTGATCGCTGGGTCCTRGCGTACCTGCCCATGGTACAAGTGGTTTGRGGAGGMCTATCGTTAGCCTCGTRGAGGATTAGCGGACGGAGGAGATGGCCCYCGGAYTGGGCGAACTAARTTCTGCGAYGTAGATGGRAGAAGATRCGMAGTATGGGAGGGCAGCAGGACGMCTCCGGGTGCGATCTCTAAAGGAGACGACCCTTAAACGAGGAAGCNCTYCTTTTCGCCACTGCTCATACGTGGTGACGAGGTGTAGGTTCAGTCCAYATGAGTGACYGCCGCCCAAGGGCAAGTTGGTTAGTGGGAGCCGTAGAAGTATACACGTTGACCGAGAAGCTGGATCGCCATTCAACCATTGCCTCCAGACAACCCCTTTGGTATCAAGTATTGAACTGMGACGTATGCCCCRGACCCNTTATAGTCCCCTGACCTACTCRTACGTACCTCAACGRGYTCTGGATTGTCCCTTCGTTCGCKGGTTGGATGTGGACCRCCACTGTCCATCCTGTCTCTCTTAGGCAGCGATCCTARTTATATACCRTAACAGACCGCCCCCCCACCACAGTTCGTACGTGAGKTGTTGCTCTGAGCAGGRCAMATGGRTCGYCTTCAGCGTCGAA
>glan_K30091_PI468336_D
ACGTCCGGGAAAGGAGTCCGCCCGTAAAGCCYTGGGCATAGATGTTCTCCAACTAAAGTGCAGCGCAATACCAGGGGCAGGCTCGCNTGGCGGCTAGGGCTGTATTCGTTGCGCACGGCCAAGGGGGGACACTTCCCGGACTCACGAGGGCAATCTGATAGACRTGTAACGACGARCTCGACTATGTCGGGGGGAGACAGCGCGTCAGACAATACGAGCGCCCCGAGRTAGACACGCGCRACTCGACRRCCCGMCCAGGYARTTGCCTACGGTACCCACCTCCAATGCGGACGGCTCCGGTGTTAGCACTCGACAGRGGCCCTCGAGGGGCTTTTATACGGGACCCGAGGCCCATGCCATAAATTACCCTAGCGATGCCTCCCCGCCTTGTTRGGTCGGAAYGGCCCCCACGACTAAACCCTMCACATGTCCGTGAATGACGACTTACCTACCGTATCAYACTTCATGGCAAKCCTCTCCTAGCCGGATATCACGAGTCATCTTGAGCGTGCGCGCTGARGTARRTATTCGCTGTAGCAKATCGAATACCCAGCCGGTTCTAGGTTGCGCGCTCCTAGGCCRYCTCCATCTAGNCYAATMACAGCGGAMCCTNGTTGCCGACTCCCGTGGAGTCGAGTGTATGACCTTGAGCGACGTGAACGAGCCTACTATCAATMCACCCCAAAACACGCGACCTGYCGCRCAAGGCTGAAAAAGGYCCCCTAACTCAGCTGTAGCCGTTTTCAACGACAGAACGGACGCTTACACATTGTATCGCTGTTTCATGCGCAGCAGCCCCACCCTGCGTCCGGNNTACAATCACGGYCCTAGGCCGCACCACTATGATCCATACGGCTYTGCTGTTAGGAGGGGTCGGGCTCCGGTCRCAGTGCGTACTCTCAGCGACACCCGCGGCTTCCGACGYAGGGAAACGAGGATAAATTCNGGGCGTGGTGCCCGGTAGACCAGTGTCAGCAGCCACAGCCGCGGAGTATANGCGCTACAGACATTTTCAACCTTTCACAAGGTGAGCGCTAGTTCCTGGTGTGCTTATCCGTTGCGCGAGTGATTTGGGGAAGAANAGCGCCAATATCGTRGAGAACYAGCGGATGGAAGGTATRGCCYTTAGRYCTGACGGCCTAARTCCCRCRACGTAGCGAGGAAAATATACGCAGTATGGGAGGKCCGAAKKACGACTCCRTGTGCGGTCTCTGGRGGAGRCGAACATTAAACGAAGGGTATCTCCKNGTCGCCGCTTCCCATACTTGACGGCGAGGCGTAGACTAGNTCCAYCTAAGTGACTGCCACTCAAGGGTGAGTTGGGCGGTTGGAGCTGTGTAGGTCTGCNCACCTATAGAGCATCTGAGTCGCCGTTCAGTCGTTACTTCCAGACAATCCCTTTNGTGTCAAGTACCGAAYGGCGACGTATGCTTCAAATCCGTGGTAGTTYCCTRGCCCGCTAGTACATAYATCAGCGGGCTCTGAATTGCCCCTTCGTCCGCGGAGTGGATGYRGACCGCCACTGTCCGTCCCGTCCTTCTCCGGCGGTNATCTTAATYACATATCGTAGTAGAYCACCCCYCCGCCGCGRYTTGTACGCGAAGCRCTGCTCTCTACAGNRYACATGGATYGCCCCCCACGYCRMA
>glan_K30098_PI468341_D
ACGTCCGGGAAAGGAGTCCGCCCGTAAAGCCYTGGGCATAGATGTTCTCCAACTAAAGTGCAGCGCAATGTCAGGGGCAGTCTCGCTTGGCGGCTAGGGCTGTATTCGTTGCGCACGGCCAAGGGGGGACACTTCCCGGACTCACGAGGGCAATCTGATAGACRTGTAGCGACGARCTCGACTATGTCGGGRGGAGACAGCGCGTCAGACGATACGAGTGCCCCGAGATAGACACGCGCRACTCGACRRCCCGMCCAGGTAATTGCCTACGGTACCCACCTCCAATGCGGACGGCTCCGGTGGTAGCACTCGACAGRGGCCCTCGAGGGGCTTTTATACGGGACCCGMGGCCCATGCCATAAATTACCCTAGCGATGCCTCCCCGCCTTGTTRGGTCGGAAYGGCCCCCACGACTAAACCCTMCACATGTCCGTGAATGACGACTTATCTACCGTATCATACTTARTGGCCAGCCTCTCCTAGCCGGGTATCACGAGTCATCTTGNGCGTGCGCGCTGARGTARRTATTCGCTGTGGCAKATCGAATACCCAGCCGGTTCTAGGTTGCGCGCTCCTAGGCCRYATCCATCTAGGCYAATMACAGCGGAMCCTNGTTGCAGACNCCCGTGGAGTCGGGTATATGACCTTGGGCGACGTGAACGNGCCTAATATCAATMCACCCCAAAACACGCGACCTGYCGCRCAAGGCTAAAAAAGGYCCCCTNACTCAGCTGTAGCCGTTTTCAACGACAGAACGGACGCTTAYACATTGTATCGNTGTTTCATGCGCAGCAGCCCCACCCTGCGTCCGGNMTACAATCACGGYCCTAGGCCGCACCACTATGATCCATACGGCTCTGCTGTTAGGAGGGGTCTGGATCCGGTCRCAGTGCGTACTCTCAGCGACACCCGCGGCTTCCGACGYAGGGAAACGAGGATAAATTCYGGGCGTGGTGCCCGGTAGACCAGTGTCAGCAGCCACCGCCGCGGAGCATAGGCGCTACAGACATTTTCAACCTTTCACAAGGTGAGCGCTAGTCCCTGGTGTGCTTATCCGTTGTACGAGTGNTTTGGGGAAGAACAGCGCCAATATCGTRGAGAACYAGCGGATGGAAGGTATGGCCTTTAGAYCGGATGGCCTAAGTCCCRCRACGTAGCGAGRAAAGTATACGCGGTATGGGAGAKCCGAATTACGACTCCRTGTGCGGTCTCTGGRGGAGNCGAACATTAAAYGAAGGGTACCTCCKTGTCGCCGCTTCCCATACTTGACGGCGAGGCGTAGACTAGTTCCANCTAAGTGATTGCCACTCAAGGGTGAGTTGGGNGGTTGGAGCTGTGTAGGTCTGTGCGCCTATAGAGCAGCTGAGCCGCCGTTCAGTCGTTACTTCCAGACAATCCCTTTGGTGTCAAGTACCGAAYGGCARTGTAKGCTTCAAATCCGTGGTAGTTYCCTRGCCCGCTAGTACATAYATCAGCGGGCTCTGAATTACCCCTTCGTCCGCGGAGTGGATGTRGACCNCCACTGTCCGTCCCGTCCTTCTCCGGCGGTRATYTTAATCACATATCGTAGTAGAYCACCCCYCCGCCGCGRNTTGTACGCGAAGCGCTNCTCTCTACAGGRYACATGGNTYGCCTCCCACGYCGAA
>glan_K30100_PI468343_D
ACGTCCGGGAAAGGAGTCCGCCCGTAAAGCCCTGGGCATAGATGTTCTCCAACTAAAGTGNAGCGCAATGTCGGGGGCAGGCTCGCTTGGCGGCTAGGGCTGTATTCGTTGCGCAAGGCCAAGGGGGGACACTTCCCGGACTCACGAGGGCAANCTGATAGACRTGTAACGACGARCTCGACTATGTCGGGGGGAGACARTGAATCAGACGATACGAGCGCCCCGAGATAGACACGCGCRACTCGACRRCCCGMCCAGGYAATTGCCTACAGTATCCACCTCCAATGCGGACGGCTCCGGTGTTAGCACTCGACAGRGGCCCTCGAGGGGCTTTTATACGRGACCCGNGGCCCATGCCATAAATTACCCTAGCGATGCCTCCCCGCCTTGTTRGGTCGGAACGGCCCCCACGACTAAACCCTMCACATGTCCGTGAATGACGACTTACCTACCGTATCATACCTCATGGCCGKCTTCCCCTAGCCGGGTATCACGAGTCATCTTGAGCGTGCGCGCTGAGGTARRTATTCGCTGTGGCAKATCGAATACCCAGCCGGTTCTAGGTTGCGCGCTCCTAGGCCRNCTCCATCTAGGCYAATMACAGCGGAMCCTCGTTGCCGACTCCCTTGGAGTCGAATGYMTGACCTTGGGCGACGTGAACGAGCCTACTATCAATMCACCCCAAAACACGCGACCTGYCGCRCAAGGCTGAAAAAGGYCCCCTMACTCAGCTGTAGCCGTTTTCAACGACNGAACGGACGCTTAYACATTGTATCGCTGTTTCATGCGCAGCAGCCCCACCCTGCGTACGGNCTACAATCACGGYCCTAGGCCGCACCACTATGATCCATACGGCTCTGCTGTTAGGAGGGGTCTGGATCCGGTCRCAGTGCGTACTCTCAGCGACACCCGCGGCTTCCGACGYAGGGAAACGAGGATAAATTCYGGGCGTGGTGCCCGGTAGACCAGTGTTAACAGCCACNGCCGCGGAGCATAGGCGCTACAGACATTTTCAACCTTTCACAAGGTGAGCGCTAGTTCCTGGTGTGCTTATCCGTTGCGCGAGTGATTTGGGGAAGAANAGCGCCAATATCGTRGAGAACCNACGGATGGAAGGTATGGCCTTTAGAYCTGATGGCCTAAGTCCCRCRACGTAGCGAGRAAAGTATATGCGGTATGGGAGGKCCGAATTACGACTCCRTGTGCGGTCTCTGGRGGAGNCGAACATTAAACGAAGGGTCTCTCCGTGTCGCCGCYTCCCATACTTGACGGCGAGGCGTAGACTAATTCYAYCNAGNTAATTGCCACTCAAGGGTGAGTTGGNCGGTTGGAGCTGTGTAGGTCTACGCGCCTATCGAACATCTGGGTCGCCGTTCAGTCGTTACTTCCAGACAATCCCTTTGGTGTCAAGTACCGAAYGGCGACGNAKGCTTCAAATCCGTGGTAGTTYCCTRGCCCGCTAGTACATAYATCAGCGGGCTCTGAATTACCCCTTCGTCCGCGGAGTGGATGTRGACCRCCACTGTCCGTCCCGTTCTTCTCCGGCGGTRATYTTAATYACATATCRTAGTAGAYCACCCCYCCGCCGCGRYTTGTACGCGAAGCGCTGCTCGCTACAGGRYAMAYGGAYYGYCCCCCACGYYRAA
>card_Wi1285_Grif14253_A
ACATCCGGGGAGAAAGTCCGCCAGTAAAACTTTGGRCATARATGTTCCCCAACGAGAGCGTGACGAAACACCAAAGGCGGGTCCATTTGGCGGATAGGGCCGCATTCGTGGAGCGAGGCTACGGGAGGATGCCYCCCGAGCTCGCGAAGGCGACTTGATAGACGCGTAACGACGGGTTTGGCTATATCGAGGAGGGACAGCGCGKTAGGCGACGAGAATGCCTCAAGATGGACACAAATGATTCAACAAYYYAACAATGTAATTGCCTACGGTACCTACATTTGACGCGAAAGGCTCCGACTGCAGCACTCGATGGGTATTCTCGAAAGGCTCTCGCGCGAGGTCARAGTTCCATGCTACAAATTCACCTCGCGGTGCCTCTCCGYCTTTTTAGGTCGTGCCGAMCCCAACAACCAAACCCTACACACGTCCAYRAATGACGACTTMCCTGYCATGCCACACTTCATNKCAATCCCCCCTTAGCCGGATCTCACAAGGCCCCTTGRACACACGTGCCGGAGCAAGCATTCTCNATAGTAKATYAAACATYCGGCTGGTTCGAGGTTACACATGCCGGGGACRYACCYGTTTGGACYGCTAGCAGCATAMCMCCRTCGCAAACCATTGTGGGGTCGAACACCTAACCTCGAGMAATGTGAGCGAGCCTMCTGCTAGTACATCCTAANGCACGCGATCCGTCGCACAAAGCTGGAAGGGACCTACTCACTCCGCCGTGTTCGCTTGTAACGGCAGAGCAGACATYCGTANGTCGTRTCGTTGTTTCGCGCGCAACATCCCCAANCTGCGTACGGTCCACAMCCCCGGTTCGATACCGCGTCGTTATGATCCATAAGATGCTTACGTTAGAAGGAGTTTGGCYCYGATCGCGRCGCGCGATCTCGGCGGCACCTGCGGTTCCCAACGTCAGAGAACGAAACGGAGCTCTGGTTGCAACGCCAAGTAACCCATCATTAGTAGCCACCTTTTCTAAGCCTGGTAGCCACAGGCATTTGCAACTTTTCACAAGGTGATCGCTGGGTCCTGACGTGCCCNCCTGTGATATAGATAATCTTGGGRAGNCTATCGTTAGCATCGYAGCGGCTTNGCRTACGGAGGGGATGGACCYCNGATCGAGCGAACTANRTTCTGCAATGCGGCTAGAAGAGGATACGCARTACGTGAGAGCCACATGANGCYTCCGGNCACTATCTCTAAAGGAGACGMCCCTTAAATGAGGAGGCTCTYCTYTTTGCTATTGTTCATACGTGATGATGAGACKTRGGCTCAGCTCRCAYGAGTGACTACCATTCAGGGGCACGTTGGTTATTGRGCGTCGTAGCAGTACACACAYCGRCCGAGAAGCCGGATCGCCGYTCCATCATTGCTTCCGGATMCCCCCTTTAGTGTCAGGTATTGGACTGAGGCGCGTACCCCGGACYCGTTATAGTCCCTTGATCCACTCGTATGTRCCTCANYGGGCTCTGGAGTGTCTCTTCGTCCGCGGGGNGRACACGGACCGCCACCGTCCATTCTGTCTCTACTCGGTAGCGATCTCAACCATATACCRTGGNAGACCACTCCCCCAAYGCAGCCCGTGCGTGAGKTRTCGTTCTCTGCAGGRCACATRGATCGCCTTCARCGTCGAA
>card_Wi1286_Grif14254_A
ACGTCTGGGGANGRNGTCCGCCAGTAGAGCCYTGTGCATAGMYGTTCCCCAACTGGCGCGTGGTGAAACATCAARGGCGGGCCCATTNKRCGGATAGGGCCGCATTCGTGGCACAAGGCCCMGGGAGGACGCCTCCCGAGCTTGCGGAGGCGATTTAATAGACGCGTAATGGMGAGTTTGGCTATATCGGGGGGGNAYAGTGCGGTAGGCGATGAGARTGCCTCAAGATGGACACAAATGATTCAACAATCTAACCATGTAACTTCCTACGGTACCYACATTTGACTCGARAGGCTCCGACTGTGGCACTTGATGGGTATTCTCGAAAGGCTCTCACGCNAGGTCARAGKCNCATGCTNCAAAKTCACCTNRNGGTGCCTCTCCRCCTTTCTAGNTCGTGCCGAMCCCAACAACCAAACCCTCCACACGTCCATAAATGACGACTCMCCTGYCATGCCNCACTTCATGTCAATCCCCCCCTAGCCGGGTCTCACAAGNCCCCTCGGACGCACGTGCCGGAGCAAGCATTCTCYATAGTAKGCCAAACATTCGGYTGGGTCGAGGTNGNAAATGCNGNGGCTRYACACGTTTGGACYGATCGCAGCATAMCCCCATCGCAAACCATTGTGGGGCCGAATACCTAACCYCGAGMGATTTGARCGAACCCACTGCTANTACATCCTAAAGNACGCGATCCGTCGCNCAAAGCTGAAAAGGACCTCMTCACNCCGCCGTGTTCGCTTGCAACGACAGAGCNGACATTCGTACRTCGTRTCGTGGTTTCGCGCRYAGTATTTCCACCATGCATACGGTCCACACCNACGGTCCGAGACCGCGCCGTTATGATCCATAAGATGCTTACRTTAGAGGGAGTCTGGCTCYGATCGCGRCGNGTGATCTCGGCGACACTTACGGTTCCCGACGTCAGAGAACGAAACGGAGCTCTGGGTGCAACGCCAAKTAACCCNGCATTAGCRGCCACCGCTTCKAAGCCTGAGATCTACAGGCATTTGCAACTTTCCACAAGGTGATCGCTGGGTTCTGRCGTRCCCACCCATTATATNGATGACCTTGGGGAGACTATCGTTAGCCTCGCAGCGGCTTAGCGNACGGAGGGGATGGACCCYGGAYCGAACRAACTAGGTTCTGCAATGCGGCTAGAAGAGGATACGCGGTACGTGAGATCAACATGGAGATTCCGGRCACTATTTTTAAAGGAGACGCCCCTTAAACGRGGAGGCTCTYCTCTTTGCTATTGTTCATACGTRGTGATAAGACGTRGGCTCAGTYCACATGAGTRACTRCCAYTCAGGGGCACGTTGGTTATTGAGCGTCGTAGMAGTAYACACATTNACCGAGAAGCYGGATCGNCGTTCAANCATTGCCTCCGGATACCCCCTTNAGTGTCAGGTATTRGACTGAGGCGCGTGMCCCAGAYYAGTTATGGTCCCTGGATTCACTCGYATGKACCTCAATGGGCTCTGGAGTGCNTCTTMGTNCRCGAAGTNRACACGGATCGCCACYGTACATTCTGTCTCTCCTCGGTNGNAATCTCAACCATATACCRTARTGGACCACTTTCCCAAYGCAGCTCGTGCGTGAGKTGTCKTTCTCTGCAGGRCACATRGATCKCCTTCAGCGTCGAA
>helo_K30031_PI468146_A
GMGCTTAARGGARRARTTTACCAGTAAGACTTGGGGTACGGACATTATTTGGCTAAAATGCAATGAGGCACTAGAGGTAAGTTCGCTTGACGAATGGGACCGTGTTCATGGCATACGACCCCGGGGGGACACCTCCCGGACTCATGAGAGCGGCTTGGCAGATGTGTAATTACGGGTTYGGCCATATYAAAGGAATATAATTCGGTATACARTGAAGGTGCTTCGGGACGAGCATGAATGACTCGATAACCCAACAGTGTGATTGCCTACAATGCCCACATTTGGTKTGGACGGCTCTGGCGTTGRCGYCCGACGGGGRCYCYCRAGGGACTCYYACGCGAGGTCARCGTTCTGTGCTACAGGGCCCTTTAGTAGCGTCCCCTCRCCTCTCCAGGCAGTGCYTACCCCCCCAACCAAATCCCACGCACGTCCGTGGACGATAACCTACTYGCCATGCCACACTTCATRTCAATCCCCCCCTAACTGGACCTCATGAATCCCCTCGAGCGCGCGCACCGGAGCAAGCATTCGCCGYAATAGATCGGACAYCCAGTTGATTCGAGATTACGCGTGYCTGAACCRCATACGGCTGGGCYGACAGTCGAATMCTCCCATCGCARATYCTTGTGGGACCGAATACACAAYCTTAAACAATGTGRACAGGTCTMCCGTTGGCACGTCCCRRAATGCGTAATTTGTCGCAYAAGACTGAAAGGGACCCCACCGCCCAACTACGGCCGCTCTCGGTGATGGAGYGGGTGTTCGTACATCGTACTGCTGKTTCGTGTGCGRTGGCCTTGCCCTGCGTCCAGTCTATAATTAAGACYCTRGACCGCACCACTATAATCCACAAGGTKCTGCTATTGGAAGGGGTCGGGCTCYGGTTGCARTACGCGACCTTGATAAAACCCATGGTCCTCGGAGTCAGAGAACAAAACTAAGCTCCGAGCGTGGCGTCCGGCAAATCGGTGCTGATGTCCRCAGCCGCTRAGCCTGGTATCTACAAGCATTTGCAACTTTCCACAAGGTGATCGCTGGGTCCTRACGTACCTGCCCATGGTACAAGTGGTTTGRGGAGGMCTATCGTTAGCCTCGCAGAGGATTAGCGGACGGAGGGGATGGCCCYCGGAYTGGGCGAACTAARTTCTGCNACGYAGMTGGRAGAAGATRTGCGGTATGGGAGGGCAGCAGGACGMCTCCGGGTGCGATCTCTAAAGGAGACGACCCTTAAACGAGGAAGCTCTYCTTTTTGCCGTTGCTCATACGTGGTGACGAGGCGTAGGTTCAGTCCAYATGAGTGACYGCCGCCCAAGGGCAAGTTGGTTAGTGGGAGCCGTAGCRGYACACACGTTTACCGGGAAGCTAGATCGCCATTCAACCATTGCCTCCAGACAACYCCTTTGGTATCAAGTATTGAACTGCGACGTATGCCCCRGACCCGTTATAGTCCCCTGACCTACTCRTACGTACCTCAACGRGYTCTGGATTGTCCCTTCGTCCGCKGATTGGATGTGGACCRCCACTGTCCATCCCGTCCCTACCAGGTAGCAATCTTARTYATATACCRTAACAGACCGCCCCCCCACCACAGTTCGTACGTGAGKTGTTGCTCTSAGCAGGRCAAATGGRTCGCCTTCARCGTCGAA
>card_Wi1287B_Grif14275_A
ACGTCCGGGGAGGAAGTCCGCCAGTAAAGCCCTGGGCATARACGTTCCCCAACTGGAGCGTGATGAAGCATCAGAGGCGGGCTCATTTGACGAAGAGGGCCGCATTTGTGGCACAAGGCCACGGGGGGATGCCTCCCGAGCTTGCGGAGGCGATTTAATAGACGCGTAACGAAGGGTTTGGCTATATCGGGGGGGGACAGTGCGGTAGGCGATGMGGGTGCCTCAAKATGGACACAAATGATTCAACAATYYAACCATGTANCTTCCGACNGTACCTACCTTTGACGCGAACGGCTCCGACTGTGGCACTCGATGGGTATTCTCGAAAGGCTCTCAYGCGGGGTCARAGGTTCATGCTGCAAATTCACCTCATGGTGCCTCTCCRCCTTTCTAGTTCGTACCGAACCCAACAACCAAACCCTCCACACGTCAATAAATGACGACTCCCCTGTCATGCCACACTTAATGNCAATCCCCCCCTAGCCAGACCTCACAAAGCCCCTTGGACGCACGTGCCGGAGCAAGCATTCTCCAYAGTAKACCGAACATTCGGTTGAGTCGAGGTTGAACATGCCGAGGACRYACCCGTTTGGACYGATAGCATCATAACCCCGTCGCAGACCCTTGTGTGGCYGAAYACCTAACTCCGAGCGCTTTAAACGAACCCMCTGCYAGTACATCCTAAAGTACGCGATCCGTCGCACAAAGCTGAAAAGGACCTCCTCACCCCGTCGTGTTCGCTTTCAACGACAGAGCGGATATTCGTACGTCGTRTCGTTGTTTCGCGCGCAGCATCCCCAACATGCGTACGGTCCACACCNACGGTCCGAGACCGCGCCGTTATGATCCATAAGATGCTTACATTAGAGGGAGTCGAACYCYGGTCGCARCACGCGCTCTTGGCGACACTTGCGGTTCCCGACGTCAGAGAACGAAACGGAGCCCTGGGTGCAACGCCAATCAACCCAGCATTAGCAGCCGTCGCTGCTAAGCCTGGGATCTACAGGCATTTGCAACCTTCCRCAAGGTGATCGCTGGGTTCTGACGTGACTACCCGTTGTATRGATGACCTTGGGGAGNCTATCGTTAGCCTCGCAGCGGCTTCGCGTACGGAGAGGATGGACCCCGGAYCGGNCGAACTGGGTTCTGCAATGCGGCTAGAAGAGGATACGMGGTACGTGAGAGCAACATGAAGATTCCGGRCACTATCTTTAAAGGAGACGCCCCTTAAACGAGGAGGCTCTYCTTTTTGCTATTGTTCATACGTRGTGATAAGACTTRGGCTAAGTCCACCTGAGTRACTACCGCTTAGGGRCACGTTGGTTATTGAGCGCCGTAGCAGTACACACACTGRCCGAGAAGCCAGATTGCCGYTCAATCATTGCCTCCGGATACCCTCTTCAATGTCAGGTATTAGACTGAGGCGCGTGMCCCGGATYAGTTATGGTCCCTTGATTCACTCGTATGGRCCTCAACGGGCTCTGGCGYGTCTCTTCGTCCNCGAAGTARACACGGATCGCCACTGTACATTCTGTCTTTCCTCGGTAGTAATCTCAATTATATACCRTAGCAGACCACTTTCCCAAYGCAGCTCGTGCGTGAGGTGTCGCTCTCTGCAGGRCACATRAATCGCCTTCARCGTCGAA
>helo_K30036yf_PI468147_A
GCGCTTGGAAGGGAAATTTGTTATCGAGACTTGAGACACGGNCGTTATTTGACGAAAATGCAGCGAGGCGCCAGAGGTAGKTCCGTCTGACGAATAGGATTGTGTTCGGGGCGCGAAACCCCGGGGGGACACCTCCCGGACGCATAAGAGCGGTTCGACAGGTGTGTAATGACGAGTCCGGCTACATCGGAGGAGGGTGATGCGGTGGACGRTGAGAGTGCTTCGGGACGGACACAAATGACTARACAACCCAATCATGTAATCGCCTACAGTACCCACATTTGATTCGAACGACTCTRGCGTTARCATTTGACGGGGGCCCCCRARGGACTCTCAYGCGAGGTCARCTTCCTATGCTATAGGGTCCCCTAACGGCGTCCCCTTRCCTCTCTAGGTAGTGCCTACCCCCCCGACCAAACCCCACGCACGTCMGCGGATGACGACTTACTTGTCATGCCACACTTCATGTCAATCCCCCCCTAACTGGATCTCATGAATCCCCTCGAGTACGCGCGCCGGAGCAAGCATTCGCCGTAACAGATCGGACAYCCAGTTGGGTCGAGATTACGAGTTCCTGAGCCRYATCCGTCTGGGCYGATAACCGCATMCCACCATCGCAGATCCCTGTGGGGCCGAAYGCCCGACCTTGAGCACTTTGRGCGAGCTTCCCGCTAGCACATCCTRAAATACGCGATTTATCGCAYAAGGCTGAMAGAGGCTCCACCGCCCCGCTATGGCCGCTCTCRATGACAGAGCGGACGTTCGTGCATTGTATCGCTGKTCCATGCGCAGCGGCCTCACCCTGCGTCCAGYCTATAATCAAAACYATGGACTGCACCACTATAATCCACAAGGTGCTGCTATTGTAAGGAGTTGGACTCYAATTGCAGTACGTGACTTCGGTGAAACTCATGGTTCCCGAAGTCAGAGAACGAAACTGAACTCTGGGCGTAGCACCCGGCAACCAGGTGCCGGTATCCACCGCCGCTGAGCCYGGTATCTACAGGCATTTGCAACCTTCCACAAGGYGATCGCTGGGTCCTRGTGTAACTACCCATGGTACGAGTGATCTGGGGAAGACTATCGTTAGCCTCACAAAGGATCAGCGTACGGAGGGGATGGCCCYCGGAYCGGGCGAACTGGGTTCTGCRAYGTAGCTGGRAGAAGATRTACGGTATGGGAGAGCCGCAGGACGATTCCRGGTGCGATCTCTAAAGGAGACGACCCTTAAAYAAAGAGGCTCTTCTTTTTGCCGCTGCTCATACGTGGTGACGAGGTGTAGGCTCAGTTCACATGAGTGACTGCCGTTCAAGGRCAAGTTGGTTAGTGAGAGCCGTGGAAGTATACACATTTACCGGGAAGCTGGATCGCCATTCAACCATTGCCTCCAGACAACCCCTTTGGTGTCAGGTATTGAACTAAGACGTATGCCCARGACCCGTTATAATCCCNTGATYCACTCGTACGTACCTCAGCGGAYTCTGGATTGCTCCTTCGTTCGCKGGTTGGATGTGGAYCGCCACTGTCCGTCTCGTCTCTCTTAGGCAGCGATCTTAAYTATATACCRTAATAGACCGYCCCCCCACCACAGTCCGTACGTGAGKTGTTGCTCTGAGCAGGRCACATGGATCGTCYNCCGCGTCGAA
>card_Wi1290_PI681078_A
ACATCCGGGNAGGGGGTCCGCCAGTAGAGCCCTGTGCATARATGTTCCCCAACGAGAGCGTAACGCAACATCAAAGGCGGGCCCACTCTGCGGCTAGGGCCGCATTCGTGGAGCGAGGCCAAGGGGGGACGCCTCCCGAGCTCGCGGAGGCGATTTAATAGACGCGTAACGGCGAGCTCGGCTACATCGGGGGGGKACAATGCGGTAGGCGATGCGAGTGCCTCAAGATGGANACAAATGATTCAACAATYCAACCATTTAACTTCCTACGGTACCCACATYTGACTCGAGAAGCTCCGACTGTAGCACTTGATGGGTATCCTCGAAAGGCTCTCGCGCGARGTCARAGTTCCATGCTACAAATTCACCTCGCGGTGCCTCTCCRCCTTTCTAGGTCGTACCGAACCCAACAACCAAACCCTACACACGTCCGCAAATGACGACTTCCCTGCCATGCCGCACTTCATGTCAATCCCCCCCTAGYCNGGCCTCACAAGGCCCCTTGGGCGCATGTGCCGGAGCAAGCATTCTCCATAGCAKGCCGAACAYTCGRTTGGTTCGAGGTTGCACATTCCGGGGCTRYACCCGTTTGGACYGATCGCCGCATMACACCGTCACARGCTATTGTGTGGCCGAATACATAACYTCGAGCGATTTGAGCGAGCCTCATGCTAGTMCATCCTAAAGCACGCGATTCGTCACNYAGRGCTGAAAAGGACCTCCTCACTCCGCCGTGTTCGCTTGTAACGGCAGAGCAGACATYCGTACGTCGTATCGCGGTTTCGCGCGYAGCATCCCCRMCATGNRTCCGRYCCACAACCACGGTCCGAGACCGCGCCGTTATGATCCATAAGATGCTTACGTTAGGGGGAGTCTGGCYCYGATCGCGRTGCGNGATCTCGGCGACACTTACGGTTCCCAACGTCAGAGAACGAAACGGAGCTCTGNTTGCAACGCCAATTAACCCAGCATTAGCGGCCACCTTTTCTGAGCCTGAGAGCCACAGGCATTTGCAACCTTTCACAAGGTGATCGCTGGGTTTTGACGTAMYTAYCTGTGGTATGGATAATCTTGGGGAGACTATCGTTAGCCTCGCAGCGAATTAGCGGACGGAGGGGATGGMCCYCGGAYCGAGCGAACTAGGTTCTGTAATGCGGCTAGAAGAGGATACAMGGTACGTGAGGTCCACATGAAGCTTCCGGRCACTATCTYTAAAGGAGACGCCCCTTARACGAAGAGGCTCTYCTYTTCGCTATTGTTCATACGTRRTGATGAGACTTRGGTTCAGCTCACCTGAGTGACTACCGCTCAGGGGCACGTTGGTTAGTGNGCGTCGTAGCAGTACACACATCTACCGAGCATCNAGATCGCCGTTTAACCATTGCCTCCGGATACCCCCTTTAGTGTCAGGTATTGGACTAAGGCGCGTACCCCGGACYAGTTATAGTCCCTKGATCCACTCGTATGTACCTCAGTGGGCTCTGGCGYGCCTCTTMGTCCGCGAATTARACGTGGATCGCCACCGTACATTTTGTCTCTCCTCGGTAGCAATCTCAATCATATACCRTGGTAGACTACCTTCCCAAYGCAGCTCGTGCGTGAGGTGTCTCTCTCTGCAGGACACATRNATCGCCTTCAGCGTCGAA
>helo_V6326_PI476043_A
GAGCTTAAGGGAGGAGTTTACCAGTAAGACTTGGGGTACGGACATTATTTGGCTAAAATGCAATGAGGCACTAGAGGTAAGTTCGCTTGACGAATGGGACCGTGTTCATGGCATACGACCCCGGGGGGACACCTCCCGGACTCATGAGAGCGGCTTGGCAGATGTGTAATTACGGGTTTGGCCATATYAAAGGAATATAATTCGGTATACARTGAAGGTGCTTCGGGACGAGCATGAATGACTCGATAACCCAACAGTGTGATCGCCKMCAGTGTCCACCTTTGGTKTGGACGGCTCTGGCGTTGRCGCCCGACGGGGACTCTCRARGGACTCTCAYGCGAGGTCAGCTTTCTGTGCTACAGGGCCCTTTAGTARCGTCCCCCCRCCTCTCCAGGCAGTGCYTACCCCCCCAACCAAATCCCACGCACGTCCGTGGACGATAACCTACTYGCCATGCCACACTTCATRTCAATCCCCCCCTAACTGGACCTCATGAATCCCCTCGAACGCGCGCGCCGGAGCAAGCATTCGCCGTAGTAGATCGGACAYCCAGTTGATTCGGGATTACGCGTGYCTGAACCRCATACGGCTGGGCYGACAGTCGAATMCTACCACCACAGATCCTTGTGGGACCGAATACACAACTTTAAACAATGTGRACAGGTCTMCCGTTGGCACGTCCCRRAATGCGTAATTTGNCGCAYAAGACTGAAAGGGACCCCACCGCCCAACTACGGCCGCTCTCGGTGATGGAGYGGGTGTTCGTACATCGTACTGCTGKTTCGTGTGCGRTGGCCTTGCCCTGCGTCCAGTCTATAATTAAGACYCTRGACCGCACCACTATAATCCACAAGGTKCTGCTATTGGAAGGGGTCGGGCTCYGGTTGCARTACGCGACCTTGATAAAACCCATGGTCCTCGGAGTCAGAGAACAAAACTAAGCTCCGAGCGTGGCGTCCGGCAAATCGGTGCTGATGTCCGCAGCCGCTRAGCCTGGTATCTACAAGCATTTGCAACTTTCCACAAGGTGATCGCTGGGTCCTRACGTACCTGCCCATGGTACAAGTGGTTTGRGGAGGMCTATCGTTAGCCTCGCAGAGGATTAGCGGACGGAGGAGATGGCCCYCAGAYTGGGCGAACTAARTTCTGCAACGCAGCTGGRAGAAGATRCGMAGTATGGGAGGGCAGCAGGACGMCTCCGGGTGCGATCTCTAAAGGAGACGACCCTTAAACGAGGAAGCTCTYCTTTTTGCCACTGCTCATACGTGGTGACGAGGCGTAGGTTCAGTCCAYATGAGTGACYGCCGCCCAAGGGCAAGTTGGTTAGTGGGAGCCGGGGCGGCACACACGTTTACCGGGAAGCTAGATCGCCATTCAACCATTGCCTCCAGACAACYCCTTTGGTATCAAGTATTGAACTGCGACGTATGCCCCRGACCCGTTATAGTCCCTTGATCTACTCRTACGTACCTCAACGRGYTCTGGATTGTCCCTTCGTCCGCKGATTGGATGTGGACCRCCACTGTCCATCCCGTCCCTACCAGGTAGCAATCTTARTTATATACCRTAACAGACCGCCCCCCCACCACAGTTCGTACGTGAGKTGTTGCTCTCAGCAGGRCAMATGGRTCGCCTTCARCGTCGAA
>kuhl_K30034yf_PI468167_A
GAGCTTGGAGAGGAAATTTGCTATCGARACYCGAGACACGGACGTTATTCGACGAACATGCAACGAGGCGCCAGAAGTAGTTCCGTCTGACGACTAGGATCGTGTTCGGGGCGCGAGACCCCGGGGGGACACCTACCGGACGCATAAGAGCGGTTCGACAGATGTGTAATGACGGGTTCGGCCACATCGGAGAGGGATGGTGCGGTGGGCGGTGAGAGTGCCTCGAGACGGACACGAATGACTAGACAACCCAACCATGTAATCGCCTACAGTACCCACATCTGATTCGGACGGCTCTRGCGTNAGCGTYTGACGGGGGCCCCCRARGGACTCTTACGYGAGGTCAGCGTTCTATGCTATAGGGTCCCCTAACGGCGTCYCCTYRCCTCTCYAGGTAGTGCCTACCCCCCCRACCAAACCCCACGCACGTCCGCGRATGACGCCTTACTTRCYATGCCRCACTTMAKGTCAATCCCCCCYTAACTGGATCTCATGAATCCCCTCGAACGCGCGCGCCGGAGCAAGCATTAGCCGTAACAGATCGGRCAYCCAGTTGRGTCGAGATTACGAGTTCCTGAGCCRCATMCGTCTGGGCYGATAGCMGCATMCCCCCAYYGCAGATCACTGNGGGACCGAAYGCCCAACCTTGARCACTTTGRGCGAGCTTACTGCCGGCACATCCCRAAATACGCGATTTGTCGCAYAAGGCTGAMAGANGCTCCACCACCCCGCTATGGCCGCTCTCGATGACAGAGCGGACGTTCGCACATTGTATCGCTGKTCCATGCGCAGTGGCCCCGCCCTGCGTCCAGYCTATRATTAAAACYATGGACTGCACCACTATAATCCACAAGGTKCTGCTATTGTAAGGAGTCGGACTCYAAKTGCAGTACGCGMCTTCGGTGAAACCCATRGTTCCCGGAGTCAGAGAACGAAACTRAACTCCGRGCGTAGCACCCRGYAAATAGGTGTTRGTGTCCACAGCCGCTGRGCCTGGTAGCTACAGGCATTTGCAACTTTCCACAAGGTGATNGCTGGGTCCTRGTGTACTCACCTATGGTACGAGTGATCTGGGAAAGACTATCGTTAGCCTCGTAAAGGATTAGCGGACGGAGGRGNTGGCCCYCAGAYCGGGCGAACTGGRTTCTGCRAYGTAGCTGKRAGAAGATATGCAGTATGGGAGGGCCGCATGACGACTCCGGGTGCGATCTCTAAAGGAGACGACCCTTAAAYRAAGARGCYCTYCTTTTYGCCACTGCTCATACGTGGTGACGAGGTGTANGCTCAGTCCACATGARTGACTGCCGCYCAAGGRCAAGTTGGTTAGTGAGAGCCGTGGCAGTAYACACGTTGACCGAGMAGCTGGATCGCCGTTCAACCATTRCCTCCGGACAACCCCTTTGGTGTCAGGTATTGAACTGCGACGCATGCCCCRGACCCGTTATGGTCCCCTGATTCACTCGTACGTACCTCAGCGGGYTCYGGATTGCYCCTTCGTTCGCKGGGTGGATGTGGAYCGCCACTGTCCGTCCCGTCTCTCTTAGGCAGCGATCTTAAYTATATACCRTAACAGACCRCCCCCCCACCACAGTCCGTACGTRARKTGYYGCYYTSAGCNGGACACATGGATCGTCTTCMGCGTCGAA
>helo_V6331_PI476045_A
GAGCTTGGAGAGAAAGTCTGTTATCGAGACCCGAGGTACGRACGTTCTTTNACGRACGTGCAATGAGGCGCTAGGGGTAGKTCCRCTTGRCGRMKAGGATTGTGTTCGGGGCATGAGACCCCGGGGGGGCACCTCCCGGACGCATAAGAGCGGTTCGANAGRTGTGTAATGACGAGTYCGGCCACATCGGAGAGGGATNRCGCGGTAGACARTGAGAGTGCCTCGAGACGGACACGAATGAYTCGACRACCCAATCATGTAATCKCCTACAGTACCCACATYTGATKYGGACGGCTCTRGCGGTAGCATCTGACRGGGGCCCCCRARGGACTCTTAYGYGAGGTCAGCGTTCCATGCTATAGGGTCCCYTAGTGRCGTCCCCTTRCNTCTCTAGGTAGTGCCTACCCCCCCAACCAAACCCCACGCACGTCMGCGAACGACGCCTTACCTGCCATGCCACACTTCAKRTCAATCCCCCCCTAACTGGATCTCATGAATCCCMTCGAACGCGCGCGCCGGAGCAAGCAKTCTCCGTAACAGATCGGACATCCAGTTGGGTCGAGGTTANGAATTCCTGAGCYRYATACGKCTGGGCYGATAACCGMATMACCYCATYGCARATTCTTGTGGGACCGAAYACCCGACCTTNAGCAATTTGRACGAGCTTACYGCNRGCACATCCCAAAATACGCGATTTGTCRCAYAAGGCTGAMAGGGACCCCATCGCCCAACTATGGCCGCTCTCRACGACGGAGCAGACGTTCGCGCATCGTATCGCTGTTCCATGCGCAGTRGCCCCACCCTGCNTCCAGYCTATRATCAAGACTCTGGACTGCACCACTATAATCCACAAGATGCTNCTATTGTAAGGGGTCGGGCTCYGAKTGYARTACGTGACTTTGGTGAAACCCATGGTTCCCGGAGTCAGAGAACGAAACTGAACTCTGRGCGTAGCACYCGGTARATAGGTGTTANTGTCCACCGCCGCTGARCCTGGTATCTACRGGYATTTGCAACTTTCCACAAGGYGATCGCTGGGTCCTRGTGTGCCTACCTATTATGTGAGTGGTTTGGGAAAGACTATCGTTAGCCTCATAGAGGATCAGCGGACRGARGRGATGGMCCYCRGAYCGGGTRAACTGGGNTCTGCRAYGTAGCTGGRAGAAGATRTAMGRTATAGGAGGKCCGCATGACGACTCCGGGTGCGATCTCTAAAGGAGACGACCCTTRAACAAAGAAGCTCTYCTTTTTGCCGCTGCTCATACTTGGTGACAAGGTGTAKGTTCAGCTCACATGAGTGANTGCCGYTCAAGGGCAAGTTGGTTAGTGAGAGCCGTGGAAGTACACACGTTTRCCGAGAAGCYAGATCGCCRTTCAAYCATTGCCTCCAGACAACCCCTTTGGTGTCAGGTATTRAACTRNGACGTATGCCCCRGACCCGTTATAGTCCCCKGATCCGCTCGTACNTRYCTCAGCGGGYTCTGGATYGCCTCTTCGTTCGCKGGTTGGATGTGGACTGCCACTGTCCGTCCCGTCCTTCTCAGGCAGCGATYYTARYTATATACCRTAATAGACCGCCCCCCCACCACAGTCCGTACGTGAGKTGTCGCTCGGAGCAGGRCACATGGATCGYCTTCAGCGTCGAC
>step_V13824_PI599186_A
GAGCTTAAAGGAAAAACYTACCATCGAGACTYGAGGTACGGATGTTCTTTGACTAACATGCAACGAGGCACTAGAGGTAGTTCCGCCTGACGGCTAGGATTGYGTTCGGGGCATGAAACCCCGGGAGGGTGCCTCCTAGACGCATAAGAGCGGTTCGGCAGGTATGTAACGACGGGTTCGGCTGCATYAGAGGGGTATGATTCGGTATACARTGCGGGTGCTTCGAGACGNGCATGAATGACTCGATAACCCAACCATGTGACCGTCTACAATGCCCACATTTGATKCGGACGGCTCTGGCGTTARCACCCGACGGGGGCCCCCRAGGGACTCCTACGCGAGGTCAGCTTTCCGTGCCATAGGGCCCTTTAGTAGCGTCCCCTCRCCTCTCCAGGCAGTGCCGACCCCCCCAACCAAACCCCACGCACGTCCGTGGACGACAAYTTCCTTGCCATGCCACACTTCATRTCAATCCCCCCCTAACTGGACCTCATGCATCCCCTCNAGCGCGCGCGCCGGAGCAAGCATTAGCCGTAATAGATCGGACAYCCAGTTGAGTCGAGATTACGCGTGCCTGAGCCRCATACGGCTGGGCYGACAGTCGAATMCTCCCATCGCAGATTCTTGTGGGGCCGAATACACAAYCTTAAACAATGTGAACAGGTTTCCTGTTGGCACGTCCCRRAATACGTGATTTATCGCAYAAGACTGAAAGGGACCCCACCGCCCAACTACGGCCGCTCTCGGCGATGGAGCGGATGTTCGTGCATCGTACTGCTGKTTCATGCGCGRCGGCCCCGCCCTGCGTCCAGTCTATAATCAAGACTATGGACTGCACCACTATAACCCATCCGGTGCTGCTATTGGAAGGAGTCGGGCTCYAATTGTARTACGCGACTTTGGTAAAACCCATGGTCCCCGGAGTCAGAGAACAAAACTGAGCTCCGGGCGTAGCGTYCAGCAAATCGGTGCTGATGTCCGTAGCTGCGRAGCCTGGTATCTACAAGCATTTGCAACCTTCCRCAAGRYGATCGCTGGGTCCTRGTGTACCTGCCCATGGTACAAGTGGTCTGGGGAAGACTATCGTTAGCCTCGCAGAGGATTAGCGTACGGAGGAGATGGCCCTCGGAYTGGGCAAACTAGRTTCTGCGAYGTAGATGGRAGAAGATRCGCAGTATGGGAGGGCAGCAGGACGMCTCCGGGTGCGATCTCTAAAGGAGACGACCCTTAAAYGAGGAAGCTCTCCTCTTCGCCACTGCTCATACGTGGTGACAAGGTTTAGGCTCAKTCCACATGAGTGACYGCCGTCCAAGGGCAAGTTGGTTAGTGGGAGCCGTGGCAGTATACACGTTGACCGAGAAGCTGGATCGCCGTTCAACCATTGCCTCCAAACAACCCCTTTGGTATCAAGTATTGAACTGCGACGTATGCCCCAGACCCGTTATGATCCCCTGATCTACTCGCACGTACCTCAGCGRGYTCTGGATTGCCCCTTCGTTCGCGGGTTGGATGTGNACCRCCACTGTCCATCCTGTCTCKCTCAGGCAGCGATYTTAAYTATATACCRTAATAGACCGCCCCCCCACCACAGTTCGTACGTGAGKTGTCGCTCTGAGCAGGACACMTGGRTCGCCYTCAGCGTCGAA
>step_V13840_A
GAGCTTAAGGAAAAAACCTACTATCGAGACTYTAGGTACGGACGTCATTTGACTAACATGCAACGAGGCACTAGAGGTAGKTCCGCCTGACGGCTAGGATTGYGTTCGGGGCATAAAACCCCGGGGGGGTGCCTCCTAGACGCATAAGAGCGGTTCGGCAGATGTGGAACGACGGGTTCGGCTACATCGAAGGGGTATAATTCGGTATACARTGCGGGTGCTTCGAGRCGAGCATGAATGACTCGATAATCCAACAGTGTAACCGTCTACAATGCCCACATTTGATKCGGACGGCTCTGGCGKTARTGTCTGACGGGGGCCCCCRAGGGACTCCTACGCGAGGTCAGCTTTCCGTGCCACAGGGTCCCTTAGTAGCGTCCCCTCRCCTCTCCAGGCAGTGCCGACCCCCCCAACCAAACCCCACGCACGTCMGTGGACGACGAYTTACTTGCCATGCCACACTTCATRTCAAKCCCCCCCTAACTGGACCTCATGCATCCCCTCGAGCGCGCGCGCCGGAGCAAGCATTMTCCGTAATAGATCGGACAYCCAGTTGAGTCGAGATTACGAGTGYCTGAACCRCATACGGCTGGGCYGACAGTCGAATMCCCCCATCGCAAATTCTTGTGGGGCCGAATACACAGYCTTARACACTGTGAACAAGTTTCCTGTTGGCACGTCCCARAATGCGTGATTTGTCGCAYAAGACTGAAAGGGGCCCCACCGCCCAACTACGGCCGCTCTCGGCGATGGAGCGGATGTTCGTACATCGTATTGCTGTTTCATGCGCGRCAGCCTTGCCCTGCGTCCAGTCTATAATNAAGACTATGGACTGCACCACTATAACCCATAAGGTKCTGCTATTGTAAGGAGTCGGGCTCYAATCGTARTACGCGACTTCGATAAAACCCATGRTCCCCGGAGTCAGAGAACAAAACTGAGCTCCKAGCGTAGCGTCCGGCARATCGGTGCTGATGTCCACAGCTGCGGAGCCTGGTCTCTACAAGCATTTGCAACTTTCCACAAGRYGATCGCTGGGTCCTRGTGTACCCGCCCATGGTGCAAGTGGTCTGGGGAAGACTATCGTTAGCCTCGCAGAGGATTAGCGGACGGAGGAGATGGCCCYCGGAYTGGGCAAACTAAGTTCTGCGAYGTAGATGGRAGAAGRTACGMAGTATGGGAGGGCAGCAGGACGMCTCCGGGTGCGGTCTCTAAAGGAGACGACCCTTAAAYGAAGAAGCTCTYCTTTTCGCCACTGCTCATACGTGGTGACAAGGTTTAGGTTCAGTCCAYATGAGTGACYGCCGCCCAAGGRCAAGTTGGTTAGTGGGAGCCGTGGCAGTATACACGTTGACCGGGAAGCTGGATCGCCGTTCAACCATTGCCTCCAAACAACCCCTCTGGTATCAAGTATTGAACTGCGACGTATGCCCCAGACCCGTTATGGTCCCCTGATCTACTCRTACGTAYCTTAGCGRGYTCTGGATTGCTCCTTCGTNCGCKGNTTGGATGTGGACCRCCACTGTCCATCCTGTCTCTCTTAGGCAGCGATCTTAAYTMTATACCGTAATAGACCGCCCCCCCACCACAGTTCGTACGTGAGKTGTNGCTCTGAGCAGGACACATGGATCGCCNTCAGCGTCGAA
>step_V13844_PI599189_A
GAGCTTAAGGAAAAAACCTACTATCGAGACTYTAGGTACGGACGTCATTTGACTAACATGCAACGAGGCACTAGAGGTAGKTCCGCCTGACGGCTAGGATTGYGTTCGGGGCATAAAACCCCGGGGGGGTGCCTCCTAGACGCATAAGAGCGGTTCGGCAGATGTGGAACGACGGGTTCGGCTACATCGAAGGGGTATAATTCGGTATACARTGCGGGTGCTTCGAGACGAGCATGAATGACTCGATAATCCAACAGTGTAACCGTCTACAATGCCCACATTTGATKCGGACGGCTCTGGCGKTARTGTCTGACGGGGGCCCCCRAGGGACTCCTACGCGAGGTCAGCTTTCCGTGCCACAGGGTCCCTTAGTAGCGTCCCCTCRCCTCTCCAGGCAGTGCCGACCCCCCCAACCAAACCCCACGCACGTCMGTGGACGACGAYTTACTTGCCATGCCACACTTCATRTCAAKCCCCCCCTAACTGGACCTCATGCATCCCCTCGAGCGCGCGCGCCGGAGCAAGCATTNTCCGTAATAGATCGGACAYCCAGTTGAGTCGAGATTACGAGTGYCTGAACCRCATACGGCTGGGCYGACAGTCGAATMCCCCCATCGCAAATTCTTGTGGGGCCGAATACACAGYCTTARACACTGTGAACAAGTTTCCTGTTGGCACGTCCCARAATGCGTGATTTGTCGCAYAAGACTGAAAGGGGCCCCACCGCCCAACTACGGCCGCTCTCGGCGATGGAGCGGATGTTCGTACATCGTATTGCTGTTTCATGCGCGRCAGCCTTGCCCTGCGTCCAGTCTATAATTAAGACTATGGACTGCACCACTATAACCCATAAGGTKCTGCTATTGTAAGGAGTCGGGCTCYAATCGTARTACGCGACTTCGATAAAACCCATGRTCCCCGGAGTCAGAGAACAAAACTGAGCTCCKAGCGTAGCGTCCGGCAAATCGGTGCTGATGTCCACAGCNGCGGAGCCTGGTCTCTACAAGCATTTGCAACTTTCCACAAGRYGATCGCTGGGTCCTRGTGTACCCGCCCATGGTGCAAGTGGTCTGGGGAAGACTNTCGTTAGCCTCGCAGAGGATTAGCGGACGGAGGAGATGGCCCYYGGAYTGGGCAAACTAAGTTCTGCGAYGTAGATGGRAGAAGRTACGMAGTATGGGAGGGCAGCAGGACGMCTCCGGGTGCGGTCTCTAAAGGAGACGACCCTTAAAYGAAGAAGCTCTYCTTTTCGCCACTGCTCATACGTGGTGACAAGGTTTAGGTTCAGTCCAYATGAGTGACYGCCGCCCAAGGRCAAGTTGGTTAGTGGGAGCCGTGGCAGTATACACGTTGACCGGGAAGCTGGATCGCCGTTCAACCATTGCCTCCAAACAACCCCTCTGGTATCAAGTATTGAACTGCGACGTATGCCCCAGACCCGTTATGGTCCCCTGATCTACTCRTACGTAYCTTAGCGRGYTCTGGATTGCTCCTTCGTNCGCKGNTTGGATGTGGACCRCCACTGTCCATCCTGTCTCTCTTAGGCAGCGATCTTNAYTMTATACCGTAATAGACCGCCCCCCCACCACAGTTCGTACGTGAGKTGTCGCTCTGAGCAGGACACATGGATCGCCYTCAGCGTCGAA
>step_HLK410_PI338280_A
GCGCTTAAAGGAAAAACCTACTCTCGAGACTTGAGGTACGGACGTCATTTGACTAACATGCAGTGAGGCACTAGAGGTAGKTCCGCCTGACGGCTAGGATTGTGTTCGGGGCATGAAACCCCGGGGGGGTGCCTCCTAGACGCATAAGAGCGGCTCGACAGGTGTRGAATTACGGGTTCGGCTGCATYAAAGGAATATAATTCGGTATACARTGAAGGTGCTTCGGGACGAGCATGAATGACTCGATAACCCAACAGTGTGATCGCCKMCAATGCCCACATTTGGTKTGGACGGCTCTGGCGTTARCGTCCGACGGGGGCCCCCRAGGGACTCCTACGCAAGGTCAGCTTTCTGTGCTACAGGGCCCTTTAGTAGCGTCCCCTCRCCTCTCCAGGCAGTGCYTACCCCCCCAACCAAATCCCACGCACGTCCGTGGACGATAACCTACTYGCCATGCCACACTTCATRTCAATCCCCCCCTAACTGGACCTCATGAATCCCCTCGAACGCGCGCGCCGGAGCAAGCATTCGCCGYAATAGATCGGACAYCCAGTTGATTCGAGATTACGCGTGYCTGAACCRCATACGGCTGGGCYGACAGTCGAATMCTCCCATCGCAAATTCTTGTGGGGCCGAATACCCAAYCTTAAGCAATGTGRACAGGTCTMCCGTTGGCACGTCCCRRAATGCGTAATTTGTCGCAYAAGACTGAAAGGGACCCCACCGCCCAACTACGGCCGCTCTCGGTGATGGAGYGGGTGTTCGTACATCGTACTGCTGKTTCGTGTGCGRTGGCCTTGCCCTGCGTCCAGTCTATAATTAAAACTCTRGACTGCACCACTATAACCCATCCGGTKCTGCTATTGGAAGGAGTCGGGCTCYAATTGTARTACGCGACCTTGATAAAACCCATGGTCCTCGGAGTCAGAGAACAAAACTGAGCTCCGAGCGTGGCGTCCGGCAAATCGGTGCTGATGTCCACAGCCGCGGAGCATGGTCTCTACAAGCATTTGCAACTTTCCACAAGGTGATCGCTGGGTCCTRGCGTACCTGCCCATGGTACAAGTGGTTTGRGGAGGMCTATCGTTAGCCTCGCAGAGGATTAGCGGACGGAGGAGATGGCCCYCGGAYTGGGCGAACTAARTTCTGCGAYGTAGATGGRAGAAGATRCGMAGTATGGGAGGGCAGCAGGACGMCTCCGGGTGCGATCTCTAAAGGAGACGACCCTTAAACGAGGAAGCTCTYCTTTTTGCCACTGCTCATACGTGGTGACGAGGTGTAGGCTCAGTCCAYATGAGTGACYGCCGCCCAAGGGCAAGTTGGTTAGTGGGAGCCGTAGCAGTACACACGTTTACCGAGAAGCTAGATCGCCATTCAACCATTGCCTCCAGACAACYCCTTTGGTATCAAGTATTGAACTGCGACGTATGCCCCRGACCCGTTATAGTCCCCTGACCTACTCRTACGTACCTCAACGRGYTCTGGATTGTCCCTTCGTCCGCKGGTTGGATGTGGACCRCCACTGTCCATCCTGTCTCTCTTAGGCAGCGATCCTARTTATATACCRTAACAGACCGCCCCCCCACCACAGTTCGTACGTGAGKTGTTGCTCTGAGCAGGRCAMATGGRTCGCCTTCAGCGTCGAA
>step_V7377_PI497578_A
GCGCTTAAAGGAAAAACCTACTCTCGAGACTTGAGGTACGGACGTCATTTGACTAACATGCAGTGAGGCACTAGAGGTAGKTCCGCCTGACGGCTAGGATTGYGTTCGGGGCATGAAACCCCGGGGGGGTGCCTCCTAGACGCATAAGAGCGGCTCGACAGGTGTRGAATTACGGGTTCGGCTGCATYAAAGGAATATAATTCGGTATACARTGAAGGTGCTTCGGGACGAGCATGAATGACTCGATAACCCAACAGTGTGATCGCCKMCAATGCCCACATTTGGTKTGGACGGCTCTGGCGTTARCGTCCGACGGGGGCCCCCRAGGGACTCCTACGCAAGGTCAGCTTTCTGTGCTACAGGGCCCTTTAGTAGCGTCCCCTCRCCTCTCCAGGCAGTGCYTACCCCCCCAACCAAATCCCACGCACGTCCGTGGACGATAACCTACTYGCCATGCCACACTTCATRTCAATCCCCCCCTAACTGGACCTCATGAATCCCCTCGAACGCGCGCGCCGGAGCAAGCATTCGCCGYAATAGATCGGACAYCCAGTTGATTCGAGATTACGCGTGYCTGAACCRCATACGGCTGGGCYGACAGTCGAATMCTCCCATCGCAAATTCTTGTGGGGCCGAATACCCAAYCTTAAGCAATGTGRACAGGTCTMCCGTTGGCACGTCCCRRAATGCGTAATTTGTCGCAYAAGACTGAAAGGGACCCCACCGCCCAACTACGGCCGCTCTCGGTGATGGAGYGGGTGTTCGTACATCGTACTGCTGKTTCGTGTGCGRTGGCCTTGCCCTGCGTCCAGTCTATAATTAAAACTCTRGACTGCACCACTATAACCCATCCGGTKCTGCTATTGGAAGGAGTCGGGCTCYAATTGTARTACGCGACCTTGATAAAACCCATGGTCCTCGGAGTCAGAGAACAAAACTGAGCTCCGAGCGTGGCGTCCGGCAAATCGGTGCTGATGTCCACAGCCGCGGAGCATGGTCTCTACAAGCATTTGCAACTTTCCACAAGGTGATCGCTGGGTCCTRGCGTACCTGCCCATGGTACAAGTGGTTTGRGGAGGMCTATCGTTAGCCTCGCAGAGGATTAGCGGACGGAGGAGATGGCCCYCGGAYTGGGCGAACTAARTTCTGCGAYGTAGATGGRAGAAGATRCGMAGTATGGGAGGGCAGCAGGACGMCTCCGGGTGCGATCTCTAAAGGAGACGACCCTTAAACGAGGAAGCTCTYCTTTTTGCCACTGCTCATACGTGGTGACGAGGTGTAGGCTCAGTCCAYATGAGTGACYGCCGCCCAAGGGCAAGTTGGTTAGTGGGAGCCGTAGCAGTACACACGTTTACCGAGAAGCTAGATCGCCATTCAACCATTGCCTCCAGACAACYCCTTTGGTATCAAGTATTGAACTGCGACGTATGCCCCRGACCCGTTATAGTCCCCTGACCTACTCRTACGTACCTCAACGRGYTCTGGATTGTCCCTTCGTCCGCKGGTTGGATGTGGACCRCCACTGTCCATCCTGTCTCTCTTAGGCAGCGATCCTARTTATATACCRTAACAGACCGCCCCCCCACCACAGTTCGTACGTGAGKTGTTGCTCTGAGCAGGRCAMATGGRTCGCCTTCAGCGTCGAA
>step_V7382_PI497580_A
GCGCTTAAAGGAAAAACCTACTCTCGAGACTTGAGGTACGGACGTCATTTGACTAACATGCAGTGAGGCACTAGAGGTAGKTCCGCCTGACGGCTAGGATTGYGTTCGGGGCATGAAACCCCGGGGGGGTGCCTCCTAGACGCATAAGAGCGGCTCGACAGGTGTRGAATTACGGGTTCGGCTGCATYAAAGGAATATAATTCGGTATACARTGAAGGTGCTTCGGGACGAGCATGAATGACTCGATAACCCAACAGTGTGATCGCCKMCAATGCCCACATTTGGTKTGGACGGCTCTGGCGTTARCGTCCGACGGGGGCCCCCRAGGGACTCCTACGCAAGGTCAGCTTTCTGTGCTACAGGGCCCTTTAGTAGCGTCCCCTCRCCTCTCCAGGCAGTGCYTACCCCCCCAACCAAATCCCACGCACGTCCGTGGACGATAACCTACTYGCCATGCCACACTTCATRTCAATCCCCCCCTAACTGGACCTCATGAATCCCCTCGAACGCGCGCGCCGGAGCAAGCATTCGCCGYAATAGATCGGACAYCCAGTTGATTCGAGATTACGCGTGYCTGAACCRCATACGGCTGGGCYGACAGTCGAATMCTCCCATCGCAAATTCTTGTGGGGCCGAATACCCAAYCTTAAGCAATGTGRACAGGTCTMCCGTTGGCACGTCCCRRAATGCGTAATTTGTCGCAYAAGACTGAAAGGGACCCCACCGCCCAACTACGGCCGCTCTCGGTGATGGAGYGGGTGTTCGTACATCGTACTGCTGKTTCGTGTGCGRTGGCCTTGCCCTGCGTCCAGTCTATAATTAAAACTCTRGACTGCACCACTATAACCCATCCGGTKCTGCTATTGGAAGGAGTCGGGCTCYAATTGTARTACGCGACCTTGATAAAACCCATGGTCCTCGGAGTCAGAGAACAAAACTGAGCTCCGAGCGTGGCGTCCGGCAAATCGGTGCTGATGTCCACAGCCGCGGAGCATGGTCTCTACAAGCATTTGCAACTTTCCACAAGGTGATCGCTGGGTCCTRGCGTACCTGCCCATGGTACAAGTGGTTTGRGGAGGMCTATCGTTAGCCTCGCAGAGGATTAGCGGACGGAGGAGATGGCCCYCGGAYTGGGCGAACTAARTTCTGCGAYGTAGATGGRAGAAGATRCGMAGTATGGGAGGGCAGCAGGACGMCTCCGGGTGCGATCTCTAAAGGAGACGACCCTTAAACGAGGAAGCTCTYCTTTTTGCCACTGCTCATACGTGGTGACGAGGTGTAGGCTCAGTCCAYATGAGTGACYGCCGCCCAAGGGCAAGTTGGTTAGTGGGAGCCGTAGCAGTACACACGTTTACCGAGAAGCTAGATCGCCATTCAACCATTGCCTCCAGACAACYCCTTTGGTATCAAGTATTGAACTGCGACGTATGCCCCRGACCCGTTATAGTCCCCTGACCTACTCRTACGTACCTCAACGRGYTCTGGATTGTCCCTTCGTCCGCKGGTTGGATGTGGACCRCCACTGTCCATCCTGTCTCTCTTAGGCAGCGATCCTARTTATATACCRTAACAGACCGCCCCCCCACCACAGTTCGTACGTGAGKTGTTGCTCTGAGCANGRCAMATGGRTCGCCTTCAGCGTCGAA
>step_V7384_PI497581_A
GCGCTTAAAGGAAAAACCTACTCTCGAGACTTGAGGTACGGACGTCATTTGACTAACATGCAGTGAGGCACTAGAGGTAGKTCCGCCTGACGGCTAGGATTGYGTTCGGGGCATGAAACCCCGGGGGGGTGCCTCCTAGACGCATAAGAGCGGCTCGACAGGTGTRGAATTACGGGTTCGGCTGCATYAAAGGAATATAATTCGGTATACARTGAAGGTGCTTCGGGACGAGCATGAATGACTCGATAACCCAACAGTGTGATCGCCKMCAATGCCCACATTTGGTKTGGACGGCTCTGGCGTTARCGTCCGACGGGGGCCCCCRAGGGACTCCTACGCAAGGTCAGCTTTCTGTGCTACAGGGCCCTTTAGTAGCGTCCCCTCRCCTCTCCAGGCAGTGCYTACCCCCCCAACCAAATCCCACGCACGTCCGTGGACGATAACCTACTYGCCATGCCACACTTCATRTCAATCCCCCCCTAACTGGACCTCATGAATCCCCTCGAACGCGCGCGCCGGAGCAAGCATTCGCCGYAATAGATCGGACAYCCAGTTGATTCGAGATTACGCGTGYCTGAACCRCATACGGCTGGGCYGACAGTCGAATMCTCCCATCGCAAATTCTTGTGGGGCCGAATACCCAAYCTTAAGCAATGTGRACAGGTCTMCCGTTGGCACGTCCCRRAATGCGTAATTTGTCGCAYAAGACTGAAAGGGACCCCACCGCCCAACTACGGCCGCTCTCGGTGATGGAGYGGGTGTTCGTACATCGTACTGCTGKTTCGTGTGCGRTGGCCTTGCCCTGCGTCCAGTCTATAATTAAAACTCTRGACTGCACCACTATAACCCATCCGGTKCTGCTATTGGAAGGAGTCGGGCTCYAATTGTARTACGCGACCTTGATAAAACCCATGGTCCTCGGAGTCAGAGAACAAAACTGAGCTCCGAGCGTGGCGTCCGGCAAATCGGTGCTGATGTCCACAGCCGCGGAGCATGGTCTCTACAAGCATTTGCAACTTTCCACAAGGTGATCGCTGGGTCCTRGCGTACCTGCCCATGGTACAAGTGGTTTGRGGAGGMCTATCGTTAGCCTCGCAGAGGATTAGCGGACGGAGGAGATGGCCCYCGGAYTGGGCGAACTAARTTCTGCGAYGTAGATGGRAGAAGATRCGMAGTATGGGAGGGCAGCAGGACGMCTCCGGGTGCGATCTCTAAAGGAGACGACCCTTAAACGAGGAAGCTCTYCTTTTTGCCACTGCTCATACGTGGTGACGAGGTGTAGGCTCAGTCCAYATGAGTGACYGCCGCCCAAGGGCAAGTTGGTTAGTGGGAGCCGTAGCAGTACACACGTTTACCGAGAAGCTAGATCGCCATTCAACCATTGCCTCCAGACAACYCCTTTGGTATCAAGTATTGAACTGCGACGTATGCCCCRGACCCGTTATAGTCCCCTGACCTACTCRTACGTACCTCAACGRGYTCTGGATTGTCCCTTCGTCCGCKGGTTGGATGTGGACCRCCACTGTCCATCCTGTCTCTCTTAGGCAGCGATCCTARTTATATACCRTAACAGACCGCCCCCCCACCACAGTTCGTACGTGAGKTGTTGCTCTGAGCANGRCAMATGGRTCGCCTTCAGCGTCGAA
>card_K36016_PI475995_A
AMGTCCGGGGAAGRRGTCCGCCMTCAARGCCTTRGGCATGGACRTTCCCCRACKGRAGCGCAACGCRRTATCAGRGGYAGTCCCRYTTGRCGAAGAAGGCCRTATYCGTGGCRCAARGYCMAGGGAGAATGCCTCCCGGGCTCACGAGGGCAATTTGATAGNCGTGTAATGACGAATTYGGCTATATCGRGGGGGTATAATGCGGTGGGCGRTGCGAGTGCCTCAAGATGGACACGAATGACTCGACAACCTAACCATTTAATTGTCTACGGTACCCACCTTTGATGCGAGAAGCTCCGGCGGTAGCACTCGATGGGGGCCCTCGAGGGGCTCTTANGCGGRGTCARAGTCTCATGCTACAAGTTCCCCTCGCRGTGCCTCCCCRCCTTTCTAGGTCGTGCCKGCCCCAACAACCAAACCCTACACACGTCCGTGAATGACGATTTACCTGCTATGCCACACTTAATRTCAATCCCCCCCTAGCCGAGTCTCACGAAGACCCYCGAGCGCGCGTGCCGGAGCAAGCATTCTCCGTAGTGKACCGAATATCCAGCTGGGTCGAGGTTACACRTGCTGAGGCCRCACCCRTTTGGGCYGATAACCTCAGAMCCCCGTCACAGATTATYGTGTGGTCGAAYACATAACCCCGAGCAATTTGAGCGAGCCTAATACCAATATACCCTAAAACACGCGNTCCGTCGCACARAGCTGGAAAAGACTTACTCACTCCGCTGTGGCCACYTTTAACGGCAGAGCGRATGTTCGCACGTTGTATCGCTGTYCCGTGCGYAGCAKTTCCAANCTGCGTCCGGCCTACAATCAAGGCTCGAGACCGCACCACTATGATCCATCAGATGCTKCCGTTGGGAGGAGTCTGGCTCYGRTCGCGRTACGCGCTCTCGNTGACACCTGTGGTTCCCAAAGTCAGAGAACGGAACTGCACTCTGGTTGTAGTGCCAGGTAACCCAGCGTTAGCGGYCACMKCTKCKGAGCCTGRGAKCTACAGGCATTTGCAACYTTTCACAAGGTGATCGCTGGGTCCTGRTGTGCCCACCTGTGGTACGGGTGATCTTGGGAAGCCTATCGTTAGCATCGCRGAGAATTAGCGTACGGAGGGGATGGACCYTNGAYCGAGCAAACTAGGTTCTGCRACNTAGCTAGAAGAGGATACGMGGTACGGGAGATCCACATGACGACTTCGGGTGCTATCTCTAAAGGATACGACCCTTAAGYGAAGRAGCTATYCTCTTTGCCATTGCTCATACGTGATGACGAGGCGTAGGCTCAGCTCACATGAGTGACTGCCACTCAAGGGTAAGTTGGTTAGTGGAARCCGTAGAAGTATACACATTGACCGGGAAGCCAGGTCGCTGYTCAATTACTACCTCCGGATAACCCCTTTGGTGTCAAGTATTGAACGGAGACGCATGCCCCAGACYCGTTATGGTTCCTTGATCTGYTCGTATGTANCTCAGCGGGCTCTGGCGNGCCTCTTCGCTCGCGGAGCGGATGTGGACCGCYACTGTACGTCCTGTYTCTCCTCGGTGRCRATCTCAACYMTATACCGTGATAGACCACCCCCCCACTGCAGCTCGTACGTGAGGTGTCGTTCTCTGCAGGRCACATGGATTGTCYTCAGCGTCGAM
>card_K36017_PI475996_A
ACRTCCGGGGAAAARGTCCRCCMGTARAGCCTTGKGCATRRATNNTCCCYAACGAAAGCGNAACGCAATATCANGGGCAGKYYCACTTTACGGATARGGCCRNATTCGTGGCRCNMGGTCMAGGGAGRATGCCTCCCGRGCTCACGAGGGCAATTTGATAGACGYGTAAYGACGAGNTTGGCTNTATCGGAGGGGGACAATGCGGTAGGNGATGCGAATGCCTCRAGATGGACACRAATGAYTCGACAAYCTAACCATNTAATYGCCTACGGTACCCNCNTTTGAYTCGRAMRGCTCCGRCKGTAGCACTCGATGGGKRYYCTCRAARGGCTCTYRCGCGAGGYCARAGTCYCATGCTACAARTTCNCCTCNNGGTGCCTCYCCNCCTTTCTAGNTCKTRCCGNACCCAACAACCAAACCCTACACACGTCCNTAAATGACGMNTTACCTGTCATGCCNCAYTTMATRTYAATCCCCCCTTAGCCGRRTCTAACGNAGNMCCTNGANCRCRYGTGCCGGAGCAAGCATTCTCYATAGTNKANCGAAYATCCAACTGATTCGAGRYTACNCATGCCKRGGCCRNACCNGTTTGGRCYGATARCCTCAKMNCCCCGTCACAGACYATTGTGGGNCCGAATACATARCCYCGAGCRMTTTGAGCGARCYTMCYGCTARTATANCCNAAARYACGCGATCCGTCGCACAGGGCTGGAARAGACTTCMTCACTCCGCYGTGKCCACTTGTAACGNCAGAGCGGATRTTCGCACGTTGTATCGCGRTTYCAYGCGYAGNATNTCCACCMTGCRKACGGCCYACAANCAMGGYTCGAGACCGCRCCNYTATGATCCATCAGATGNTTCCRTTRGGAGGAGTYTGGCNCYGRTCGCNRTATGTGCTCTCGGTGACACTNGCGGTTCCCAAAGTCAGAGAACGGAACGGCACTCTGGTTGTANTGCYMNKTAACCCAGCGTTAGCGGCCAYCGCTNCTRANCNTRRKAKTTACAGGCATTTGCAACTTTYCACAAGGTGATMGCTGNGTNCTGATGTGCCCRYCCAYGGTACAAATANTYTTGGGRRGACTATCGTTAGYATCGCAGMGNATTAGAGKRCGGAGGGGATRGMCCYTGGAYCGRGCRAACTAGGTTCTGCAAYGYRGCTAGAAGARGATACGCGGTACGGGAGAKCCGCATGACGCCTYCGGRYNCTATCTYTAAAGGATACGACCNTTAAAYGAAGAAGCCCTCCTYTTYRCYRYTGYTCATACGTGATGAYGAGRCKTRGNYTCAGYNCACATGAGTGACTGCCACTCARGTRCAAGTTGGTTAKTGAAAGYCGTAGNAGTACACACGTTTACCGRGAAGCYGGRTYGCCRTTCAATYATTRCNTCCGRATANCCCCTTNGRTGTNARGTATTGRACTRAGRCGCATGCCCMAGAYYMGTTATGNTTCCTTGATTTACTCGTATGTRCCTCAACGGGCTCTGGAKTGYNTCTTCGYTYGNGRAKTGGMYRYGGACCGCCACTGTMCRTYCTGTCTCTMCTCGGTGGCRATCTCANNTATAYACCRTGACAGACCACNYYCCCANTRCAGNYCGTRCGTGAGGTGTCGCTCTGTGCAGGACACATGRATCGYCTTCAGCGNCGAM
>hoeh_K30006_PI468150_Unk
AAGTCTAGAGAAAARGTTYGYYATTRAGACCCTGGGCATANATGTTATTTAACTAACGCGCAACAAGGTATTAGRGGCAGTCTAGCTTGGCGGATAAGGCTGTATTTGTGGAACGCGGCCAARGGGGGACGCTTCCCGGACTCNCGAGGGCAATTTGATAGACGTGTAATTGCGGGTTCGACTATATCNGGGGGGGATAGCGCGGTGGACGATGCGAGTGCTTCAAGATGGACACACATGNCTCGACRACYCAACCGTGTARTCGCCTACGGTACCCACATCTAATGTGAGCGGTTCTGGCKTTANCANCCGACGNRGGCCCTCRAGGGACTYTTGCACAGNGTCAGAGTCTCATGCTATAAGTTCCCTTARYGGCTTCTCCCCRCCTTTCTAGGNCKGACCKGCCCCCACGACCAAACCCTACACACGTCCGTGAATGACGCCTTACTTGCTATGCCACACTTCRTGTCAATCCCCCCCTAGCCGGGTCTCACAAGTCCCCTCGAGCGTGCGCGCCGGAGCAAGCATTCTCCATAGCGGGTCAGACATCCAGTCGAGTCTAGATTAAGCATTCCTGGGCCRCATCCGTCTGGGCYRATAACAGCATMACATCGTCACAGACCCTNGTGGAACCGAGTACCTGACCTTGGGCAATTTGAGCGAGCCTAMTGCCAATACACCCCAAAAYACGCGGCCTACCGCACAAGGNTGAAAAAGGYCCCCTCACTCCGCTGTGGCCGCCTTCAACGACAGAGCGGACGTTCRCACATTGTGCYGCTGTTTCATGCGCGGCAGCCCCACCCTTCGTCCAGYCCAYGATCAAGATCCTAGGCCGCACCACTATAATCCATAAGGTGCNGCTATTGTGAGGGGCCGGGCTCYGATCGTARTACGTGACCTCGGTGACACCCGCAGTTCCCGAAGTAAGAGAAMGAGGMTAAATTCTGGGCGTAGCGCCCGGTAGACCGGTGTTGACGGCTGCCGCCGCGRAGCCTGGKAKCTACAAGCATTTGCAACTTTTCANAAGGTGAGCGCTGGGTCCTRGTGTACYCACCCGTGGTGCGAGTGATCKGGGGAAGACTAGCGTTAGTATCGCGGAGGATTAGCGGACGGAGGGGNTGGCCCYCAGAYCGAGCGGACTAGGYTCTGCRATGTAGCKGTGAGAAGATATGCAGTATGGGAGRGCAGCATGNCGCCYCCGTGTGCGGTCTCTAAAGGAGACGAMCCTTAAAYGAAGAGGCCCTCCTTTTCGCCGCTGCTCATACTTRGCGACGRGGTGTRGGCYCAGCCCAYATGAGTGACTGCCGCNCNARKRTAAGTTRGKTAGTTGRAGCTGTGGAGGTAYACACGTCGACCGAGAAGCCAGATTGCCGTTCNATCGTTACCTNCAGACAMCCCCTTTGGTGTCAAGTACCGAACTGAGACGCATGCCCCAGACCCGTTATAGTTCCCTGGCCCAYTCRCACGTACATCAACGGGYTTTGGCTTGTNCCTTCGTCCGCGGAGCGGATGTGGACCGYCACTGTCCGTCCCGCCCCTCTCCGGCGGTGATNTTAAYTMTATACCRTAATAGAYCACCCCTCCACCGCAGTTCGTACGTAAGTTGCTGCTCTGTGCAGGACACATGGATYGCCTTCAGCRTCGAM
>card_K36018_PI475997_A
ACGTCCGGGGAAGAAGTCCGCCCGTAAGACCTTGGGCATAGACGTTCTCCGACTAAAGTGCAACGCAGCATCAGAGGTAGTCTCATTTGRCGGATAAGGCCGTATTCGTGGAACAAGGCCAAGGGAGAATGCCTCCCGGGCTNACGAGGGCAATTTGATAGACGTGTAATGACGAATTCGGCTATATCGGGGGGGGACAATGAGKTAGGTGATGAGARTGCCTCAAGATGGACACGAATGANTCGACRRTCCAAYAGTTTARYTGCCTACGGTACCCACCTTTGATTCGGGCGGCTCCGGCTGTAGCACTCGATGGGGGCCCTCGAGGGGCTCTTGCGCGARGTCARAGTCTCATGCTACAAGTTCACCTCACGGTGCCTCCCCRCCTTTCTAGTTCGTGCCKGACCCAACAACCAAACCCTACACACGTCCGTAGATGACGACTCACCTGTTATGCCACACTTAAKRTTAATCCCCCCCTAGCCAAGTCTACCGAAGACCCCCGAGCGCGCGTGCCGGAGCAAGCATTCTCCATAGTAKGTCGAATATCCAACTGGGTCGAGAYTACACRTGCCTAGGCCRCACCCGTTTGGGCYGATAGCCTCAGMMCCCCGTCACAGACCATTGTGGGGCCGAATACMTAACCYCGAGCGATTTGAGCGAGCCTCATGCCAATATACCCCAAAACACGCGATCCGTCGCACAGAGCTGGAAAGGACTTACTCACTCCGCTGTGGCCACTTTTAACGGCAGAGCGGATGTTCGCACATCGTGTYGCTGKTYCACACGYAGCATCCCCACCATGCGTACGGCCTACACTCAAGGCCCTGGACCGCACCACTATGATCCATCAGATGCTTCCGTCGGGAGGAGTCGGGCCCYGATCGCAGTACGTGCTCTCGGTGACACCTNNGGTTCCCAAAGTCAGAGAACGGAACGACAYTCTGGTTGTAGTGCCAGKYAACCCAKCGTTAACGGCCACATCCGCTGAGCATAGGAGCTACAGGCATTTGCAACCTTTCACAAGGTGATCGCTGGGTCCTGGTGTGCTCACCTGTGATACNGATGATTTTGGGAAGNCTMTCGTTAGCCTCGCRGAGAATTAGCGKRCGGAGGGGATGGMCCYTAGAYCGGGCGAACTAGGTTCTGCGACGTAGCTAGAAGAGGATACGMAGTACGGGAGAGCCGCATGGCGATTCCGGGTGCTATCTTTAAAGGATACGACCCTTAAAYGRGGRAGCTCTYCTTTTTGCCGCTGTTCATACGTGATGACGAGACGTAGGCTCAGCCCACATGAGTGACTGCCACTCAAGGRCAAGTTGGTTAGTGAGAGCCGTAGAAGTATACACATTTACCGAGAAGYCAGATCGCCGYTCCATTACTACCTCCAGATAACCCCTTTGATGTCAAGTACTGAACGGAGACGCATGCCCAAGACYAGTTATGGTTCCTTGATTTACTCGTATGTRCCTCAACGGGCTCYGGCTTGCCTCTTCRCCYGCGAAGTGGATGTGGACCGCTACTGTCCGTCCCGTCTTTCCTCAGTGGCGATCTCAATTMTATACCRTGGYAGACCACCCCCCCACTGCAGYTCGTACGTGAGGTGTCGCCTTCTACAGGRCACATGGATCGCCTYCAGCGTCGAM
>card_K36019_PI475998_A
ACGTCCAGAGAAGGAGTCCGCCAGTAAAGCCTTGTACATARCCATTCTCCAACGGAAGTGCAGCGCAATATCAGAGGCAGTCCCATTCGNCGAATAAGGCCATATTCGTGGCACACGGTCCAGGGAGAATGCCTCCCGGGCTYACGAGGGCGATTTGATAGACGTGTAATGACGAAYTTGGCTATATCGGGGGGGGATAATTCGGTAGGTGATGCGAATGCCTCAAGATGGACACRAATGANTCGACAATCTAACARTGTAATYGCCTACGGTACCCACCTCTGATGCGAACAGCTCCGACTGTAGCACTCGATGGGGGCCCTCGAGGGGCTCTTACGCGGGGCAARAGTCTCATGCTACAARTTCCCCTCGCGGTGCCTTCCCGCCTTTCTAGTTCGTGCCKGCCCCAATAACCAAACCCTACACACGTCMGTAGATGACGACTTACCCGCCATGCCACACTKAATRTCAATCCCCCCCTAGCCAAGTCTAACGCAGACCCTCGGACGCGCGTGCCGGAGCAAGCATTCTCCGTAGTAKNTCGAATATTCGATTGGGTCGAGATTACACRTTCTTGGGCCRCACCCRTTTGGGCYGATAACCTCAGAACCCCGTTACAGACCATTGTGGGACCGAATACATAACTCCGAGAAATTTGAGCAAGCTTCCTACCAATACACCCCAAAACACGCGATCCGTCGCACAAAGCTGGAAAGGGCTTACTCACTCCGCTGTGGCCACTTGTAACGGCAGAGYGGATGTTCGCACGTTGTATCGCTGTTTCGTGCGYAGCATTCCCACCCTGCGTACGGCCTACAATCAAGGNTCTGGACCGCACCACTATGATCCATCAGATGCTTCCGTTGGGGGGAGTCGGGCTCYGATCGCGGCACGTGCTCTCGGTGACACCCNCGGTTCCCAAAGTCAGAGAACGGAACGACACTCTGGTTGTAGTGCNAGTTAACCCAGTGCTGACAGCCAYCTCCGCGGAGCATAGTATCTACAGGCATTTGCAACCTTTCACAAGGTGATCGCTGGGTCCTGATGTGACTGCCCGTGATACGGATGACTTTGGGARGCCTMTCGTTAGCCTCGCAGAGAATTAAMGKACGGAGGGGATGGACCYTNGAYCGGRCGAACTAGGTTCTGCAACNCGGCTAGAAGAGGATACGCAGTANGGGAGAGCCRCATGACGACTTCGGGTGCTATCTCTAAAGGATACGACCCTTAAAYGAGGRAGCTCTYCTTTTTGCCATTGCTCATACGTRATGACGAGGCTTAGGCTCAGTTCACATGAGTRACTACCACTTAAGGNCAAGTTGGTTAGTGGAAGCCGGAGAAGTATACACACTTACCGAGCAGCCGGGCTGCCGYTCAATTGTTACCTCCGGATACCCCCTTTGATGTCAAGTACTGAACTGAGACGCATGCCCCAGACYCGTTATAGTTCCTTGATCTACTCRTACGTACCTCAGCGGGCTCCGGAGTGCYCCTTCGTCYGCGGAGTGGATATGGACCGCTACTGTCCGTCCTGTCTTTACTCGGTGGCGATCTCAACTATATACCRTGACAGACCACCCCCCCACTGCAGTTCGTACGTGAGGTGTCGCYYTCTACAGGRCACATGGATCGCCTTCAGCGTYGAC
>card_K36020_PI475999_A
ACGCTCGGGGAAAAAGTCCACCCGTAAGGCCTTGGGCATGGATGTTATCCAACTAAAGTGCAACACAATATCAGAGGCAGTCCCATTTGRCGAATAGGATTGCATCCGTGGCACAAGGCCACGGGAGAATGCCTCCCGGGCTCACGAGGGCAATTTGATAGNCGTGTAATGACGARCTCGGCTATATCGGGGGGGGACGATGCGGTAGGTGACGCGAATGCCTNAATATGGACACGAATGACTCGACAACCCAACCATKTAATTGCCTACGGTACCCACCTYTGAYGCGRGCGGCTCCGACGGTAGCACTCGATGGGGGCCCTCGAGGGGCTCTTACGCGGRGTCARAGTCTCATGCTACAAATTCCCCTCACGGTGCCTCCCCGCCTTTCTAGTTCTTGCCKGCCCCCACAACCAAACCCTACACACGTCCGTAACTGATGCCTTACCTGTCATGCCACACTTAATRTCAATCCCCCCTTAGCCGAGTCTMACGAAGACCCCCGAACGCGCGTGCCGGAGCAAGCATTCTCCATAGTGNRCCGAATATCCGACTGGTTCGAGATTGCACGTGCCGAGGCCRNACCCRTTTGGGCYGATAGCCTCATNACCCCGTCACAGACCATTGTGGGGCCGAATACATAACCCTGAGCAATTTGAGCGAACTTCATACTAGTATATCCCAAAACACGCGATCCGTCGCACAGAGCTGGAAGGGACTTCCTCACTCCGCTGTGGCCACTTTTAACGGCAGAGCAGATGTTCGCACGTTGTGCCACTGTTCCGCACGYGGCATTCCCGCCATGCGTNCGGYCTACAATCAAGGCTCTGGACCGCACCGCTATGATCCATCAGATGNTTCCGTYGGGAGGRGTCGGGCTCYGGKCGCGRTGCGTGCTCTTGGTGACCCTCGCAGTTCCCAAAGTCAGAGAACGGAACGGCACTCTGGTTGTAGTGCCAGGTAACCCGGCGTTGGCGGCCACAGCCGCGGAGCCTAGGAGCTAYAGGCATTTGCAACTTTTCACAAGGTGATCGCTGGGTCCTGATGTGACTGCCTGTGATACGAATAATTTTGGGGAGACTMTCGTTAGCCTCGCRGAGGATTAGAGTANGGAGGGGATGGCCCYTNGAYCGAGCRAACTAGGTTCNGCAACGTAGCTAGAAGAGGATACGMGGTACGGGAGAGYCGCATGGCNACTTCGGGTGCGATCTCTAAAGGATACGACCCTTAAACGGGGAAGCTCTYCTCTTTGCCGCTGCTCATACGTGATGACGAGACGTAGGCTCAGTTCACATGAGTGACTGCCACTCAAGTRCAAGTTGGTTAGTGGGAGCNGTAGCAGTACACACATTTACCGAGAAGCTGGGCCGCYGTTCAATTACTRCCTCCGAATAACCCCTTTGGTGTCAAGTACCGAACGGAGACGCATGCCCAAGACNAGTTATGGCTCCCTGATCTACTCGTATGTRCCTCAATGGGCTCTGGATYGCTTCTTCRCTCGCKARGTGGACATGGACCGCCACTGTACGTCCTGTCYCTCCCCRGTRACAATCTCAACCATATACCRTGGCAGACCGCCTCCCCACTGCAGCTCGTACGTGAGGTGTCGCCTGGTACAGGRCACATRAATCKCCTTCAGCGTYGAM
>card_K36021_PI476000_A
ACGTCCGGGGAAGAAGTCCGCCAGTAAGGCCTTGGGCATAGATATTCCCCGGCTAGAGTGCAACGCAATATCAGGGGCAGTTCCACTCTGCGAATAGGGCCATATTCGTGGNACAAGGCCAAGGGAGGATGCCTCCCGGGCTCACGAGGGCAATTTGATAGACGTGTAANGACGAGTTCGGCTATATCGGGGGGGGACAACGCGGTAGGTGANGCGAGTGCCCNAATATGGACACGAATGATTCAACARYCCAATCATTTARTYGCCTACGGTACCCACCTCTGATTCGGGAAGCTCCGGCKGTAGCACTNGATGGGGACCCTCGAGGGGCTCTTGCGCGARGTCARAGGCTCATGCTACAAATTCCCCTCGCGGTGCCTCCCCRCCTTTCTAGGTCGTGCCKGACCCAACAACCAAACCCTACACACGTCCGTGAATGATGACTTACCTGCCATGCCACACTTCATRTCAATCCCCCCCTAGCCGAGTCTAACACAGACCCTCGAGCGCACGTGCCGGAGCAAGCATTCTCCATAGTGKGTCGAATATCCNACTGGTTCGAGGTTGCACGTGCCGAGGCCRTACCCRTYTGGGCYGATAACCTCATAACCCCGTTACAGACCACTGTGTGACCGAANACATAACTCCGAGCACTTTGAGCGAGCCTCATGCTAGTATATCCCAAAACACGCGATCCGTCGCACAGAGCTGGAAGGGATTTACTCACTCCGCTGTGGCCGCTTTTAACGGCAGAGCAGACGTTCGCACGTTGTACCGCTGTTCCGTGCGCAGTAGCCCCACCCTGCGTCCGGYCTACAATCAAGGCTCTGGACCGCACCGCTATGATCCATCAGATGCTTCCGTTGGGAGGGGTCTGGCCCYGGTCGCARTGCGCGATCTCGGTGACACCTGTGGTTCCCAAAGTCAGAGAACGAAACGGCACTCTGGGTGTAGTGCCCGGTAACCCAGCGTTAGCAGYCATCGCTGCTGAGCCTAGGAGCTACAGGCATTTGCAACCTTTCACAAGGTGATCGCTGGGTCNTGATGTGCCCGCCTATGGTACAGATGACTTTGGGAAGCCTATCGTTAGCCTCGTRGCAAATTAGCGTACGGAGGGGATGGCCCYTNGAYCGAGCGAACTAGGTTCTGCAACGTAGCTAGAAGAGGATRCGMAGTATGGGAGAGCCACATGACGACTCCGGGTGCTATCTTTAAAGGATACGACTCTTAAAYGAAGRAGCCCTTCTCTTTGCCGCTGCTCATACKTGATGACGAGGCGTAGGCTCAGCTCACATGAGTGACTGCCACTCAAGTRCAAGTTRGTTAGTGGGAGCCGTAGAAGTACACACGTTTACCGAGAAGCTAGGTCGCCGYTCAATTACTRCCTCCAAATACCCCCTTTGGTGTCAAGTACCGAACTGCGACGCATGCCTCAGACYAGTTATGGTTCCTTGATCTACTCGTACGTRCCTCAATGGGCTTTGGCTYGCCCCTTCGCCCGCGGAGTGGACATGGACCGCCACTGTCCNTCCTGTCCCTATTCGGTGGCGATCTCAATYACATACCRTGACAGACCACYCCCCCACTGCAGTTCGTACGTGAGKTGTTGCCTTCNGCAGGRCACATGGATCKCCTTCAGCGTYGAM
>ipae_K30076_PI468322_B
GCGTCCGGGAAAGGAGTCCGCCCGTAAAGCCCTGGGCATAAATGTTCTCCAACGAAAGTGCAGCGCAATATCGGGGGCAGNCTCGCTTGGCGGCTGGNGCTGTATTCGTTGCGCACGGTCAAGGGGGGACGCTTCCCGGACTCACGAGGACAATCTGATAGACGTGTCACGACGAGCTCGACTATGTTGGGGGGGGACAGCGCAGCAGACGATACGAGTGCCCCAAGATAGACACGCGCRACTCGACNACNCGACCAGGYAATTGCTTNTGGTACCCAACTCCAATGCGGACGGTCTTAGTGTTAACACTCGACAGGGGCCCTTGAGGGGTTTTTATACGGGACCCAAGGCTCAGGCCATAAATTACCCTAGCGACGCCCCCCCACTTTGTYAGGTCGGAACGGCATCCATGATTCGGCTTTACATGTTCACGTGAATGGCGACTTATCTACCNCATAATGCCGCGGGGTCGGCYTTTCCTAGCCGGGTACCCCGAGTCATCTCGAGCGTGCACGTTAAGGTAGATGGCAGNTGTGGCATATCGAGTACCCAGCCTGTCCTAGGTTGCGCACTTCTAGGCCATCTCCATCCAAGCYAATAACAGCGGCMCCTTGTTACCGACTCCCTCAGAGTTAGGCGTATGGTCTTAGRCGACGTGGGCGAGCCTACTATCAATCCACCCCAAAACACGCGGCCTGCTGTACGAGGCTGAAMAAGGYNCCCTMACTTAGCTGTAGCCGTCTTCAACGACAGAATGAGCGCCTACACACTGTATCGCTGTCTTATGCGCAGCAGCCCCACCCTTCGTCCGGCCTACAATCACGGCCCTAGGCCGTACCACCATGATCCATACGGCTTTGCTGTTAGGAGGGGTCTGAATCCGGTCACAATACATACTCTCAGCGGCACCCGCGGCTTCAGAAACAGGGAGGCGAGGATAAATTCTGGGCGTGGTGCCCGGTGGACCAGTRTCAACAGTYACCGCCGTGGGATATAGGCGCTACAGATAGTTTTGACCCTTCATAAAGTGAGCGATAGTTCCTAGTGTGCTTATCCGTTGCGCGAGTGATTGGAGAAAGAACCGCGCCAATATCGTAGAGGACCAACAGACAGGGGGTATGGCCTTTAGGYTTGACGGCACAGATCTCGCGACGTAGCGGTGAAGGKGCGCGAGATATAGTAGAGCCGCATTACTACTTCATGTGCGGTCCCTGGGGGGGGCGAATATGAAATAAGGGGTACACCTGTKTCACCGCTTCTCATACTTGACGGCGGGGTGCGTACTCAGTTCACCCAGACGACCGCAACTCAAGGATGAATCAAGCGGTTGAAACTGTGTAGGCCTGTGCGCCTATAGAGCATCTGAGTCGCTATCCAGTTGTCATTTCCAGACANTCCCTTTGGTGTCAAGNACCGAGTGGCRATGTATGATCCGGATCCGTGGCAGTTCCCTAGCCCACTAATACATATATCAGCGAATTCTTRAGTGCCCYTTCGTCCACNGAGTGGATGTAGACCACTACTGTCCGTCCCTTTCTTCTCCGACGGTGATCTTRGTTCCATACCRTAGTAGCCCATCCCTCCGCTGTAATTTGTACATGAAGCACTGCTCTCTACGGRAYACMYGGAYYGCCTCCCASGTCAAC
>card_K36023_PI476002_A
AAGTCTGGGAAGGGAGTCCACCAGTAGGGCCTTGGGCATGGCCACTCTCCGACTAAAGTGCAACGCAGCATCAGAGGTAGTCTCGTTTGRCGGATAAGGCCGTATTCGTGGCACAAGGCCCAGGGAGAATGCCTCCCGGGCTCACGAGGGCAATTTGATAGACGTGTAATGACGAACTCGGCTATATCGGGGGGGGATAATGCGGTGGGTGATGAGAGTGCCTCAATATGGACACGAATNATTCGACAACCTAACCATGTARTTGCCTACGGTACCCACCTCTGACGCGGAAAGCTCCGACGGTAGCACTCGATGGGGGCCCTCGAGGGGCTCTTGCGCGGRGCCARAGTCTCATGCTACAAATTCCCCTCATGGTTCCTCCCCRCCTTTCTAGTTCGTGCCKGACCCAACAACCAAACCCTACACACGTCCGTGAATGACGACTTACCCGTCATGCCACACTTCATRTTAATCCCCCCCTAGTCGGGTCTAACGCAGACCCTCGAACGCNCGTGCCGGAGCAAGCATTCTCCGTAGTAKGTCGAATATCCAATTGGGTCGAGATTACACATGCCGAGGCCRYACCCRTTTGGGCYGATAACCTCAGAACCCCGCNACAGACCATTGTGGGGCCGAATACATAGCCTCGRGCGCTTTGAGCGAACTTACTACTAGTACACCCCAAAAYACGCGATCCGTCGCACAGAGCTGGAAGGGATTTACTCACTCCGCTGTGGCCACTTTTAACGGCAGAGCGGATGTTCGCACATTGTATCGCTGTTYCRCGCRCAGCATCCCCACCATGCGTACGACCTACAATCACGGCTCTGTACCGCACCACTATGATCCATCAGGTGTTTCCGTTGGGAGGAGCCGGGCTCYGATCGCARCACGCGCTCTCGGTGACACTTGNGGTTCCCAAAGTCAGAGAAMGGAACGGCACTCTGGTTGTAGTGCCAGTTAACCCAGCGTTAACAGCCACCGCTGCTGAGCATAGGAGTTACAGGCATTTGCAACTTTTCACAAGGTGATCACTGGGTCCTGGTGTGACCACCTATTATACAGGTGACTTTGGGAATANTMTCGTTAGCCTCGCAGAGAATTAGAGGACAGAGGGGATGGCCCYTNGAYCGAGCGAACTAGGYTCTGCGACGTAGCTAGAAGAGGATRCGMGGTACGGGAGAGCCGCATGGCGACTTCGGGTGCTATCTTTAAAGGATACGACTCTTAAAYGAAGRAGCYCTCCTTTTTGCCGCTGCTCATACGTRATGACGAGACGTRTGCTCAGCTCACATGAGTGACTGCCACTCAGGGRCAAGTTRGTTAGTGGAAGCCGTAGAAGTATACACGTTTRCCGAGAAGCTGGGTTGCCGYTCAACTGTTACTTCCAAATAACCCCTTTGGTNTCAAGTACTGAACGGNGACGCGTGCCCAAGACYAGTTATGGTTCCTTGATTTACTCGTACGTACCTCAGTGGGCTCCGGAGYGCTTCTTCRCCCGCGGAGCGGATGTGGACCGCTACTGTCCNTCCTGCCTTTCCTCGGTGGCGATCTCRATTATATACCRTGACAGACCACCCCCCCACTGCAGCTCGTACGTGAGGTGTCGCTCTGTGCAGGRCACATRAATTKCCTTCAGCGTCGAM
>card_K36032_PI476011_A
ACATCTGGGGAGGAAGTCCGCCAGTAGAGCNTTGTGCATAGACGTTCTCCAACTAGAGCGTGGCGAAATATCAGAGGCGGGCCCATTCTRCGGATAGGGCCGCATTCGTGGCGCGCGGCCACGGGAGGATGCCTCCCGAGCTTGCGAGGGCGATTTGATMGACGCGTAATGACGNGTTTGGCTRYATCGGGGGAGTATAGTGCGKTAGGCGATGAGGGTGCCTCAAGATGGAYACAAATGATTCAACRRTYCAACAGTGTAACCTCCTACGGTACCTACCTTTGNCGCGARAGGCTCCRACKGTAGCACTCGATGGGKGTTCTCGAAAGGCTCTCACGCGAGGYCARAGGCYCATGCTACAARKTCMCCTAGTGGTGCCTCTCCGCCTNTCTAGGTCTTGCCGACCCCAACAACCAAACCCTACACACGTCCATAAATGACGCCTCACCTGTCATGCCACACTTCATRKCAATCCCCCCCTAGCCGGGCCTCACAAGGCCCCTTGAACGCACGTGCCGGAGCAAGCATTCTCCATAGTAKACNGAACATCNGGCTGGNTCGAGGTKACGCRTGCYGGGGMCRCACCCGTTTGGACYGCTAGCAGCATMACCCCGTYGYAAATTACTGTGGGACCGAAYACCTAACCCCGAGCAMTTTGARCGAACCTCATGCTAATACATCCTAAAGTACGCGATCCGYCGCAYAAGGCTGGAARGGACCTCMTCACYCCGCCGTGTYCGCTTGTAACGRCAGAGCAGAYATTCGYACRTTGTRTCGYGRTTYCGYGCGYAGTATCCCCACCATGCRTACGGTCCACAACCACGGTTCTGGACCGCGTCGTTATGATCCATAAGATGCTTACATTAGGAGGGGCTTAGCTCYGGTCGNGRCACGTGCTCTCGGCGACACTTACGGTTCCCAACGTCAGAGAACGGAACTRAGTTCTGGNTGCAATGCCAATTAACCCAGCGTTGGCGGCCRYCGCCGCTAAGCMTGATAGCTACAGGCATTTKYAACYTTYCACAAGGTGATCGCTGGGTCCTGGCGTGACTGCCTGTTGTATAAATGACCTTGGGGAGACTATCGTTAGCATCGCAGCGGCTTAGMGTACGGAGGGGATGGCCCYCGGAYCGRGCGAACTAGGTTCTGCAATGCGGCTAKANGAGGATACGCARTACGTGAGAKCMACATGAAGATTTCGGGNACTATCTCTAAAGGAGACGACCCNTAGACGGAGAGGCCCTYCTNTTTGCTGCTGTTCATACGTGATGATAAGACTTRGGTTCAGCTCACCYGAGTGACTGCCAYTCARGGGCACGTTGGTTAKTGAGCGTCGTAGCAGTAYATACGCTTACCGGGAAGCCAGATCGCCGTNCCATCATTGCCTCCGRATACCCCCTTTGGTGTCAGGTATTRGACTGAGGCGCRTRMCNMGGACYAGTTATRGTCCCTGGATYCACTCGTATGTACCTCAACAGGCTCTGGMTYGNCYCTTCGTTCGCGAAGTGRACACGGACCGCCACTGTACATTYTGCCTCTCCTCGGTAGCGATCTCAACYATATACCRTAACAGACCACTCCCCCAAYGCAGCTCGTGCRTGAGKTGTCTCTCTCTGCRGGRCACATRAATCKCCTTCAGCGTCGAA
>card_K36032yf_PI476011_A
ACATCTGGGGAGGAAGTCCGCCAGTAGAGCNTTGTGCATAGACGTTCTCCAACTAAAGCGTGGCGCAGTATCAAAGGCGGGCTAACTCTGCGGATAGGGCCGCATTCGTGGAACGAGGCCACGGGAGGATGCCTCCCGAGCTCGCGAGGGCGATTTGATAGACGCGTAATGACGAGTTTGGCTACATCGGGGGGGKATAGYGCGKTAGGCRATGAGRGTGCCTCAAGATGGACACAAATGATTCAACRATCCAAYMRTGTAAYCKCCTACGGTACCTACATCTGACGCGAAAGGCTCCAACGGTAGCACTCGATGGGTGTTCTCGAAAGGCTCTCACGCGAAGTCARAGGCCCATGCTACAARKTCMCCTAGCGRTGCCTCTCCGCCTNTCTAGGTCTTGCCGACCCCAACAACCAAACCCTACACACGTCCATAAATGACGCCTCACCTGTCATGCCACACTTCATRKCAATCCCCCCCTAGTCGGGTCTCACAAGGCCCCTTGAACACACATGCCGGAGCAAGCATTCTCTAYAGTAKAYYGAACATCCRGCTGAGTCGAGRTKACGCRTGCYGGGGACRCANCCGTTTGGACYGCTAGCAGCATMACCCCGTCGTAAACTATTGTGGGGCCGAATACMTAACCCCGAGCAMTTTGARCGAAYCYCATGCTAATACATCCTAAAGTACGCGATCCGYCRCAYAAGGCTGGAARGGACCTCMTCACYCCGCCGTGTYNGCTTGTAACGRCAGAGCAGATRTTCGCACGTTGTRTCGCGATTCCGCGCGYAACATTTCCACCATGCGTACGGTCCACAACCACGGTTCTGGACCGCGTCGTTATGATCCATAAGATGCTTACATTAGGAGGGGCTTAGCTCYGGTCGCGRCACGTGATCTCGGCGACCCTTACGGTTCCCAACGTCAGAGAACGGAACGGAGCTCTGGNTGCAACGCCAAGTAAMCCAGCGTTGRCGGCYACCTCYTCTAAGCCTGATAGCTACAGGCATTTGCAACCTTCCACAAGGTGATCGCTGGGTCCTGACGTRMCYGCCTRTKGTATRAATGAYCTTGGGRAGACTATCGTTAGCMTCGCAGMGGMTTAGAGTACGGAGGGGATGGCCCYCGGAYCGAGCGAACTAGGYTCTGCAATGCGGCTAGAAGAGGATACGMARTACGTGAGATCMACATGAAGATTTCGGGCACTATCTCTAAAGGAGACGACCCNTAGACGGAGAGGCCCTYNTNTTTGCTATTGTTCATANGTGGTGATGAGACTTAGGTTCAGTTCACATNAGTGACTGCCAYTCARGGGCACGTTGGTTAGTGAGCGTCGTAGCAGTACACACGTTGACCGRGAAGCCAGATCGYCGTTCMATCATTGCCTCCGRATACCCCCTTTGGTGTCAGGTATTNGACTGAGGCGCRTRMCCMGGACYAGTTATRGTCCCTNGATCCACTCGTATGTRCCTTAACGGGCTCTGGCTYGTCTCTTNGTTCGCGAAGTGRACACGGACCGCCACTGTACATTCTGCCTCTCCTCGGTAGCGATCTCAACCMTAYACCRTRACGGACCGCTCCCCCAAYGCAGCCCGTGCGTAAGTTGTCTCTCTCTGCRGGRCACATRAATCKCCTTCAGCGTCGAA
>kemp_K35001_PI475873_A
GCGYYYRRGRGAGARRYTYGCCCGTGAAACTNGAGGTGCAGACATTACTTAACGAAAATGCAATGAGGCACCAGNGGTAAGTCCANCCGACGGATAGGATTGTGTTCGTGGCATGAGNCCCCGGGGGGACGTCTCCCAGACTCATGAGAGCAGTTTGACAGGCGTGTAACGACGGGTTTGGCTGTATCGGAGGGGTACAGYTCGGTAGACARYGMGAGTGCCTCGAGACGGACACGAATGACTCGACAACCCAAYCATGTAAYCGCCTACGGTGYCCACCTTTGACTCGGACGGCTCTGGCGGTARTRCTCGACGRGGGCCCCCRARGGACTCTTAYGCGGGGTCARCTTTCCRTGCTATAGGGTCCCCTMACGGCGTCTCCCYRCCTCTCTAGGTAGKGCCGAACCCCCCAACCAAACCCTACGCACGTCCGTGAATGACGAYTYACYYGTYATGCCACACTTCATRTCAATCCCCCCTTRACCGGGCCTCACGAAGCCCCCCGARCGYGCGCGCCGGAGCAAGCATTMGCCGTAACAGRTCGGACATCCAGTTGAGTYGAAGTTACGAGTTCCTGAACCRCAYCCGTCTGGGCYGATAACCGCATAMCMCCATCGCAGATCCYTGTGGAGCCGAAYACMYAAYCTCGARCACTTTAAGCGAGCCTACCGCCAACACATCCCAAAATGCGCGATTTGTCACAYAAGGCTGAMAGAGACTCCACCGCCCCGCTACGGCCGCTCTCGATGACAGAGCGGATGTTCGCGCATCGTAYCGCTGTTYCRTGCGCAGTGGCCTCACCCNGNRTACAGYCTATAATTAMAATCCTAGACTGCGTTGCTATAATCCATAAGGTGCTGCTATTGTAAGGAGTCGGRCNCYAAKCGCGRTAYGCGMCTTCGGTRAAACCCATGRNYCCCGAAGTCAGAGAACGAAACTAAGCTCTGGGCGTAGYGTYCATYAAACCRTTACTRGTAGCCACCGCCGCTRAGCCTGGTAKNCACAGGCATTTGCAACTTTCCACAAGGNGATCGCTGGGTCCTRGTGCACTTGTCCACGGTACAAGTGATCTGGGGAGGACTATCGTTAGCCTCAYAGAGGATTAGCRGACGGAGGRGAYGGCCCYCAGAYCGGGCGAACTAGGTTCTGCGAYGTAGCTAGRAGAAGATRCGMGGTATRGGAGGTCCACATGGCGMTYCCGGGTGCGATCTCTAAAGGAGACGACCNTTAAACRARGRGGCTCTCCTTTTYGCCGCTGCTCATACGTGRTGACGAGGCGTAGGTTCAGTYCACCTGAGTGACTRCCGTCCAAGKRCAAGTTGGTTAGTGARAGCCGTGGCAGTATACACGCTGACCGRGAAGCCAGATCGCCATYCAACCATTRCTTCTAGACAACCCCTTTGGTGTCAGGTATTGAACTACGACGYATGCCCCRGACCCGYTATRGTCCCCTGATCCACTCGCACGTACCTCAGCGGGYTCTGGCTTGCCYCTTCGTTCGCKGRTTGGACATGGACCGCCACYGTCCATCCTGTCTTTCTCAGGCGGCAATYTTARCYATATACCRTAATAGACCACCCCCCCAACGCAGTNCGTACGTGAAKTGTCGTTCTSTRCAGGRCACATGGATCKYCTTCARCGTYGAA
>card_K36033_PI476012_A
ACATCCGGGGAAAGAGTCCGCCAGTAAAGCCTTGTGCATAGCTGTTCCCCAACTAGCACGTGACGCAACATCAAGGGCAGGCTCATTTGGCGGCTAGGGCTGCATTCGTGGCATAAGGCCACGGGAGGACGCCTCCCGAGCTTGCGAGGGCGATTTGATMGACGCGTAATGGCGAGTTTGGCTATATCGGGGGGGGACAGCGCGGTAGGCGATGAGAGTGCCNCAAGATGGAYACAAATGATTCAACRATCCAATCATGTAATTGCCTACGGTACCCACATTTGACGCGAAAAGCTCCGACGGTAGCACTCGATGGGTACTCTCGAAAGGCTCTCAYGCGARGTCARAGTTCCATGCTACAAATTCCCCTCGCGGTGCCTCTCCRCCTTTCTAGGTCGTACCGACCCCAACAACCAAACCCTACACACGTCCATAAATGACGACTTACCTGTCATGCCACATNTCATRKCAATCCCCCCTTAGCCGGGCCTCACAAGGCCCCCTGAACACACGTGCCGGAGCAAGCATTCTCCATAGCAKATYGAACATTCGGCTGAKTCGAGATGACACATGCCGAGGCCRCACCCGTTTGGACYGCTAGCATCATMACCCCATCGTAGACCATTGTGTGGCCGAAYACCTAACCTCGAGAAATTTGAACGAACCCCATGCYAGTACATCCTAAAGCACGCGATTCGTCGCACAGAGCTGAAAAGGACCTACTCACTCCGCCGTGTTCGCTTGTAACGACAGAGCAGACATTCGTACGTTGTRTCGCGGTTTCGCGCGCAGTATCCCCGCCATGTGTCCGGTCCATACCCACGGTTCGATACCGCGCCGTTATGATCCATAAGATGCTTACATCAGGAGGAGTTTGGCYCYGATCGCARCACGTGATCTCGGCGACACTTACGGTTCCCAACGTCAGAGAACGAAACGGAGCTCTGGTTGCAACGCCAAGTAAACNAGCGTTGGCAGCCGTCGCTGCTAAGCCTGATAGCCACAGGCATTTKYAACCTTCCACAAGGTGATCGCTGGGTCCTGACGTACCTGCCTATGGTATAAATAATCTTGGGGAGACTATCGTTAGCATCGCAGCGGCTTAGAGTACGGAGAGGATGGCCCCNGGAYCGAGCGAACTAGGTTCTGCRATGCGGCTAGAAGAGGATACGCGRTACGTGAGATCAACAGGGCGMTTCCGGGCACTATCTCTAAAGGAGACGACCCTTAAACGNGGAGGCTCTYCTCTTCGCCATTGTTCATACGTGGTGATGAGACTTAGGTTCAGTCCACCTGAGTGACTACCATTCAAGGRCACGTTGGTTATTGAGCGTCGTAGAAGTACATACGTTGACCGAGAAGCCGGATCGTCGTTCAACCATTGCCTCCGGATACCCCCTTTAGTGTCAGGTATTGGACTGAGGCGCGTGCCCAGGACYCGTTATRGTCCYTTGATTCACTCGTATGTRCCTCAACGGGCTCTGGATYGCCTCTTMGTTCGCGAAGTGRACGTGGACCGCCACCGTCCATTCTGTCTCTACTCGGTAGCGATCTCAATYATAYACCRTAATGGACCACTCCCCCAAYGCAGCTCGTGCGTGAGKYGTCTCTCTCTACAGGRCACATRGATCGCCTTCAGCGTCGAA
>krap_Wi1287A_Grif14274_K
ACGTCCGGGAAAGGAGTCCGCCCGTAAAGCCCTGGGCATAGATGTTCTTCAACTAAAGTGCAACGCAATGTCAGGGGCAGTCTCGCTTGGCGGCTAGGGCTGTATTCGTTGCRCAAGGCCAAGGGGGGACGTTTMCCGGACTYACGAGGGCAANCTGATAGACGTGTAACGACGAGCTCGACTATATCGGGRGGGTACAGCGAGGTAGACGATACGAGTGCCCAAAGATNGAYACACGCRAYTCGACARCCCGACCAGKTAATCGCCTACGGTACCCACCTCCAATGCGGACGGCTCTGGTGTTAGCACTCGACAGGGGCCCTCGAGGGGCTCTTACATGGGGCNCRAGGCTCAGGCCATAAATTACCCTAGCGGTGCCTCCCCGCYTTTTTAGGTCKGAAYGGCCCCCATRATTAAACCCTMCACACGTCCGTGAATGATGACTTMCCTACCATRTCATACTTCAKGTTAATCCTNCCCTAGCCGGGTATCAYGAGTCNTCTCGAGCGTGCGCGCCGAGGTAGATATTCGCTATAGCAKATCGAATACCCAGCTGGTTCTAGGTTGNNCGCTCCTAGGCCRYATCCATTTAGGCYAATAACAGCAGAMCCTCGTTACCGACTCCCGCAGAGTCRGGTAYATGGCCTTAGGCGACGTGAGCGAGCCTAATACCNATCCACCCCRAAACACGCGACCTGCCGCACAAGGCYGAAAAAGGYCCCCTAACTCAGCTGTGGCCGTTTTCAACGACAGAACGGACGCTTACACATTGTATCGCTGTTTCATGCGCAGCAGCCCCACCCTGCGTCNGGTCTACAATCNCGGCYCTAGGCCGCACTACTATGATCCATACGGCTCYGCTGTTGGGGGGGGTCTGGATCCGGTCRCAGTACGTGMTCTCAGCGACACCCGCGGCTCCCGAAGYAGGAAAACGAGGATAMATTCTTGGCGTGGTGCCCGGTRGACCAGTGTCGGCAGCCACCGCCGCGAAGYACAGGCGCTGCGGATCTTCTCACCCTTTTGCAGGATACGCGCTGGTCTCTGGTATGCTTATCTGTTGCACGAGTGATTTGAAGAAGAACAGAGCCGATACAGTRGAAGACCMGCGGATGGAAGGKGTGGCCTTTAGGTCGGATGGCCTAGGCCCYGCGGCATANCGAGGAAARGATAYGCGGCAYGGKGGRKCCGAANTACGACTCCGTGTGCGGTCTCTGGGAGAGRTGAACCTTAAACGRAGGGTCCCTCCGTGTCGCCGCCGCCCACACTNGACAGCAANGCGTAGACTAATTCYACATGAGTGATTGTCACTCAAAGGTAAGTTGGGNGGTTAAAGCTATGTAGATACACACGCCTGTCGRGCGGTTGGGTCTCCGTTCAATCGTTACTTTYAGACAATCCACTTGGTGTCAAATACCGAACGGCRAYATATGCCTCAAGCCCATTATAGTTTTYTGGCCCGCNCGTCCGTAYCTCRGCGGGCCCTGAATYGCCCCTCCGTCCGCGGAGTGGATGTAGACCGYCGTTGCCTGGCCCKTCCTTCTCCGGCGATNATYTTAAYTACATATCRTAGTATAYCACCCCTCTGCCGCGGTTCATACRCAGAGCNCTGCTCTCTAYAGGRYRMATGGATYGCCTCMAACATCGMA
>step_V9010_Grif7677_A
AAGCTTGGAGGAAAAATCTGTTATCGAGACTYGAGGCACGGACGTCATTCGACGAAAATGCAACAAGGCACTAGAGGTAGKTCCGCCTGACGGAGAGGATTGTGTTCGGGGCGCACGACCCCGGGGGGGCACCTCCCGGACGCATAAGAGCGGTTTGACAGATGTGTAATGACGGGTCCGGCTACATCGGAGNAGTATGATTCGGTAGGTAATGAGAGTGCTTCGAGACGGACACGAATGACTAGACAACCCAACCATGTAACCGCCTACAGTACCCACATCTGATKTGGACGGCTCTRGCGGTARCACTTGATGGGGGCCCCCRARGNACTCTCAYGCARGGTCAGCTTTTCATGCCACAGGGTCCCTTAACGGCGTCCCCTTRCCTCTCTAGGTAGTGCCTACCCCCCCGACCAAACCCTACGCACGTCMGTGGCCGACGCCTTACCTGCCATGCCACACTTCATRTCAATCCCCCCCTAACTGGACCTCATGAATCCCCCCGAGCGCGCGCGCCGGAGCAAGCATTCGCCGTAACAGATCGGRCAYCCAGTTGGGTYGAGATTACGAGTTCCTGAGCCRYATCCGTCTGGGCYGATAGCAGCATMACCCCACTGCAGATCCTTGTGGGACCGAATACATGACCTTGAGCACTGTGAGCGAGTTTCCCGCTGGCCCATCCCAAAATGCGCGATTTGYCGCAYAAGGCTGAMAGGGACCCCACCGCCCCACTATGGCCGCTCTCAACGACGGAGCGGACGTTCGCACATCGTACCGCTGTTCCATGTGCAGCAGCCCCACCCTGCGTCCAGYCTATRATTAAAACYATGGACCGCGCCGTTATAATCCATAAGGTGCTGCTATTGTAAAGAGTCGNGCTCYAATTGCAGTACGTGACTTCGGTGAAACCCATGGTTCCCGGAGTCAGAGAACGAAACTGAACTCCGRGCGTAGCACCCGGCAAACCGGTGCCGGTGGCCACAGCCGCTGAGCCTGGTAGCTACAGGCATTTGCAACTTTCCACAAGGTGATCGCTGGGTCCTRGTGTACCTGCCCATGGTATGGGTGGTCTGGGAAAGACTATCGTTAGCCTCACGAAGGATTAGCGGACGGAGGAGATGGCCCYCGGAYCGGGTGAACTGGGTTCTGCGAYGTAGMTAGRAGAAGATACAMAGTATGGGAGGGCCGCAGGACGACTCCGGGTGCGATCTCTAAAGGAGACGACCCTTAAGYAAAGAGGCTCTCCTTTTTGCCACTGCTCATACGTGATGACAAGGTTTAGGCTCAGTCCACATGAATGACTGCCGCCCAAGGGCAAGTTGGKTAGTKAGAGCCGTGGAAGTACACACGTTGACCGAGAAGCTGGATCGCCATTCAACCATTGCCTCCGGACAACCCCTTTGGTGTCAAGKATTGAACTGCGACGCATGCCCCRGACCCGTTATAATCCCCTGATCTACTCGCACGTAYCTTAGCGGGYTCTGGATYGCCCCTTCGCCCACKGGTTGGACATGGACCGCCACTGTCCATCCCGNCTCTCTCAGGCAGCGATCNTAATTATATNCCRTAACAGAYCGCCCCCCCACCACAGTCCGTACGTGAGKYRTCGCCTTGAGCAGGACACATGGATCGYCYTCCGCGTCGAM
>step_V9012_Grif7678_A
AAGCTTGGAGGAAAAATCTGTTATCGAGACTYGAGGCACGGACGTCATTCGACGAACATGCAACAAGGCGCTAGAGGTAGKTCCGCTTGACGAATAGGATTGTGTTCGGGGCGCACGACCCCGGGGGGGCACCTCCCGGACGCATAAGAGCGGTTTGACAGGTGTGTAATGACGGGTCCGGCTACATCGGAGNAGGATGATTCGGTAGGTARTGAGAGTGCTTCGAGACGGACACGAATGACTAGACAACCCAACCATGTAATCGCCTACAGTACCCACATCTGATKCGGACGGCTCTRGCGGTARCACTTGATGGGGGCCCCCRARGGACTCTCAYGCARGGTCAGCGTTCCATGCCACAGGGTCCCTTAACGGCGTCTCCCTRCCTCTCTAGGTAGTGCCTACCCCCCCGACCAAACCCCACGCACGTCMGTGGCTGACGCCTTACCTGCCATGCCACACTTCATRTCAATCCCCCCCTAACTGGATCTCATGAATCCCCCCGAGCGCGCGCGCCGGAGCAAGCATTCNCCGTAACAGATCGGRCAYCCAGTTGGGTYGAGATTACGCGTTCCTGAGCCRYATACGTCTAGGCYGATAGCAGCATMCCCCCACCGCAGATTCTTGTGGGACCGAATACATGACCTTGAGCACTTTGAGCGAGTTTCACGCTGGCACACCCCAAAATGCGCGATTTGTCGCAYAAGGCTGAMAGGGACCCCACCGCCCCACTATGGCCGCTCTCAACGACGGAGCGGATGTTCGCACATCGTATCGCTGTTCCATGCGCAGTGGCCCCACCCTGCGTCCAGYCTATRATTAAAACYATGGACCGCGCCGTTATAATCCATAAGGTGCTGCTATTGTAAAGAGTCGNGCTCYAATTGCAGTACGTGATTTCGGTGAAACCCATGGTTCCCGGAGTCAGAGAACGAAACTGAACTCCGRGCGTAGCACCCGGCAAACCGGTGTTGGTGTCCGTAGCCGCTGAGCCTGGTAGCTACAGGCATTTGCAACTTTCCACAAGGTGAGCGCTGGGTCCTRGTGTACCTGCCCATGGTATGGGNGGTCTGGGGAAGACTATCGTTAGCCTCACGAAGGATTAGCGGACGGAGGAGATGGCCCYCGGAYCGGGTGAACTGGRTTCTGCGAYGTAGCTAGRAGAAGATACAMAGTATGGGAGGTCCGCAGGACGACTCCGGGTGCGATCTCTAAAGGAGACGACCCTTAAGYAAAGAGGCTCTCCTTTTTGCCACTGCTCATACGTGATGACAAGGTTTAGGCTCAGTCCACATGAGTGACTGCCGCCCAAGGGCAAGTTGGKTAGTKAGAGCCGTGGCAGTACACACGCTGACCGRGAAGCTGGATCGCCATTCAACCATTACCTCCAGACAACCCCTTTGGTGTCAAGNATTGGACGGCGACGTATGCCCCRGACCCGTTATAATCCCCTGATCTACTCGCACGTATCTTAGCGGAYTCTGGATTGCCCCTTCGCTCGCKGGTTGGACATGGACCGCCACTGTCCATCCCGNCTCTATCAGGCAGCGATCTTARTTATATACCRTAACAGAYCGCCCCCCCACCACAGTCCGTACGTGAGKTRTCGCCTTGAGCAGGRCACATGGATCGYCYTCCGCGTCGAN
>step_V9017_PI666099_A
GAGCTTGAAGGAAAAGTCTGTTATCGAGACTTGAGGTACGRACGTCATTTGACTGAAATGCAACGAGNCACCAGGGGTAGKTCCGCCTGACGGCTAGGATTNTGTTCGGGGCACGAGACCCCGGGGGGGCACCTCCCGGACGCATAAGAGCGGTTTGACAGATGTGTAATGACGGGTCCNGCTACATCGGAGGAGGACAATGCGGTAGGYAGTGAGGGTGCTTCGAGACGGACACGAATGACTAGACAACCCAACCATGTAATCGCCTACAGTACCCACATCTGATKCGGACGGCTCTRGCGGTARCACTTGATGGGGGCCCCCRARGGACTCTCAYGCARGGTCAGCTTTCCGTGCTATAGGGTCCCTTAACGGCGTCTCCCTRCCTCTCCAGGTAGTGCCTACCCCCCCAACCAAACCCCACGCACGTCMGCGGACGACGAYTTACCTGCCATRCCACACTTCATGTCAATCCCCCCCTAACTGGATCTCACGAATCCCCCCGAGCGCGCGCGCCGGAGCAAGCATTCTCCGTAATAGATCGGRCAYCCAGTTGGGTYGAGATTACGAATTCCTGAGCCRYATCCGGCTAGGCYGATANCAGCATACCCCCACCGCAGATTCTTGTGGGACYGAATACACAACCTTGAGCAATTTGAGCGAGCTTCCCGCTGGCCTACCCCAAAATGCGCGATTTATCGCAYAAGGCTGAMAGGGACCCCACCGCCCAACTATGGCCGCTCTCAACGACGGAGCGGATGTTCGCACATCGTATTGCTGTTCCATGYGCAGCGGCCCCACCCTGCGTCCAGYCTATAATTAAAACYATGGACTGCACCACTATAGTCCATAAGGTKCTGCTATTGTAAGGAGTCGGGCNCYGATTGCARTACGTGACTTCGGTAAAACCCATGGTTCCCGGAGTCAGAGAACGAAACTGAACTCTGAGCGTAGCGCYCGGCAAACAGGTGCTGGTATCCACAGCCGCTGAGCCYGGTAGCNACAGGCATTTGCAACTTTCCACAAGGTGATCGCTGGGTCCTRGTGTACCTACCCATGGTATGGGTGGTCTGGGGAAGACTATCGTTAGCCTCGCRAAAGATCAGCGGGCGGAGGGGATGGCCCYCAGAYCGGGTGAACTGAGTTCTGCGAYGTAGCTAGRAGAAGATATGMAGTATGGGAGGGCCGCAGGANGACTCCGGGTGCGATCTCTAAAGGAGACGACCCTTAAAYAAAGAAGCTCTCCTTTTTGCCGCTGCTCATACGTGGTGACAAGGTGTAGGTTCAKTCCACATGAATGACTGCCGCCCAAGGGCAAGTTGGTTAGTKAGAGCCGTGGAAGTATACACGCTGRCCGAGAAGCTGGATCGCCATTCAACCATTACCTCCGGACAACCCCTTTGGTGTCAAGTATTGAACTACGACGTATGCCCCRGACCCGTTANAGTCCCCTGATTTRCTCGCACGTAYCTTAGCGGGYTCTGGATTGCCCCTTCGTTCGCKGGTTGGATGTGGACCGCCACTGTCCGTCCCGTCTCNATCAGGCAGCAATCTTAATTATATACCRTAACAGACCGCCCCCCCACCACAGTCCGTACGTGAGKTGTCGCTCTGAGCAGGACACATGGATCGYCYTCCRCGTCGAC
>step_V13262_PI591351_A
GCGCTTAAAGGAAAAACCTACTCTCGAGACTTGAGGTACGGACGTCATTTGACTAACATGCAGTGAGGCACTAGAGGTAGKTCCGCCTGACGGCTAGGATTGYGTTCGGGGCATGAAACCCCGGGGGGGTGCCTCCTAGACGCATAAGAGCGGCTCGACAGGTGTRGAATTACGGGTTCGGCTGCATYAAAGGAATATAATTCGGTATACARTGAAGGTGCTTCGGGACGAGCATGAATGACTCGATAACCCAACAGTGTGATCGCCKMCAATGCCCACATTTGGTKTGGACGGCTCTGGCGTTARCGTCCGACGGGGGCCCCCRAGGGACTCCTACGCAAGGTCAGCTTTCTGTGCTACAGGGCCCTTTAGTAGCGTCCCCTCRCCTCTCCAGGCAGTGCYTACCCCCCCAACCAAATCCCACGCACGTCCGTGGACGATAACCTACTYGCCATGCCACACTTCATRTCAATCCCCCCCTAACTGGACCTCATGAATCCCCTCGAACGCGCGCGCCGGAGCAAGCATTCGCCGYAATAGATCGGACAYCCAGTTGATTCGAGATTACGCGTGYCTGAACCRCATACGGCTGGGCYGACAGTCGAATMCTCCCATCGCAAATTCTTGTGGGGCCGAATACCCAANCTTAAGCAATGTGRACAGGTCTMCCGTTGGCACGTCCCRRAATGCGTAATTTGTCGCAYAAGACTGAAAGGGACCCCACCGCCCAACTACGGCCGCTCTCGGTGATGGAGYGGGTGTTCGTACATCGTACTGCTGKTTCGTGTGCGRTGGCCTTGCCCTGCGTCCAGTCTATAATTAAAACTCTRGACTGCACCACTATAACCCATCCGGTKCTGCTATTGGAAGGAGTCGGGCTCYAATTGTARTACGCGACCTTGATAAAACCCATGGTCCTCGGAGTCAGAGAACAAAACTGAGCTCCGAGCGTGGCGTCCGGCAAATCGGTGCTGATGTCCACAGCCGCGGAGCATGGTCTCTACAAGCATTTGCAACTTTCCACAAGGTGATCGCTGGGTCCTRGCGTACCTGCCCATGGTACAAGTGGTTTGRGGAGGMCTATCGTTAGCCTCGCAGAGGATTAGCGGACGGAGGAGATGGCCCYCGGAYTGGGCGAACTAARTTCTGCGAYGTAGATGGRAGAAGATRCGMAGTATGGGAGGGCAGCAGGACGMCTCCGGGTGCGATCTCTAAAGGAGACGACCCTTAAACGAGGAAGCTCTYCTTTTTGCCACTGCTCATACGTGGTGACGAGGTGTAGGCTCAGTCCAYATGAGTGACYGCCGCCCAAGGGCAAGTTGGTTAGTGGGAGCCGTAGCAGTACACACGTTTACCGAGAAGCTAGATCGCCATTCAACCATTGCCTCCAGACAACYCCTTTGGTATCAAGTATTGAACTGCGACGTATGCCCCRGACCCGTTATAGTCCCCTGACCTACTCRTACGTACCTCAACGRGYTCTGGATTGTCCCTTCGTCCGCKGGTTGGATGTGGACCRCCACTGTCCATCCTGTCTCTCTTAGGCAGCGATCCTARTTATATACCRTAACAGACCGCCCCCCCACCACAGTTCGTACGTGAGKTGTTGCTCTGAGCAGGRCAMATGGRTCGCCTTCAGCGTCGAA
>vali_K30011_PI468154_B
GCGTTCGGGAAAGGAGTCCGCCCGTAAAGCCCTGGGCATAAATGTTCTTCAACGAAAGTGCAGCGCAATACCGAGGGCAGGCTCGCTTGGCGGCTAGGGCTGTATTCRTTGCGCACGGCCAAGGGGGGACGCTYCCCGGACTCACGAGGACAATCTGATAGACGTGTAACGACGAGCTCNACTATGTCGGGGGGGTACAGCGCGGCAGACGATACGAGTGCCCCAAGATAGACACGCGCRACTCGACAACYCGACCAGGTAATTGCTTATGGTACCCAACTCTAATGCGGACGGTCTTGGTKTTAGNACTCGACAGGGGCCCTTNAGGGGCTCTTACACGGGGCCCGAGGCTCAGGCCATAAATTACCCTAGCGGCGCCTCCCCACTTTTTTAGGYCGGAACGGCMTCCATGACTCGGCTTTACATGTTCACGTGAATGATGAYTTATYTACCATATAATRCTGCRTGGCCATCCTTCCCTAGCCGGGTATCACGAGTCATCTYGAGCGTGCGCGTYAAGGTAGATAGCCGCTGTGGCAGANYGAGTACCCAGCCTGTTCTAGGTTGCGCACTCCTAGNCCRTATCCATYTAAGCYAATAACNGCGGMACCTCGTTACCGACTCCCTCAGAGTTAGGTAYATGGCCTTAGRCGACGTGAACGAGCCTAATATCAATCCACCCCAAAACACGCGGCCTGCTGTACGAGGCTGAAMAAGGYCCCCTCACTTAGCTGTAGCCGTCTTCAACGACAGAACGGACGCTTACACATTGTATCGCTGTCTTATGCACAGCAGCCCCACCCTGCGTCYGGCCTACAATCACGGCCCTRGGCCGTACCACCATGATCCATACGGCGTCGCTGTTAGGAGGGGTCGGGCTCCGGTCRTARTACATACTCTCAGCGGCACCCGCGGCTTCAGAAACAGGGAGGCRAGGATAAATTCTGGGCGTGRTGCCCGGTRGACCAGTGTCAACAGCTACCGCCKCGGARNATAGGCGCTATAGATAGTTTCGAACCTTCAYAAAGTGAGCGCTGGGTCCTGGTGYGCTTATCCGTTGTACGAGTGATTTGGGAAAGAACMGCGCCAATATCGTAGAGGACCAACGGATNGGGGGGATRGCCTTTAGAYCTGACGGMCCAGATCTCGCGACGTAGCGAGGAAGGTACATGCGGTATGGGRGGGCCGCATTACGACTCCGTGTGTGGCYCCTGGGGGGGGCGAACCCGAAATARAGGGTATACCCGTGTCGCCGCTTCTCATACTTGACRGCGAGGCGCAGACTCATTCCAYCCGGGCAACTGCAACTCAAGGATGAGTCAAKCGGTTGAAGCTATGTAGGCATGCGCGCCKATCGAGCATCTGAGCCGCCGTCCAGTTGTCATTTCCAGACAATCTATYTGGTGTCAAGTACCGAACGGCGATGTAKGACCCAAATCCGTGACAATTCCCTRGCCCACTCGTACRTATCTCAGCGGGCTCTTAAGTGCCCTTCCGTCCRCTGAGTGGATGTAKACCGCTACTGTCCGTCCCGCCCTTNTCCGGCGGTGATNTTAATTACATACCRCAGTAGCCCACCCCTCCGCTGTAATTTGTACATGAAKTRCTGCTCTCTACGGRAYACMYAGATYGCCTCCCASGYCRAC
>vali_K30147_PI468184_B
GCGTTCGGGAAAGGAGTCCGCCCGTAAAGCCCTGGGCATAAATGTTCTTCAACGAAAGTGCAGCGCAATGTCAAGGGCAGGCTCGCTTGGCGGCTAGGGCTGTATTCGTTGCGCACGGCCAAGGGGGGACGCTYCCCGGACTCACGAGGACAATCTGATAGACGTGTAACGACGAGTTCGACTATGTYGGGGGGGTACARCGCGGCAGACGATACGAGTGCCCCAAGATAGACACGCGCRACTCGACAACYCGACCAGGTAATTGCTTATGGTACCCAACTCTAATGCGGACGNTCTTGGTKTTAGYACTCGACAGGGGCCCTTNAGGGGTTTTTACACGGGGCCCGAGGCCCAGGCCATAAATTACCCTAGCGGCGCCTCCCCACTTTTTTAGGYCGGAACGGCMTCCATGACTCGGCTTTACATGTTCACGTGAATGATGACTTATCTACCATATAATRCTGCRTGGCMGTCCTTCCCTAGCCGGGTATCACGAGTCATCTYGAGCGTGCGCGTTAAGGTAGATAGCCGATGTGGCAGATYGAGTACCCAGCCTGTTCTAGGTTGCGCACTCCTAGNCCRTATCCATYTAAGCYAATAACAGCGGNACCTCGTTACAGACTCCCTCAGAGTTAAGCAYMTGGCCTTAGRCGACGTGAACGAGCCTAATATCAATCCACCCCAAAACACGCGGCCTGCTGTACGAGGCTGAAMAAGGYCCCCTCACTTAGCTGTAGCCGTCTTCAACGACAGAACGGACGCTTACACATTGTATCGCTGTCTTATGCGCAGCAGCCCCACCCTGCGTAYGGCCTACAATCACGGCCCTRGGCCGTACCACCATGATCCATACGGCGTCGCTGTTAGGAGGGGTCTGGATCCGGTCRTARTACATACTCTCAGCGACACCCGCGGCTTCAGAAACAGGGAGGCRAGGATAAATTCTGGGCGTGRTGCCCGGTRGACCAGTGTCAACAGCTACCGCCGCGGARTATAGGCGCTATAGATAGTTTCGAACCTTCATAAAGTGAGCGCTGGGTCCTGGTGTGCTTATCCGTTGTACGAGTGATTTGGGAAAGAACMGCGCCAATATCGTAGAGGACCAACGGATNGGGGGGATRGCCTTTAGGYYTGACGGMCCAGRTCTCGCGACGTAGCGGGGAAGGTACATGCGGTATGGGRGGGCCGCATTACGACTCCGTGTGTGGCYCCTGGGGGGGGCGAACCCGAAATARAGGGTATACCCGTGTCGCCGCTTCTCATACTTGACRGCGAGGCGCAGACTCATTCCACCCGGGCAACTGCAACTCAAGGATGAGTCAAKCGGTTGAAGCTATGTAGGCCTGCGCGCCKATAGAGCATCTGAGTCGCCGTCCAGTTGTCATTTCCAGACAATCTATTTGGTGTCAAGTACCGAACGGCGATGTAKGACCCAAATCCGTGACAATTCCCTRGCCCACTCGTACRTATCTCAGCGGGCTCTTAAGTGCCCTTCCGTCCRCTGAGTGGATGTAKACCGCTACTGTCCGTCCCGCCCTTNTCCGGCGGTGATCTTAATTACATACCRCAGTAGACCACCCCTCCGCTGTAATTTGTACATGAATTRCTGCTCTCTACGGRRYACMYAGAYYGCCTCCCANGYCRAC
>card_K36035yf_PI261868_A
ACGTCCGGAGAAAAGGTCCGCCAGTAGAGCCTTGTACATAACTGTTCTCCAACGAGAGCGCGACGAAATGTCAGAGGCGGGTCCATTCGGCGGATAGGGCTACATTCGTGGANCGAGGCCACGGGAGGATGCCTCCCGAGCTTGCGAGGGCGATTTGATAGACGCGTAATGACGAGCTCGGCTATATCGGGGRGGGAYRRCKCGGTAGGCGACGAGAGTGCCTCAATATGGACACAAATGATTCGACRRTYCAACCATGTAACCTCCTACGGTACCCACATTTGAYKCGNGAGACTCCGACTGCAGCACTYGATGGGGATTCTCGAAAGGCTCTCACGCGARGCCARAGGCCCATGCTACAAATTCCCCTAGCGGTGCCTCTTCRCCTTTCTAGGTCGTGCCKAACCCAACANCCAAACCCTACACACGTCCACAGATGATGATTTCCCCGTCATGCCACACNTCRTRKCAATCCCCCCTTAGCCGGGTCTCACAAGGCCCCTTGAACACACGTGNCGGAGCNAGCATTCTCCAYAGTAKGTCGAACATCCAGTTGAGTCGAGGTTACAAATGCCGGGGATRCACCCGTTTGGACYGCTAGCATCATMACCCCRCTACAAACTATTGTGTGGCCGAATACCTAACTTCGAGCGATTTGAGCGAACCTMCTGCYAGTACATCCTAANGCAYGCGRTTTGTCACACAAGGCTAAAAGRGACCTCCTCACCCCGCCGTGTCCGCTTGTAACGACAGAGCAGACATTCGTATGTCGCRTCACGATTTCGCGCAYAACATCCCCACCATGCAGCCGGTCCRCGACCAAGGTTCGATACCGCGCCGTTATGATCCATAAGATGCTTACATCAGGAGGAGTTTGGCYCYGATCGCARCGTGTGATCTCGGCGACACTTGCAGTTCCCGACGTCAGAGAACGGAACGGAGCTCTGGTTGCAACGCCAATTAACCAGGCGTCAGCGGCCATCGCTTCTAAGCCTGAGAGCCACAGGCATTTGCAACTTTTCRCAAGGTGATCGCTGGGTCCTGGTGTRCYYACCYGTKRTATGAATAATCTTGGGGAGACTATCGTTAGCATCGCRGCGGATTCAAGTACGGAGGGGATNGCCCCCGGAYCGAGCAAACTAGGTTCTGCAATGCGGCTAGAAGAGGATACGCAGTACGTGAGAGCCACATGAAGCTTTCGGGCACTATCTCTAAAGGATACGACCCTTRGAYGGAGRGGCCCTCCTTTTTGCCATTGTTCATACGTGATGATGAGACTTRGGTTCAGTCCACCTGAGTGACTACCGCTCAGGGGCACGTTGGTTATTGGGAGTCGTAGCAGTACACACGTCTACCGAGAAGCCGGATCGCYGTTCCATCATTGCCTCCGAATCACCCCTTTAGTGTCAGGTATTGGACTGAGGCGCGTGMCCAAGACYAGTTATGGTCCCTTGATTCACTCGTATGGRCCTCANTGGGCTCTGGAGYGCTTCTTCGCYYGCGGAGCGGACACGGACCGCCACTGTACATTCTGTCTCTACTCGGTAGCAAGCTCAATCATNTACCRTGATAGACCACTTTCCCAACGCAGCTCGTGCGTGAGKTGTCGCTCTCTRCAGGACACATRGATCGCCTTCAGCGTCGAA
>krap_Wi1288-2_Grif14258_K
ACGTCCGGGAAAGGAGTCCGCCCGTAAAGCCCTGGGCATAGATGTTCTTCAACTAAAGTGCAACGCAATGTCAGGGGCAGTCTCGCTTGGCGGCTAGGGCTGTATTCGTTGCGCAAGGCCAAGGGGGGACGTTTMCCGGACTYACGAGGGCAATCTGATAGACGTGTAACGACGARCTCNACTATATCGGGGGGGGACAGCGAGGTAGACGATACGAGTGCCCAAAGRTAGAYACACGCRAYTCGACRRCCCGACCAGKTAGTCGCCTMCGGTACCCACCNCCAATGCGGACGGCTCTGGTGTTAGCACTCGACAGGGGCCCTCGAGGGGCTCTTACACGGAGCCCRAGGCTCAGGCCATAAATTACCCTAGCGGTGCCTCCCCGCYTTTTTAGGTCKGAAYGGCCCCCATRATTAAACCCTACACACGTCCGTGAATGGTGACTTACYTACCATRTCATACTTCAKGTTAATCCTTCCCTAGCCGGGTATCAYGAGTCMTCTCGAGCGTGCGCGCCGAGGTAGATATTCGCTATAGCAKATCGAATACCCAGCTGGTTCTAGGTTGCGCGCTCCTAGGCCRCCTCCATTTAGGCYAATAACAGCAGAMCCTCGTTGCAGACTCCCGTGGAGTCRGGYATATGGCCTTAGGCGACGTGAGCGRGCCTAATACCRATCCACCCCAAAACACGCGACCTGCCGCACAAGGCYGAAAAAGGYCCCCTAACTCAGCTGTGGCCGTTTTCAACGACAGAACGGACGCTTACNCATTGTATCGCTGTTTCATGCGCAGCAGCCCCACCCTTCGTACGGTCTACAATCACGGCYCTAGGCCGCACTACTATGATCCATACGGCTCYGCTGTTAGGGGGGGTCTGGATCCGGTCGCAGTACGTGMTCTCAGCGACACCCGCGGCTCCCGAAGYAGGAAAACGAGGMTAMATTCTTGGCGTGGTGCCCGGTAAACCAGTGTCAACAGCCACCGCCGCGAAGCATAGGCGYTGCGGATCTTCTCACCCTTTTGCAGGATACGCGCTGGGCCCTGGTATGCTTATCCGTTGCACGAGTGATTTGGAGAAGAACAGAGCCGATACAGTRGAAAACCMGCGGATGGAAGGKGTRGCCTTTAGATCGGGTGGCCTAGGTCCCNCGGCATAACGAGGAAARGATATGCGGCAYGGKGGRKCCGAATTACGACTCCGTGTGCGGTCTCTGGGAGAGRTGAACCTTAAACGRAGGGTCCCNTCGTGTCGCCGCCGCCCACACTCGACAGCAAAGCGTAGACTAATTCCACATAGGTAGTTGTCACTCAAAGGTAAGTTGGGCGGTTAAAGCTATGTAGGTACACACGCCTATMGRGCAGTTGGGTCTCCGTTCAATCGTTACTTTYAGACAATCCACTTGGTGTCAAATACCGAACGGCGACGTAKGCCTCAAGCCCRTTATAGTTTTYTGGCCCGCCCGTCCGTAYCTCAGCGGGCCTTGAATYGCCCCTTCGTCCGCGGAGTGGATGTAGACCGYCGTTGCCTGGCCCKTCCTKCTCCGGCGATGATYTTAAYTACGTACCRTAGTATAYCACCCCTCTGCCGCGGTTCATACRCAGAGTACTGCTCTCTAYAGGRYRCATGGATYGCCTCMAACATCGAA
>corr_K36000_PI475880_A
GAGTCYGGARGAGGGATCCGCCAGTAAGACCCGGGACATGGACGTTATCTAACGAAAATGCAAYGMGGCGYTAGAGGYAGTCCMAYYYGACGRMTGAGACTGTGTTCGKKGCRTGCGAYCMCGGGGGAATGCCTCCCRGACGCACGAGAGCAATTTGATAGAYGTGTAATGGCGRGTTTGGYTATATCGGGGRRGKAYRRYKCGGTGGACRRTGCGAGTGCCTCAATATGGACACGAATGATTCGACAATCTAATCATGTARTCGCCTACGGTACCCACCTTTGATGTGGACGRCTCTGGCGKTARYRCCCGACGGGGGCCCCCRARGGACTCTTACGCGGGGTCANCTTTCTGTGCTACAAGTTCCCCTAGTGGYKYCYCCYCRCCTCTCTAGGTAGTRCCGACCCCACCAACCAAACCCTACRCACGTCCGTGRATGACGCCTTACCTGNCATGCCGCACTTCATGTCAAKCCTCCCCTAGCCGRRTCTCMCGMAGACCCYCGARCGCGYGYGCCGGAGCAAGCATTCGCCGTARYAGRTCGGACATCCRATTGGKTCGAGATTGAGCGTTCCKRAGCCRCACCCGKCTGGGCYGATARCAGMATAMYCCCRTCRCAAATTCTTGTGGGRCCGAATACATAACCTTGAGCAATGTGAGCGAGTTTMMTGCCGGCACATCCCAAAGCACGCGGTYTGTCGCAYAAAGCTGAMAGAGACTCAATCGCTCCGCCGTGTTCGCTTGTAACGACAGAGCGGATRTTCGCACATTGTATCGCTGTTCCATGCGCAGTAGYTCCACCCTGCGTCYGGYCTATAAYCAARACYCTGGACYGCACYRCTATAAYCCATAAGATGCTGCTATTGKAAGGAGTCGGGCTCYGATYGYARTATGTGACTTYGGYGAMACTCRTGRTTCCCAAAGTCAGAGAAMGAAACKAARYTCYGGGCGTAGYGCCCRGTAAACAAGTGCTGGCAGCCATCGCCGCTGAGCCTGGTATCYACAAGCATTTGCAACTTTTCACAAGGTGATMGCTGGGTCCTGGTGTAMCYRCCTATGGYRCGAGTGGCTKGGGGAAGACTATCGTTAGCCTCATAGCGGATTAGCGGACGGAGGGGATGGCCCYTGGAYCGGGCGAACTRRGTTCTGCGAYGYAGCTGGRAGAANATRCAMGGTATAGGAGGTCCGCATGAMGMYTCCGKGTGCGATCTTTAAAGGAGACGACCMTTAAACGAAGAAGCYCTYCTCTTTGCCGCTGCTCATACGTGRTGACGAGGCGTRGGTTCAGYTCACATGAGTGACTACCGCCYAAGKGCAAGTTGGTTAGTGNGAGCCGTRGCRGNACACACRYYGACCGRGAAGCTRGATCGCCGTTCCACCRTTRCCTCCAGACAACCTCTTTGGTGTCAGGTATTGGACTGMGACGCGTGMCCCAGRCCAGTTATAGTCCCTTGATCTACTCGTACGTACCTTAACGGGYTCYGGATTGCCTCTTCGTYCGCKGAGTGGAYRTGGACCGCCACTGTCCATCCYGTCTCTCTCAGGYGGCRATCTTAATTATATACCRTAAYAGACCACCCCCCCACNGCAGTYCGTACGTAARKTGTTGCTCTSAGCAGGRCRCATGGAYCGCCTTCAGCGTCGMA
>kuhl_V8979_PI604827_A
GMGCTTGGARGRGGAATCTGNTATCGAAACCTGAGACACGGACGTCATTCGACTAACATGCAACAAGGCGCCAGAGGTAGKTCCGCTTGACGACTAGGATTGTGTTCGGGGCGCGAAACCCCGGGGGGGCACCTCCCGGACGCATAAGAGCGGTTTGACAGGTGTGTAATTACGAGTCCGGCYACATCGGAGGGGGATGGTGCGGTAGGCGRTGAGGGTGCTTCGGGACGGACACGAATGACTAGACAACCCAATCATGTAATCGCCTACAGTACCCACATTTGATKTGAACGGCTCTGGCGTTAGCACCTGACGGGGGCCCCCRARGGACTCTCACGCGRGGTCARCGTTCTATGCTACAGGGTCCCTTAATGRCGTCCCCTTRCCTCTCTAGGTAGTGCCTACCCCCCCAACCAAACCCTACGCACGTCMGCGACTGACGCCTCACCTGCCATGCCGCACTTCAKGTCAATCCCCCCCTAACTGGATCTCATGAATCCCCTCGAGTACGCGCGCCGGAGCAAGCATTCGCCGTAACAGATCGGRCAYCCAGTTGAGTYGAGATTACGAGTTCCTGAACCRCATACGTCTGGGCYGATAACCGCATMCCCCCATCGCAGATTCNTGTGGAGCCGAAYACACAACCTTGAGCAATGTGARCGAGCTTANYGCCGGCACATCCTRAAATACGCGATTTGTCACAYAAGGCTGAMAGANGCCCCACCGCCCCGCTATGGCCGCTCTCRACGACAGAGCAGACGTYCGCACATTGTATCGCTGKTCCATGCGCAGTAGCTCCACCCTGCGTCCAGYCTATAATTAAAACYCTGGACTGCACCACTATAGTCCATAAGGTGCTKCTATTGTAAGGAGTCGGGCYCYAATTGCARTACGTGACTTTGGTGAAACCCATGRTTCCCGGAGTCAGAGAACGAAACTRAACTCTGGGCGTAGTACYCGGCAAATAGTTGCTAGTGGCCACCGCCGCTGAGCCYGGTATCTACAAGCATTTGCAACYTTYCACAAGGYGATCGCTGGGTCCTRGTGTACCTACCTATGGTGTGAGTGATCTGGGAAAGACTATCGTTAGCCTCGTAAAGGATTAGCGTACGGAGAGGATGGCCCYCGGAYCGGGCGAACTGGRTTCTGCRAYGTAGCTGTRAGARGATATGCGGTATGGGAGAGCCGCAGGACGCCTCCGGGTGCGATCTCTAAAGGAGACGACCCTTAAAYGAAGAGGCYCTCCTTTTCGCCGCTGCTCATACGTGGTGACAAGATTTAGGCTCAKTCCACATGAATGACTGCCGTCCAAGGRCAAGTTGGTTAGTGAGAGCCGTGGCAGTACACACATTGRCCGAGAAGCTGGATCGCCRTTCAACCATTGCCTCCAAACAACCCCTTTGGTGTCAGGTATTGAACTACGACGTATGCCCCRGACCCGTTATAGYCCCCTGATTCACTCGTACGTACCTCAACGGGYTCTGGATTGCCCCTTCGYCCGCKGGGTGGATGTGGAYCGCCACTGTCCRTCCCGTCTTTCTTAGGCAGCGATYTTAAYYATATACCRTAACAGACCGCCCCCCCACCACAGTCCGTACGTGAAKYGTTGCTCTSAGCAGGRCACATGGATCGCCTTCAGCGTCGAM
>kuhl_V13721_A
GCGCTTAGGGAGAGGATTTGCCAGTAAAGCTCTGGGCATAGATGTTATTTAACTAACGTGCAATGAGGCACCAGGGGTAATTTCGTCTGNCGGCKAAGATTGTGTTCGGGGCGCGAGACCCCGGGGGGACGTCTCCCGGACTCATGAGAGCGGTTTGACAGATGTGTAATGACGGGTTCGGCTATATCGGAGRRGGATRRCKCGGTAGACGRTGAGANTGCCTCGAGRCGGATACGAATRAYTCGMCARTCCAACCATGTAATCGCCTACAGTACCTAMCTTTGATTCGGACGGCTCTGGCGTYANCACCTGACGGGGGCCCCYRARGGACTCYTACGCGGGGTCARCTTTTCATGCTATAAGGTCCCCTAACGRCGTCYCCTCRCCTCTCYAGGTAGTGCCKACCCCCCCGACCAAACCCYACGCACGTCCGTGAAYGACGCCTTMCNTACCATGCCACACTTCAKGTCAATCCCCCCTTAGCCGGATMTCACRAAGCCCCNCGAGCGCGCGCGCCGGAGCAAGCATTCKCCGTAATAGATCGGACATCCAGTTGGTTCGAGATTAAGMRTTCCTGGACCRCATCCGTCTGGGCYGATAACCGCATNCTACCATTGCAGATCATTGTGGGGCYGAATACCCAACCCTARACAATGTGAACGAGCCTAACGCCAACCCATCCTAAAATACGCGATCTATCGCACAAGGCTGAAAGAGGCCCACTCACCCCGCTGTGGCCGCTCTYRATGACAGAGYGGGTGTYCGCACATTGTATCACTGTTCCACGCGCAGTGGYCCCACCCTGCGTMCAGYCTATRATCAAAACTCTRGACTGCATTACTATAATCCATAAGGTKCTGCTATTGTAAGGAGCCGGACYCYGATCGCAGTACGTGNCTTCGGTGACACCCATNRTTCCCAAAGTCAGAGAACGAAACTGAACTCTGGGCGTAGCNCYCAGCAAACAGTTGTTGGCGGCCACAGCCGCTGAGCCTGGKATCTACAGGCATTTGCAACTTTCCACAAGGTGATCGCTGGGTCCTRGTGTAMYTACCYATKRTATGRGTGATCTGGGAAGGACTATCGTTAGCCTCGTAAAGGATTAGCGGACRGAGGGGATGGMCTYCRGAYCGGGCGAACTARGTTCTGCGAYGYAGMTRGAAGAAGATACAMGGTATGGGRGATCCGCATGACGAYTCCGGGTGCGATCTCTAAAGGAGACGACCCTTAAAYRAAGAAGCYCTCCTTTTTGCCGCTGCTCATACKTGGTGACGAGGCGTAGGCTCAGTCCACCNGARTGACTGCCGTCTAAGNRTAAGTTGGTTAGTGAGAGCCGTAGAAGTATACACACTGRCCGAGAAGCTGGATCGCCATTCAACCATTRCCTCCGGACAACCCCTTTGGTGTCAAGTATTRAACTACGACGTATGCCCCAGACCCGTTAYAGTCCCCTGATCTACTCGCACGTACCTCAACGGAYTCTGGATTGCCCCTTCGTYCGCKGGGTGGACGTGGACCGCCACTGTCCGTCTCGCNTCTCTCAGGCGGTGATCYTAATYMTATACCRTAACAGACCRCCCCCCCACCGCAGTCCGTACGTAAAKYGTCGCCTGCANCAGGRCACATGGATCGYCYTCARCGTCGAC
>kuhl_V13736_A
GAGCTTAAAAGAAAAGTCTATTCGCGAGGCCTTAGGCACGGCTGTTACTTGACTAACATGCAACGAGGCGCTAGAGGTAGTTCCGCCTGACGACTAGGATTGYGTTCGGGACATAAGGCCCCGGGGGGACGCCTCCCAGACTCATGAGAGCGGTTCGGCAGGCGTGTAACGACGGGTTCGGCCGTATCGAAGGGGTACGATGCGGTAGGCGRTGNGAGTGCCTCGAGACGGGCACGAATGAYTCGMCRACCCAACCATGTAATYGCCTACAATRTCCACATTTGATKCGGACRGCTCTRGCGTTARCGTTTGACGGNGGCCCCCRARGGACTCTTAYGCGARGTAAGCTTCTTATGCTATAGGGTCCCTTAGCGRCGTCCCCCCGCCTCTCTAGGCAGTGCCTACCCCCCCAACCAAACCCTACGCANGTCCGCGAACGACGACTTACTTGTCATGCCACACTTCATGTCAATCCTCCCCTAACTGGGCMTCACGAAGCCCMCCGAACGCGTGCGCCGGAGCAAGCATTCTCCGTAATAGATCGGACATCCAGCTGAGTCGAGATTACGAGTTCCTGAGCCRCATACGGCTGGGCYGACAGCAGCATMATCCCATTATAGACCCNTGTGGGACCGAATACACAACCTTGAACACTTTGAGCGAGTCTACTGCCAGCACATCCCAAAATACGCAATTTGTCGCAYAAGGCTGAAAGGGAYCCCACCGCCCAGCTACGGCCGCTCTCAACGACGGAGYAGATGTTCRCACATTGTATCGCTGTTTCATGCGCGRTAGTCTCACCCTGCGTCCAGYCTATAATTACGACYCTGGACTGCACCACTATAATCCACAAGATGCTGCTATTGGGAGGAGTCGGGCTCYAAGTGTARTAYGTGACCTCGGCGAAACCCGCGRTTCTCGAAGTCAGAGAACGAAACTGAGCTCCGGGCGTAGCATCCAGCAAATAGTTGCCGGTAGYCACCGCCGTTGAGCATGGTAGCTAYAAGCATTTGCAACTTTTCRCAAGGTGATCGCTGGGTCCTRGTGTACCCACCCATGGTGTAAGTGNTCKGGGAAGGACTATCGTTAGCATCGCAGAGGATTAGCGGACGGARGGGATGGACCTCAGAYCGGGCGAACTAGGTTCTGCGAYGTAGATGTAAGAAGRTRCGMAGTATGGGAGGGCCGCAGGACGACTCCGGGTGCGATCTCTAAAGGAGACGACTCTTAAGNGAGGAAGCCCTYCTTTTTGCCGCTGCTCATACGTGGTGACGAGGTGTAGGTTCAGTTCAYATGAGTGACTGCCGTCCAAGGRCAAGTTGGTTAGTGGRAGCCGTGGAGGCACACACATCGRCCGAGAAGCTGGATCGCCGTTCAACCATTGCTTCCAAACAACCCCTTTGGTATCAAGTATTGAACTGCGACGTATGCCCCRGACCCGTTATGGTCCCNGGATCCACTCRCACGTRCCTTAGCGGGYTCTGGATTGCCTCTTCGTTCGCKGGTTGGATGTGGACCRCCACTGTCCATCCCGTCTCTATCAGGCGGCGATYTTAATTATATACCRTAATAGACCGYCCCCCCACCACRGTCCGTACGTGAGKTGCCGCTCTCAGCAGGRCACATGGRTCGYCTTCCGCGTYGAA
>corr_K7830_PI261871_A
GAGTCTGGAAGRGGGGYCYGCCMKYRARRCCCGRGRCATGGACRTYATCTAACGRRMATGCAAYGAGGCRCTAGGGGYAGTCCMATTTGACGGCGGGGACTGTGTTCGTKRCATRMGACCCCGGGGGAACGCCTCCCRGACGCACGAGAGCRATTTGATAGATGTGTAAYGACGGGTTCGGCYATATCGGRGRGGGACGACGCGGTGGNCARTGAGAGTGCCCCAATATGGACACGAATGAYTCGMCAACCCAACCATGTAATYGCCTACGGTAYCCACCTTCAATTCGGACGACTCTGGCGGTAGCACTCGATGGGGGCCCCCRARGGACTTTCACACGNGGTMARCGTTTCRTGCYACAAGGTCCCCTAGYGRCGCCTCCCCRCCTCTCTAGGTAGTGCCGACCCCACCAACCAAACCCCACGCACGTCCGCGGATGACGCCTTACCYGTCATGCCACACTTCRTGTCAANCCYCCCCTAGCCGGAYATCACGARGCACCCCGAGCGCGTGCGCCGGAGCAAGCATTCTCCGTAGYAGRTCGGACATCCRGYTGGGTYGAGATTAAGCGTTCCKRAGCCRCACCCGGCTGGGCYGATAGCAGAATAACACCGCCGCAGATTCTTGTGGRRCCGAATACAYAACCTTGARCAATGTGAACGAGTCTCCTGCTGACATATCCCAAAGCGCGCGATCTGTCGCACAAGGCTGAAAGGGGCTCCCYCACCCAGCTGTGGCCGCTCTCAACGACAGAGCGGAYRTTCGCACATTGTATCGCTGTTYCATGCGCAGCAGYTCCACCCTGYGTACAGYCTATRACNAAGRTCCTGGACCGCACCACTATAATCCAYAAGATKCTGCTRTYGTAGGGAGTCGGGCYCYGRGNGCARTACGYGMCTTCGGYAACACTCAYGRTTCCCAAAGTCAGAGAAMGAAACKAMATTCTGGGCGTAGTGCCCGGTAAACAAGTGCTGRYAGCCACCGCCGCTGAGCCTGGKATCYACAAGCATTTGCAACYTTTCACAAGGTGATCGCTAGGTCCTGGTGTRMCTACCTATGGTGTAAGTAGCTKGGGGAAGACTATCGTTAGCCTCGYAGAGGATTAGCGGACGGAGAGGATGGCCCTTAGAYCGAGCGAACTAAGTTCTGCGAYGCAGCTATAAAAAGRTAYGCRGTATGKGAGGGCCGCAKGAAGCCTCCGTGTGCGATCTTTAAAGGATACGACYMTTAAACAAAGAAGCCCTYCTCTTTGYCGCTGCTCANACGTGGTGACGAGGCGTRGGYTCAGYTCACATGAGTGACTGCCGYCYAAGKRCAAGTTGGTTAGTGGRAGCCGTGGCGGCACACACAYCGACCGRGAAGCCGGATCGCCGTTCAACCGTTGCCTCCAGACAACCCCTTTGGTRTCAAGTAYTGAACTGCGACGTATGCCCCGGACCAGTTANAGTCCCYTGATCCRCTCGTACGTACCTYARCGGGYTCYKGATYGCTCTKTCGTTCGCGGGTTGGATGTGGACCGCCACTGTCCGTCYYGTCTCTATCAGGTGGCGATCTYAATTATATACCRTGACAGAYCACCCCCCCRCCGCAGTTCGTACGTAAGKTGCTGCTCTGAGCAGGACRCATGGATCGCCTTCAGCGTCGMM
>corr_K7897_PI261868_A
RNRTCYRGGGRARANGTCNGYNAKCGAAACTYNRGGCAYGGACRTTAYCTNACGANMRNGCANYRMRGYRNYAGRGRYAATTYCGCNTGACGAATAGGATTGTGTTCGKGRCRYGAGRYCMCGGGGGGACGCCTCCCGGACTCATRAGAGCGGYTTGNCAGRYGTGTAATKACGRGTTYGGYTATATCGGRGGRGKATRRTKCRGTRGGCRRYGMGNGTGCNYCRAKAYGGNCAYGAATGACTCGACAAYCCAMCCATGTAATYGCCTACGGTACCCACMTTNGRTKYGGRCGNCTCYGNCGKTAGCNYNCGAYGGGGGCCCNCGAGGGRCTYYYRCRCRRGGTCARMKTNYCATGCYATAAGNTCMCCTANYGGTGYCYYNYCGCCTYTCYAGGTMGTGCCGAMCCCMMCRACCAAACCCTACRCACGTCCRYRRATGAYGAYTTMCCYRNCATGCCACACTTCATRKCAATCCCCCCTTARYYGGRNNTCAYNARGCACCNCGAGCGCGTGCGCCGGAGCAAGCATTCTCCGTARCAGATCGGACATCCAGTTGGNTCKAGNTTRCGARTKCYNGRGCCRCAYMCGGNTNGRCYGATARCAGMATMACCCCRTYGCARNTYMYTGTGKGGCCGRAYACMCAAYCYTGARCAATGTGAGCGNGTTTACTGCTARYACAYCNYNAARTRCGYGATYTGTCGCACAAGGCTGAAAGGGGCNCCMCCRCCCMGCYRYGKYCNCTYKCRAYGACRGAGCRGANNTTCGCACATYGNAYCRNNGTTCCRYGYGCAGTAGNTCCACCCTGNGTMCNGNCTATRAYCANRAYYCTRKRCYGCRCYRYTATAATCCAYAAGRTGCTKCYATTRKAAGGRGTYKGRCNCYGATNGTARTACGYGMCTTCGGTGANACCCATGGTTCYCRAAGTCAGAGAANGAAACTAARCTCNGGGYGTAGNGYCMRGTAAAYMRGTGYYGGTRKCCRCCGCCNCTGAGCCTGGNAKCTACARGCATTTGCAACCTTYCACAAGGTGATNGCTGGGTCCTRRTRTACYTRCCTATNGTAYRRGTGAYTTKGGRARGACTATCGTTAGCNTCNYRGAGGATTAGCGKACGGAGRGGATGGCCCYYRGAYCGRGNRAACTRRGTTCTGCNANGYAGMTRKAARAAGATANGCGGTATRNGAGRKCCRCAKGAMGMTYYCGGGYRCKATCTCTAAAGGAKACGACCCTTARACRNRGRRGCCCTCCTYTTYGYCGCTGCTCAYACGTGGTGACGAGGCGTAGGTTCAGCTCACATGAGTGRCTGCCGCYCARGGGCANGTTGGTTAGTKAGMGNCGNRGMAGTAYANACATTKACCGRNAAGCYGGATCGCCRTTCMANYANTNCCTCCRNACAACCCCTTTGGTRTCAAGTANTGNACTGMGRCGYRTGCCCMAGACCAGTTATRGTCCNYNGATCTACTCGTACGKACCTYRAYGGGCTCYGGMTTGCNYYTTCGYCYGCGGRNTGGAYRYGGACCGCCACTGTMCATCCYGTCYCTMTYMGGYRGCGANCTYAATTATATACCRTAATAGACCRCCCCCCCACCRCAGTYCGTACGTGAGNTGYYGCYNNSAGCAGGACACATGGATCGCCTTCARCGTCGAA
>kuhl_K30017_PI468159_A
GAGCTTAAAAGAAGAGTCTATTCTCAAGGCTYTAGGTACGGACGTTATTTGACTAAAATGCAACGAGGCGCCAGAGGTAGTTCCGCCTGACGACTAGGATTGTGTTCGGGAAGTAAAACCCCGGGGNGACNTCTCCCAGACTCATGAGAGCGGTTCGGCAGACGTGTAACGACGGGTTCGGCCGTATCGAAGGGGTACAGTGCGGTAGGTARTGCGAGTGCCCCGAGACGGGCACGAATGACTCGMCAATCCAACCATGTAAYCGCCTACAATGCCCACATTTAATKTGGACGGCTCTRGCGGTARCGCCCGACGGGGGCCCCCRAGGGACTCTCACGCGAGGTCARCTTCTCATGCTACAGGGTCCCTTAGTGGCGTCTCCCCRCCTCTCTAGGCANTGCCTACCCCCCCAACCAAACCCTACGCACGTCCGTGAACGACGACTTACCTGTTATGCCNCATTTCATGTCAAKCCCCCCCTAACTGGATATCACAAATCCCCCCGAGCGCGCGCGCCGGAGCAAGCATTCTCCGTAATAGGTCGGACATCCAGTTGGGTCGAGGTTACGCATTCCTGAGCCRCATACGGCTGGGCYGATAGCCGCAGACCACCACTGCAGATTCCTGTGGGGCCGAATACMCAACCTCGAACAATTTGAGCGAGTCTCCTGCTAGCMCATCCCAAAGTACGCGATTTGYCGCAYAAGGCTGAAAGGGGCCCCATCGCCCCGCTATGGCCGCTCTCAATGACAGAGYGGATGTTCGCACATTGTATCGCTGTTCCATGCGCGATATCCTCGCCCTGCGTCCRGYCTATAANTAAGACTCTRGACTGCACCACTATAATCCATAAGATGCTGCTATTGGGAGGAGTCGGGCTCYAATTGTARTAYGTGACTTCGGTGAAACCCATGGTTCTCGAAGTCAGRGAACGAAACTGAGCTCCGGGCGTAGCGTCCAGTAAACAGGTGCTGGTAGCCATCGCTGCTGAGCCTGGGATCYACAAGCATTTGCAACTTTCCAYAAGGTGATCGCTGGGTCCTRGTGTACCTACCCATGGTACGAGTGATCKGGGAAAGACTATCGTTAGCCTCGCAGAGGATTAGCGGACGGAGGAGATGGCCCYCAGAYCGGGCGAACTAGGTTCTGCGAYGCAGATGTRAGAAGRTACGCGGTATGGGAGGGCCGCAGGAAGATTCCGGGTGCGRTCTCTAAAGGAGACGACTCTTAAACGAGGAAGCTCTCCTTTTTGCCGCTGCTCATACGTGGTGACGAGGCTTAGGCTCAGTTCACATGARTGACTGCCGTCCAAGGRCAAATTGGKTAGTGAGAGCCGTGGCGGCACACACATTGACCGGGAAGCTGGATCGCCGTTCAACCATTGCTTCCAGACAACCCCTTTGGTATCAAGTATTGAACTACGACGTATGCCTCRGACCCGTTATAATCCCCTGATCTACTCGCACGTRCCTCAACGGGYTCTGGATTGCCCCTTCGCCCGCKGGTTGGATGTGGACCRCCACTGTCCATCTCGTCTCTATCAGGCGGCGATYTTAATTATATACCRTAATAGACCGYCCCCCCACCACAGTTYGTACGTGAGKTGCCGCTCTGAGCAGGRCACATGGRTCKCCTTCCRCGTYGAC
>kuhl_V6355_PI476110_A
GAGCTTAGGGAAARAATYYGCCAGTAGAGCTTTGGGCAYAGATGTTATCTAACKAAAGTGCAATAMGGCACCAGGGGCAATTCAGCCTGACGACTAGGATTGTGTTCGTGGCGCGAGGCTCCGGGGGGATGTCTCCCGGACTCATGAGAGCGGTTTGACAGGTGTGTAATGGCGGGTCTGGCTATATCGGAGGGGGATAGTGCGGTGGGTGRTGAGAGTGCCTCGAGACGGACACGAATGAYTCGACAACCCAACCATGTAGCCGCCKACGGTACCCANCTTTGATTCGGACGGCTYTGGCGTTAGCACCTGACGGGGACCCCCRARRGACTCTCACGCARGGTCARCTTTTCATGCTACAAGGTCCCCTAACGRCGCCTCCTCRCCTCTCTAGGTAGTGCCTNACCCCCCGACCAAACCCTACGCACGTCCGCGAATGACGCCTTACCTGCTATGCCACACTTCAKGTCAATCCCCCCCTAACCGGATCTMACGAGTACCCTCGAGCGCGCGCGCCGGARCAAGCATTMTCCGTAATAGATCGGACATCCAGTTGGTTCGAGGTTACGCGTTCCTGGACCRCATACGGCTGGGCYGATAACAGAATMCCCCCATCGCAGATTCCTGTGGGGCCGAATGCATAACCCTGAACAATGTGAGCGAGCCTCACGCCGGCCCATCCTAAAATACGCGATCTATCGCACAAGGCTGAAAGAGACCCACTCACCCCACTATGGCCGCTCTCRACGACAGAGCAGAYGTTCGCGCATTGTATCGCTGTTCCACGCGCAGTGGYCTCACCCTGCGTCCAGYCTATRATCAAGACCCTGGACTGCATTACTATAATCCATAAGGTGCTGCTGTTGTAAGGAGTCTGACYCYAATCGCAGTACGTGCCTTCGGTGAAACCCATGRTTCCCAAAGTCAGAGAACGAAACTRAACTCTGGGCGTAGCGCYCAGTAAACAGGTGTYGGYRGCCACCGCCGCTGAGCCTAGTAGCTACAGGTATTTGCAACTTTTCACAANGTGAGCGCTGGGTCYTRGTGTACCTGCCCACGGCACGAGTGATCTGGGAAGGACTATCGTTAGCCTCGCAAAGGAYTAGCGGACRGAGGGGATGGCCTYCGGAYCGGNCGAACTGRGTTCTGCRAYGCAGCTGTRAGAAGATACGMAGTATGGGAGAGCCGCATGACGACYCCGGGTGCGATCTCTAAAGGAGACGACCCTTAAAYGAAGAAGCCCTCCTTTTCGTCGCTGNTCATACGTGGTGACGAGGCGTAGGTTCAGTCCACCTGAGTGACTGCCGYCYAAGGGYAAGTTGGTTAGTKAGARCCGTGGAAGTACACACATTTACCGGGAAGCCGGATCGCCATTCAACCATTRCCTCCAGACAACCCCTTTGGTGTCAAGTATTAAACTACGACGTATGCCCCAGACCCGTTATRGTCCCCKGATCCACTCGYACGTACCTCAACGGGYTCTGGAGTGCYCCTTMGTCCGCKGGTTGGACGTGGACCGCCACTGTCCGTCTCGTCTCTATCAGGCGGCGATCYTAATTMTATACCRTAACAGACCACCCCCCCACCGCAGTCCGTACGTAAAKTGTCGCTCTGAACAGGRCACATNGATCGCCYYCARCGTCGAA
>vali_V9153_PI666102_B
GCGTTCGGGAAAGGAGTCCGCCCGTAAAGCCCTGGGCATAGATGTTCTTCAACGAAAGTGCAGCGCAATGTCAAGGGCAGGCTCGCTTGGCGGCTAGGGCTGTATTCGTTGCGCACGGCCAAGGGGGGACGCTYCCCGGACTCACGAGGACAATCTGATAGACGTGTAACGACGAGTTCGACTATGTCGGGGGGGTACAGCGCGGCAGACGATACGAGTGCCCCAAGATAGACACGCGCRACTCGACAACYCGACCAGGTAATTGNTTATAGTACCCAACTCTAATGCGGACGGTCTTAGTGTTAGYACTCGACAGGGGCCCTTRAGGGGTTTTTACACGGGGCCCGAGGCTCAGGCCATAAATTACCCTAGCGGCGCCTCCCCACTTTTTTAGGYCGGAACGGCMTCCATGACTCGGCTTTACATNTTCACGTGAATGGCGACTTATCTACCATATAATRCTGCRTGGCCATCCTTCCCTAGCCGGGTATCACGAGTCATCTYGAGCGTGCGCGTYAAGGTAGATAGCCGCTGTGGCAGATYGAGTACCCAGCCTGTTCTAGGTTGCGCACTCCTAGNCCRTATCCATYTAAGCYAATAACAGCAGNACCTCGTTACCGACTCCCTCAGAGTTGAGTATATGGYCTTAGRCGACGTGAACGAGCCTAATATCAATCCACCCCAAAACACGCGGCCTGCTGTACGAGGCTGAAMAAGGYCCCCTCACTTAGCTGTAGCCGTCTTCAACGACAGAACGGACGCTTACACATTGTATCGCTGTCTTATGCACAGCAGCCCCACCCTGCGTCYGGCCTACAATCACGGCCCTRGGCCGTACCACCATGATCCATACGGCGTCGCTGTTAGGAGGGGTCTGGCTCCGGTCRTARTACATACTCTCAGCGGCACCCGCGGCTTCAGAAACAGGGAGGCRAGGATAAATTCTGGGCGTGRTGCCCGGTRGACCAGTGTCAACAGCTACCGCCGCGGARTATAGGCGCTATAGATAGTTTCGAACCTTCATAAAGTGAGCGCTGGGTCCTGGTGYGCTTATCCGTTGTACGAGTGATTTGRGAAAGAACMGCGCCAATATCGTAGAGGACCAACGGATGGGGGGGATRGCCTTTAGGYCTGACGGCACAGRTCTCGCGACGTAGCGGGGAAGGTACATGNGGTATGGGRGGGCCGCATTACGACTCCGTGTGTGGCYCCTGGGGGGGGCGAACCTGAAANAAAGGGTATACCCGTGTCGCCGCTTCTCATACTTGACRGCGAGGCGCAGACTCGTTCCAYCCGGGCAACTGCAACTCAAGGATGAGTCAAKCGGTTGAAGCTGTGTAGGCATGCGCGCCKATAGAGCATCTGAGCCGCCGTCCAGTTGTCATTTCCAGACAATCTATYTGGTGTCAAGTACCGAACGGCGATGTAKGACCCAAATCCGTGACAATTCCCTRGCCCACTCGTACRTATCTCAGCGGGCTCTTGATTGCCCCTTCGTCCGCTGAGTGGATGTAKACCGCTACTGTCCGTCCCGTTCTTCTCCGGCGGTGATCTTRATTACATACCRCAGTAGCCCACCCCTCCGCTGTAATTTGTACATGAATTRCTNCTCTCTACGGRRYACMYAGATYGCCTCCCASGYCRAC
>vali_V9157_PI666103_B
GCGTTCGGGAAAGGAGTCCGCCCGTAAAGCCCTGGGCATAGATGTTCTTNAACGAAAGTGCAGCGCAATGCCAAGGGCAGGCTCGCTTGGCGGCTAGGGCTGTATTCGTTGCGCACGGCCAAGGGGGGACGCTYCCCGGACTCACGAGGACAATCTGATAGACGTGTAACGACGAGTTCGACTATGTCGGGGGGGTACAGCGCGGCAGACGATACGAGTGCCCCAAGATAGACACGCGCRACTCGACAACYYGMCCAGGTAATTGNTTATAGTACNCAACTCTAATGCGGACGGTCTTGGTGTTAGCACTCGACAGGGGCCCTTNAGGGGCTTTTACACGGGGCCCGAGGCTCAGGCCATAAATTACCCTAGCGGCGCCTCCCCACTTTTTTAGGYCNGAACGGCMTCCATGACTCGGCNTTACATGTTCACGTGAATGNCGACTTATCTACCATATAATRCTGCGTGGCMAKCCTTCCCTAGCCGGGTATCACGAGTCATCTYGAGCGTGCGCGTYAAGGTAGATAGCCGCTGTGGCAGANYGAGTACCCARCCTGTTCTAGGTTGCGCACTCCTAGNCCRCATCCATYTAAGCYAATAACNGCAGMACCTCGTTACCGACTCCCTCAGAGTTGGGTATATGGCCTTAGRCGACGTGAACGAGCCTAATATCAATCCACCCCAAAACACGCGGCCTGCTGTACGAGGCTGAAMAAGGYCCCCTCACTTAGCTGTAGCCGTCTTCAACGACAGAACGGACGCTTACACATTGTATCGCTGTCTTATGCACAGCAGCCCCACCCTGCGTAYGGCCTACACTCACGGCCCTAGGCCGTACCACCATGATCCATACGGCGTCGCTGTTAGGAGGGGTCTGGCTCCGGTCRTARTACATACTCTCAGCGGCACCCGCGGCTTCAGAAACAGGGAGNCGAGGATAAATTCTGGKCGTGRTGCCCGGTRGACCAGTGTCAACAGCTACCGCCGCGGARTATAGGCGCTATAGATAGTTTCGAACCTTCATAAAGTGAGCGCTGGGTCCTGGTGTGCTTATCCGTTGNACGAGTGATTTGRGAAAGAACMGCGCCAATATCGTAGAGGACCAACGGATRGGGGGGATRGCCTTTAGAYCTGACGGMCCAGRTCTCGCGACGTAGCGAGGAAGGTACATGCGGTATGGGRGGGCCGCATTACGACTCCGTGTGTGGCYCCTGGGGGGGGCGAACCTGAAACRRAGGGTATACCTGTGTCGCCGCTTCTCATACTTGACRGCGAGGCGCAGACTCATTCCACCCGGGCAACTGCAACTCAAGGATRAGTCAAKCGGTTGAAGCTGTGTAGGCATGCGCGCCTATCGAGCATCTGAGCCGCCGTCCAGTTGTCATTTCCAGACAATCCATYTGGTGTCAAGTACCGAACGGCGATGTAKGACCCAAATCCGTGACAATTCCCTRGCCCACTCGTACRTATCTCAGCGGGCTCTTAATTGCCCCTCCGTCCGCTGAGTGGATGTAGACCGCTACTGTCCGTCCCGTCCTTCTCCGGCGGTGATCTTAATTACANACCRCAGTAGCCCACCCCTCCGCTGTAATTTGTACATGAAKTGCTGCTCTCTACGGRRYACMYAGATYGCCTCCCASGYCNAC
>villo_50949_A
GCGTCTGGAAGARAGGCCTGCCCTTAAAGCCCGGGACATGGACGTCATCTAACGAAAATGCAACGCGGCGCTAGRGGCAGTCCAATTCGACGGCGGAGACTGTGTTTGTGGCATAAGACCCCGGGGGAACGCCTCCCGGACGCACGAGAGCGATTTGATMGACATGTCATGACGGGTTCGGCTATATCGAGRAGGGATGACGCGGTGGACGRTGCGAGTGCCCCGAGATGGACACGAATGAYTCGMCARCCCACCCATGTAATCGCCTACAGTRYCCAMCTCCAATTTGGACGACTCTGGCGGYAGCACTCGATGGGGGCCCTCRAGGGGCTTTCACACGGGGTCAGCGTTCCATGCTACAAGTTCCCCTAGCRGCGCCCCCCCRCCTTTCTAGGTAGTGCCGNCCCCACCAACCAAACCCCACGCACGTCCGCGAATGACAAYCTACCYGCCATGCCGCACTTCAKGTCAAKCTTCCCCTAGCCGGATATCACGAGGCACCYCGAGCGCGTGCGCCGGAGCAAGCATTCTCCGTAGCAGGTCGGACATCCAGTTGGTTYGAGGTTGAGCATTCCGAAGCCRCACCCGGCTGGGCYGATAGCCGAATAACCCCGTCACAGATTCTTGTGGRACCGAAYACCCAACCTTGAGCAATTTGAGCGAGCCTACCGCCGACACATCCCAAAGTGCGCGATTTGTCGCAYAAGGCTGAAAGGGGCTCCCTCGCCCAGCTGTGGCCGCTTTCAACGACAGAGCGGATRTTCGCACATTGTACCGCKGTTCCATGCGCAGTAGYTCCACCCTGYGTCYAGYCTATRATTACGATYCTGGACCGCACCACTATAATCCACAAGATKCTGCTGTTGTAAGGAGTCGGGCTCYGGGTGCARTACGTGCCTTYGGCAACACTCGTGRTTCCCAAAGTCAGAGAAMGAAACGAMACTCTGGGCGTAGTGCCCGGTAAACAATTGCCGGTAGTCACCGCCGCTGAGCCTGGGATCYACAAGCATTTKYAACCTTCCRCAAGGTGATAGCTGGGCCCKRGTGTAACCACCTATGGCGCGAGTGGCTKGGGGAGGACTATCGTTAACCTCGYRGAGGATTAGCGGACGGAGGGGATGGCCCTYGGAYCGGGCGAACTGGGTTCTGTGAYGCAGCTATAAAAAGRTATGCGRTATGGGAGGGCCGCAKGAAGACTCCRTGTGCGATCTTTAAAGGAGACGACTCTTAAAYGAGGAAGCCCTCCTCTTTGTCGCTGCTCATACGTGGTGACGAGGCGTRGGTTCAGCTCACATGAGTGACTACCGTCCNAGKGCAAGTTGGTTAGTTGRAGCCGTGGAAGTACACACACCGACCGAGAAGCTGGATCGCYATTCAACCGTTGCCTCCAGACAACCCCTTTGGTATCAAGTATTGAACTACGACGTATGCCCCAGACCAGTTATAGTCCCCTGACCCACTCGTACGTACCTTAACGGGYTCYKGCTTGCTCTKTCGTTCGCKGGTCGGATGTGGAYCGCCACTGTCCATCTCGTCTCTATCAGGTGGCGATCTCAATTATATACTRTGACAGAYCACCCCCCCACCGCAGTTCGTACRTARGKYGTTGCTCTGAGCAGGAYRCATGGATCGCCTTCAGCGTCGMM
>villo_Mt2_PI666105_A
GCGTCTGGAAGARAGGCCTGCCCTTAAAGCCCGGGACATGGACGTCATCTAACGAAAATGCAACGCGGCGCTAGRGGCAGTCCAATTCGACGGCGGAGACTGTGTTTGTGGCATAAGACCCCGGGGGAACGCCTCCCGGACGCACGAGAGCGNTTTGATMGACATGTCATGACGGGTTTGGCTATATCGAGRAGGGATGACGCGGTGGACGRTGCGAGTGCCCCGAGATGGACACGAATGAYTCGMCARCCCACCCATGTAATCGCCTACAGTRYCCAMCTCCAATTTGGACGACTCTGGCGGYAGCACTCGATGGGGGCCCTCRAGGGGCTTTCACACGGGGTCAGCGTTCCATGCTACAAGTTCCCCTAGCRGCGCCCCCCCRCCTTTCTAGGTAGTGCCGRCCCCACCAACCAAACCCCACGCACGTCCGCGAATGACAAYCTACCYGCCATGCCGCACTTARKGTCAAKCTTCCCCTAGCCGGATATCACGANGCACCYCGAGCGCGTGCGCCGGAGCAAGCATTCTCCGTAGCAGGTCGGACATCCAGTTGGGTYGAGGTTGAGCGTTCCGAAGCCRNACCCGGCTGGGCYGATAGCCGAATAACCCCGTCACAGATTCTTGTGGRACCGAAYACCCAACCTTGAGCAATTTGAGCGAGCCTACCGCCGACACATCCCAAAGTGCGCGATTTGTCGCAYAAGGCTGAAAGGGGCTCCCTCGCCCAGCTGTGGCCGCTTTCAACGACAGAGCGGATRTTCGCACATTGTACCGCKGTTCCATGCGCAGTAGYTCCACCCTGYGTCYAGYCTATRATTACGATYCTGGACCGCACCACTATAATCCACAAGATKCTGCTGTTGTAAGGAGTCGGGCTCYGGGTGCARTACGTGCCTTYGGCAACACTCGTGRTTCCCAAAGTCAGAGAAMGAAACGAMACTCTGGGCGTAGTGCCCGGTAAACAATTGCCGGTAGTCACCGCCGCTGAGCCTGGGATCYACAAGCATTTKYAACCTTCCRCAAGGTGATAGCTGGGCCCKRGTGTAACCACCTATGGCGCGAGTGGCTKGGGGAGGACTATCGTTAACCTCGYRGAGGATTAGCGGACGGAGGGGATGGCCCTYGGAYCGGGCGAACTGGGTTCTGTGAYGCAGCTATAAAAAGRTATGCGRTATGGGAGGGCCGCAKGAAGACTCCRTGTGCGATCTTTAAAGGAGACGACTCTTAAAYGAGGAAGCCCTCCTCTTTGTCGCTGCTCATACGTGGTGACGAGGCGTRGGTTCAGCTCACATGAGTGACTACCGTCCAAGKGCAAGTTGGTTAGTTGRAGCCGTGGAAGTACACACACCGACCGAGAAGCTGGATCGCYATTCAACCGTTGCCTCCAGACAACCCCTTTGGTATCAAGTATTGAACTACGACGTATGCCCCAGACCAGTTATAGTCCCCTGACCCACTCGTACGTACCTTAACGGGYTCYKGCTTGCTCTKTCGTTCGCKGGTCGGATGTGGANCGCCACTGTCCATCTCGTCTCTATCAGGTGGCGATCTCAATTATATACTRTGACAGAYCACCCCCCCACCGCAGTTCGTACRTARGKYGTTGCTCTGAGCAGGAYRCATGGATCGCCTTCAGCGTCGMM
>villo_Mt3_PI666106_A
GCGTCTGGAAGARAGGCCTGCCCTTAAAGCCCGGGACATGGACGTCATCTAACGAAAATGCAACGCGGCGCTAGRGGCAGTCCAATTCGACGGCGGAGACTGTGTTTGTGGCATAAGACCCCGGGGGAACGCCTCCCGGACGCACGAGAGCGATTTGATMGACATGTCATGACGGGTTTGGCTATATCGAGRAGGGATGACGCGGTGGACGRTGCGAGTGCCCCGAGATGGACACGAATGAYTCGMCARCCCACCCATGTAATCGCCTACAGTRYCCAMCTCCAATTTGGACGACTCTGGCGGYAGCACTCGATGGGGGCCCTCRARGGGCTTTCACACGGGGTCAGCGTTCCATGCTACAAGTTCCCCTAGCRGCGCCTCCCCRCCTTTCTAGGTAGTGCCGNCCCCACCAACCAAACCCCACGCACGTCCGCGAATGACNAYCTACCYGCCATGCCGCACTTCAKGTCAAKCTTCCCCTAGCCGGATATCACGAGGCACCYCGAGCGCGTGCGCCGGAGCAAGCATTCTCCGTAGCAGGTCGGACATCCAGTTGGTTYGAGGTTGAGCGTTCCGAAGCCRCACCCGGCTGGGCYGATAGCCGAATAACCCCGTCACAGATTCTTGTGGRACCGAAYACCCAACCTTGAGCAATTTGAGCGAGCCTACCGCCGACACATCCCAAAGTGCGCGATTTGTCGCAYAAGGCTGAAAGGGGCTCCCTCGCCCAGCTGTGGCCGCTTTCAACGACAGAGCGGATRTTCGCACATTGTACCGCKGTTCCATGCGCAGTAGYTCCACCCTGYGTAYAGYCTATRATTACGATYCTGGACCGCACCACTATAATCCACAAGATKCTGCTGTTGTAAGGAGTCGGGCTCYGGGTGCARTACGTGCCTTYGGCAACACTCGTGRTTCCCAAAGTCAGAGAAMGAAACGAMACTCTGGGCGTAGTGCCCGGTAAACAATTGCCGGTAGTCACCGCCGCTGAGCCTGGGATCYACAAGCATTTKYAACCTTCCRCAAGGTGATAGCTGGGCCCKRGTGTGACCACCTATGGCGCGAGTGGCTKGGGGAGGACTATCGTTAACCTCGYRGAGGATTAGCGGACGGAGGGGATGGCCCTYGGAYCGGGCGAACTGGGTTCTGTGAYGCAGCTATAAAAAGRTATGCGRTATGGGAGGGCCGCAKGAAGACTCCRTGTGCGATCTTTAAAGGAGACGACTCTTAAAYGAGGAAGCCCTCCTCTTTGTCGCTGCTCATACGTGGTGACGAGGCGTRGGTTCAGCTCACATGAGTGACTACCGTCCRAGKGCAAGTTGGTTAGTTGRAGCCGTGGAAGTACACACACCGACCGAGAAGCTGGATCGCYATTCAACCGTTGCCTCCAGACAACCCCTTTGGTATCAAGTATTGAACTGCGACGTATGCCCCAGACCAGTTATAGTCCCCTGACCCACTCGTACGTACCTTAACGGGYTCYKGCTTGCTCTKTCGTTCGCKGGTCGGATGTGGACCGCCACTGTCCATCTCGTCTCTATCAGGTGGCGATCTCAATTATATACTRTGACAGAYCACCCCCCCACCGCAGTTCGTACRTARGKYGTTGCTCTGAGCAGGAYRCATGGATCGCCTTCAGCGTCGMM
>villo_Mt4_PI666107_A
GCGTCTGGAAGARAGGCCTGCCCTTAAAGCCCGGGACATGGACGTCATCTAACGAAAATGCAACGCGGCGCTAGRGGCAGTCCAATTCGACGGCGGAGACTGTGTTTGTGGCATAAGACCCCGGGGGAACGCCTCCCGGACGCACGAGAGCGATTTGATMGACATGTCATGACGGGTTCGGCTATATCGAGRAGGGATGACGCGGTGGACGRTGCGAGTGCCCCGAGATGGACACGAATGAYTCGMCARCCCACCCATGTAATCGCCTACAGTRCCCAMCTCCAATTTGGACGACTCTGGCGGYAGCACTCGATGGGGGCCCTCRARGGGCTTTCACACGGGGTCAGCGTTCCATGCTACAAGTTCCCCTAGCRGCGCCTCCCCRCCTTTCTAGGTAGTGCCGACCCCACCAACCAAACCCCACGCACGTCCGCGAATGACAAYCTACCYGCCATGCCGCACTTARKGTCAAKCTTCCCCTAGCCGGATATCACGAGGCACCYCGAGCGCGTGCGCCGGAGCAAGCATTCTCCGTAGCAGGTCGGACATCCAGTTGGTTYGAGGTTGAGCGTTCCGAAGCCRCACCCGGCTGGGCYGATAGCCGAATAACCCCGTCACAGATTCTTGTGGRACCGAAYACCCAACCTTGAGCAATTTGAGCGAGCCTACCGCCGACACATCCCAAAGTGCGCGATTTGTCGCAYAAGGCTGAAAGGGGCTCCCTCGCCCAGCTGTGGCCGCTTTCAACGACAGAGCGGATRTTCGCACATTGTACCGCKGTTCCATGCGCAGTAGYTCCACCCTGYGTAYAGYCTATRATTACGATYCTGGACCGCACCACTATAATCCACAAGATKCTGCTGTTGTAAGGAGTCGGGCTCYGGGTGCARTACGTGCCTTYGGCAACACTCGTGRTTCCCAAAGTCAGAGAAMGAAACGAMACTCTGGGCGTAGTGCCCGGTAAACAATTGCCGGTAGTCACCGCCGCTGAGCCTGGGATCYACAAGCATTTKYAACCTTCCRCAAGGTGATAGCTGGGCCCKRGTGTAACCACCTATGGCACGAGTAGCTKGGGGAGGACTATCGTTAACCTCGYRGAGGATTAGCGGACGGAGGGTATGGCCCTYGGAYCGGGCGAACTGGGTTCTGTGAYGCAGCTATAAAAAGRTATGCGRTATGGGAGGGCCGCAKGAAGACTCCRTGTGCGATCTTTAAAGGAGACGACTCTTAAAYGAGGAAGCCCTCCTCTTTGTCGCTGCTCATACGTGGTGACGAGGCGTRGGTTCAGCTCACATGAGTGACTACCGTCCRAGKGCAAGTTGGTTAGTTGRAGCCGTGGAAGTACACACACCGACCGAGAAGCTGGATCGCYATTCAACCGTTGCCTCCAGACAACCCCTTTGGTATCAAGTATTGAACTGCGACGTATGCCCCAGACCAGTTATAGTCCCCTGACCCACTCGTACGTACCTTAACGGGYTCYKGCTTGCTCTKTCGTTCGCKGGTCGGATGTGGACCGCCACTGTCCATCTCGTCTCTATCAGGTGGCGATCTCAATTATATACTRTGACAGAYCACCCCCCCACCGCAGTTCGTACRTARGKYGTTGCTCTGAGCAGGAYRCATGGATCGCCTTCAGCGTCGMM
>villo_Mt5_PI666108_A
ACGTCTGGAAGARAGGCNTGCCCTTAAAACCCGGGACATGGACGTCATCCAACGGAAATGCAATGCGGCGCTAGRGGCAGTCCAATTCGACGGCTGAGACTGTGTTTGTGGCATAAGACCCCGGGGGAACGCCTCCCGGACGCACGAGAGCGATTTGATAGACATGTCATGACGGGTTTGGCTATATCGAGGAGGGATGACGCGGTGGACGRTGCGAGTGCCCCGAGATGGACACGAATGAYTCGMCAACCCACCCATGTAATCGCCTACAGTRYCCAMCTCCAATTCGGACGACTCTGGCGGTAGCACTCGATGGGGGCCCTCRAGGGGCTTTCACACGGGGTCAGCGTTTCANGCTACAAGTTCCCCTAGCRGCGCCCCCCCRCCTTTCTAGGTAGTGCCGNCCCCACCAACCAAACCCCACGCACGTCCGCGGATGACACCCTACCYGTCATRCCGCACTTARTGTCAAKCTTCCCCTAGCCGGATATCACGAGGCACMYCGAGCGCGNGCGCCGGAGCAAGCATTCTCCGTAGCAGGTCGGACATCCAATTGGTTYGAGGTTGAGCGTTCCGAAGCCRYACCCGGCTGGGCYGATAGCCGAATAACCCCGTCACAGACTCTTGTGGRGCCGAAYACCCGACCTTGAGCAATTTGAGCGAGCCTACCGCCGACACATCCCAAAGCGCGCGATTTGTCGCACAAGGCTGAAAGGGGCTCCCTCGCCCAGCTGTGGCCGCTCTCAACGACAGAGCGGATRTTCGCACATTGTACCGCKGTTCCATGCGCAGCAGYTCCACCCTGYGTAYAGYCTATRATTACGATYCTGGACCGCACCACTATAATCCACAAGATKCTGCTGTCGTAAGGAGTCGGGCTCYGGGTGCARTACGTGCCTTYGGCAACACTCGTGGTTCCCAAAGTCAGAGAAMGAAACGGMACTCTGGGCGTAGTGCCCGGTAAACAATTGCCGGTAGCCACCGCCGCTGAGCCTGGGATCYACAAGCATTTGCAACCTTCCRCAAGGTGATAGCTGGGCCCKAGTGTGACCACCTATGGTACGAGTGGCTKGGGGAGGACTATCGTTAACCTCGCAGAGGATTAGCGGACGGAGGGGATGGCCCYCAGAYCGGGCGAACTGGGTTCTGTRAYGCAGCTATAAAAAGRTATGCGGTATGGGAGGGCCGCAKGAAGACTCCRTGTGCGATCTTTAAAGGAGACGACTCTTAAAYGAGGAAGCCCTCCTCTTTGTCGCTGCTCATACGTGGTGACGAGGCGTRGGTTCAGTTCACATGAGTGACTACCGTCCRAGKGCAAGTTGGTTAGTTGRAGCCGTGGAAGTACACACATCGACCGAGAAGCTGGATCGCYGTTCAACCGTTGCCTCCAGACAACCCCTTTGGTATCAAGTATTGAACTGCGACGTATGCCCCRGACCAGTTATAGTCCCTTGATCCACTCGTACGTACCTTAACGGGYTCYKGATTGCYCTKTCGCTCGCKGGTCGGATGTGGAYCGCCACTGTCCATCTCGTCTCTATCAGGTNGCGATCTCAATTATATACTRTGACAGAYCACCCCCCCACCGCAGTTCGTACGTARGKYGTTGCTCTGAGCAGGRYRCATGGATCGCCTTCAGCGTCGMM
>kuhl_V8753_Grif7648_A
GAGTCTAGGGAAGGAATCTGCCCGTAAAGCTCTGGGCATAGACGTTATTTAACTAAAATGCAACGNGGCACCAGGGGCAATTTCACCTGACGAATAAGATTGTGTTCGGGGCGCGAGGCTCCGGGGGGATGTCTCCCGGACTCATGAGAGCGGTTTGACAGGTGTGTAATGGCGAGTTCGGCTATATCGGAGGGGGATGGCGCGGTGGGTGRTGAGAGTGCCTCGAGACGGACACGAATGAYTCGACAACCCAACCATGTAATCGCCTACGGTACCCANCTTTGATTCGGACGGCTCTGGCKTCAGCACCTRACGGGGACCCCCRARGGACTCTCACGCARGGTCAGCTTTCCATGCTATAAGGTCCCCTAACGRTGCCTCCTCRCCTCTCTAGGTAGTGCYTACCCCCCCAACCAAACCCTACGCACGTCCGCGNATGACGCCTTACCTACCATGCCAYACYTCATGTCAATCCCTCCCTAACCGGATCTMACGAATCCCCTCGAGCGCGCGCGCCGGANCAAGCATTCTCCGTAATAKATCGGACATCCAGTTGGTTCGAGGTTAAGCGTTCCTGAACCRCAYACGTCTGGGCYGATAACCGAATMMCMCCATCGCAGATYCCTGTGGGGCCGAATACCCAACCCTAAACAATGTGAGCGAGCCTCACGCCRGCCCATCCTAAAATRCGCGATCTGTCGCACAAGGCTGAAAGAAGCCCACTCACCCCGCTATGGCCACTCTCRACGACGGAGCAGGCGTTCGTACATTGTATCGCTGTTCCACGCGCAGTGGYCCCACCCTGCGTCCAGYCTAYRATCAAAACCCTAGACTGCACCACTATAATCCATAAGGTGCTGCTGTTGTAAGGAGTCTGNCYCYAATCGCAGTACGTGACTTTGGTGAAACCCATGRTTCCCAAAGTCAGAGAACGAAACTRAACTCTGGGCGTAGCGCYCAGCAAACAGGTGTTGGCAGCCACCGCCGCTGAGCCYAGTAGCTACAGGCATTTGCAACTTTCCACAANGTGAGCGCTGGGTCCTRGTGTACCTGTCTATGGTATGAGTGATCTGGGAAGGACTATCGTTAGCCTCGCAAAGGAYTAGCGGACGGAGGAGATGGCCTYCGGAYCGGRCGAACTGAGTTCTGCRAYGTAGCTAGRAGAAGATACGMAGTATGGGAGRGCAGCATGACGACYCCGGGTGCGATCTCTAAAGGAGACGACCCTTAAAYGAAGAGGCYCTYCTTTTTGTCGCTGCTCATACGTGATGACGAGGCGTAGGTTCAGTCCACCTGAGTGACTGCCGCTTAANGRCAAGTTGGTTAGTKAGARCCGTGGMAGTACACACATTTACCGAGAAGCCGGATCGCCATTCAACCATTGCCTCCRGACAACCYCTTTGGTGTCAAGTATTAAACTACGACGTATGCCCCAGACCCGTTATGGYCCCCKGATCCACTCGTACNTACCTCAACGGGYTCTGGANTGCCCCTTMGTCCGCKGGTTGGATGTGGACCGCCACTGTCCATCTCGTCTCTATTAGGCGGCGATCYTAATTMTATACCRTAACAGACCACCCCCCCACCGCNGTCCGTACNTAAAKTGTCGCTCTGAACAGGRCACATGGATCGCCYTCARCGTCGAA
>cruz_K36024_PI476003_K
ACGTCCGGGAAAGGAGTCCGCCCGTAAAGCCCTGGGCATAGATGTYCTTCAACTAAAGTGCAACGCAATRTCGGGGGCAGTCTCGCTTGGCGGCTAGGGCTGTATTCGTTGCNCACGGCCAAGGGGGGACGTTTMCCGGACTYACGAGGGCAATCTGATAGACGTGTAACGACGARCTCGACTATATCGGGGGGGGACAGCGCGGTAGACGATACGAGTGCCCAAAGATAGAYACACGCRAYTCGACARCYCGACCAGKTAATCGCTTMCGGTACCCACCYCCAATGCGGACGGCTCTGGTGTTAGCACTCGACAGGGGCCCTCGAGGGGTNCTTACACGGAGCCCGAGGCTCAGGCCATAAATTACCCTAGCGGTGCCTCCCCGCYTTTTTAGGTCKGAAYGGCCCCCATRATTAAACCCTACACACGTCCGTGAATGGCGAYTTMCCTACCATNTCATRCTTCATGTTAATCCTTTCCTAGCCGGGTATCAYGAGTCATCTCGAGCGTGCGCGCCGAGGTAGATATTCGCTATAGCAKATCGAATACCCAGCTGGTTCTAGGTTGCGCGCTCCTAGGCCRCCTCCATYTAGGCYAATAACAGCRGAACCTCGTTACCGACTCCNGCAGAGTCRGGTATATGGCCTTGGGCGACGTGAGCGAGCCTAATACCAATCCACCCCAAAACACGCGACCTGCCGCACAAGGCYGAAAAAGGYCCCCTMACTCAGCTGTGGCCGTTTTCAACGACAGAACGGACGCYTACACATTGTATCGCTGTTTCATGCGCAGCAGCCCCGCCCTTCGTCCGGTCTACAATCACGGCYCTAGGCCGCACTACTATGATCCATACGGCTCYGCTGTTGGGGGGGGTCTGGATCCGGTCRCAGTACGTGMTCTCAGCGACACCCGCGGCTCCCGAAGYAGGAAAACGAGGNTAMATTCTTGGCGTGGTGCCCGGTAGACCAGTGTCAGCAGCTACCGCCGCGAAGYACAGGCGYTGCGGATCTTCTCACCCTTTTGCAGGATGCGCACTGGTCTCTGGTATGCTTATCCGTTGCACGAGTGATTTGGAGAAGAACAGAGCCGATACAGTRGAAGACCMGCGGACGGAAAGKGTRGCCTTTAGATCGGATGGCCTAGGTCCYGCGGCATAACGAGGAAARGATATGCGGCAYGKKGGRKCCGAATTACGACTCCGTGTGCGGTCTCTGGGAGAGRTGAACCTTAAAYGRAGGGTCCCTCCGTGTCGCCGCCGCCCACACTCGACAGCAAAGCGTAGACTAGTTCCACCTRGGTAGTTGTCACTCAAAGGTAAGTTGGGCGGTTAAAGCTATGTAGATACAYACACCTATCGRRCAGTTGGGTCTCCGTTCAATCGTTACTTTYAGACAATCCACTTGGTGTCAAATACCGAACGGCGGCGTNTGCCTCAAGCCCATTATAGTTTTYTGGCCCGCCCGTCCGTAYCTCAGCGGGCCTTGAAGYGCCCCTTCRTCCGCGGAGTGGATGTAGACCGYCGTTGCCTGGCCCKTCCTTCTCCGGCGATGATYTTAAYTACGTATCRTAGTATAYCACCCCTCTGCCGCGGTTCATACRCAGAGYACTGCTCTCTAYAGGRYRCATGGATYGCCTCMAASATYGAA
>cruz_K36026_PI476005_K
ACGTCCGGGAAAGGAGTCCGCCCGTAAAGCCCTGGGCATAGATGTTCTTCAACTAAAGTGCAGCGCAACGTCGGGGGCAGTCTCGCTTGGCGGCTAGGGCTGTATTCGTTGCGCACGGCCAAGGGGGGACGTTTMCCGGACTYACGAGGGCAATCTGATAGACGTGTAACGACGAACTCGACTATATCGGGGGGGGACGGCGAGGTAGACGATACGAGTGCCCAAAGATAGAYACACGCRAYTCGACARCCCGACCAGKTAATTGCCTMCGGTACCCACCTCCAATGCGGACGACTCTGGTGTTAGCACTCGACAGGGGCCCTCGAGGGGCTCTTACACGGAGCNCGAGGCTCAGGCCATAAATTACCCTAGCGATGCCTCCCCGCYTTTTTAGGTCKGAAYGGCCCCCATRATTAAACCCTACACACGTCCGTGAATGACGAYTTACYTACCATRTCATACYTCATGTTAATCCNTTCCTAGCCGGGTATCAYGAGTCATCTCGAGCGTGCGCGCCGAGGTAGATATTCGCTGTAGCANATCGAATACCCAGCTGGTTCTAGGTTGCGCGCTCCTAGGCCRCCTCYATYTAGGCYAATAACAGCRGAMCCTCGTTGCCGACTCCCGNGGAGTCRAGYAYATGGCCTTAGGCGACGTGAGCGAGCCTAATACCAATCTANCCCAAAACACGCGACCTGCCGCACAAGGCYGAAAAAGGYCCCCTMACTCAGCTGTGGCCGTTTTCAACGACNGAACGGACRCTTATACATTGTATCGCTGTTTCATGCGCAGCAGCCCCACCCTTCGTAYGGTCTACAATCACGGCYCTAGGCCGCACTACTATGATCCATACGGCTCYGCTGTTGGGGGGGGTCTGGATCCGGTCGCAGTGCGTGCTCTCAGCGACACCCGCGGCTCCCGAAGYAGGAAAACGAGGATAMATTCTTGGCGTGGTGCCCGGTAGACCAGTGTCAGCAGCTACCGCCGCGAAGCACAGGCGYTGCGGATCTTCTCACCCTTTTGCAGGATGCGCACTGGGTCCTGGTATGCTTATCCGTTGCGCGAGTGATTTGGAGAAGAACAGAGCCGATACAGTRGAAAACCMGCRGATGGAAAGTGTGGCCTTTAGGTCTGATGGCCTAGGTCCCGCGGCATAACGAGGAAARTATATGCGGCAYGGKGGRKCCGAATTACGACTCCGTGTGCGGTCTCTGGGAGAGRTGAACCTTGAAYGRAGGGTCTCTCCGTGTCGCCGCCGCCCACACTCGACAGCAAAGCGTAGACTAGTTCTACATRGGTAATTGTCACTCAAAGGTAAGTTGGGCGGTTAAAGCTATGKAGGTACACACGCCTGTMGRGCANTTGGGTCTCCGTTCAATCGTTACTTTYAGACAATCCACTTGGTGTCAAATACCGAACGGCGACATATGCCTCAAGCCCRTGATAGTTTTYTGGCCCRCCCGTCCGTAYCTCAGCGGGCCCTGAATYGCCCCTTCRTCCGCGGAGTGGATGTAGACCGYCGTTGCCTGGCCCKTCCTNCTCCGGCGATGATCTTAAYTACATATCRTAGTATAYYACCCCTCTGCCGCGGTTCATACRCGGAGYACTGCTCTCTAYAGGRYRCATGGATYGCCTCMAASATCGAA
>kuhl_V8916_PI666094_A
GCGCTTAAAAAAAAGGTCTATTCTCGAGACTYTAGGCACGRACGTCCTTTGACTAGAATGCAACGAGGCACTANAGGTAGTTCCATCTGACGACTAGGATTGTGTTCGKGACATAAGACCCCGGGGGGACACCTCCTAGACTCATGAGAGCGGTTCGGCAGGTATGTAATGACGGGTTCGGCCATATYGGAGGGGGATGGTGCGGTAGACARTGCGAGTGCTTCGAGACGGGCACAAATGAYTCGMCAATCCAACCATGTAACCGCCTMCAATGCCCACATTTGATTTGGACGGCTCTGGCGGTARCACCTGACGGGGGCCCCCRARGGACTCCCAYGCGRGGTCAGCTTTCTGTGCTACAGGGTCCCTTAGTGGCGCCCCCTCRCCTCTCTAGGCAGTGCCGACCCCCCCAACCAAACCCCACGCACGTCMGTGGATGACACCTCCCCTGCNATGCCACACTTCATRTCAATCCCCCCCTAATTGGACCTCACGAAGCCCCCCGAACGCGCGCGCCGGAGCAAGCATTNGCCGTAATAGATCGGACAYCCAGTTGAGTYGAGATTACGAATGCCTGAGCCRCATACGGCTGGGCYGATAACCGAATMCYCCCATCGCAGATTCTTGTGGGGCCGGAYACCCAACCTTAAACACTTTGAACGAGTCTACTGCTAACMCATCCNAAAATGCGTAATTTGTCGCAYAAGGCTGAAAGGGACCCCATCGCCCCGCTACGGCCGCTCTCAGTGACAGAGYGGATGTTCGCACATCGTATCGCTGTTCCATGCGCAGCGGYCTCGCCCTGCGTCCAGYCTATAATTAAGACCATGGACTGCACCACTATGGTCCATAAGATGCTGCTATTGGAAGGAGCCGGGCTCYAATTGCARTACGNGACTTCGGTGACACCCATGGTTCTCGAAGTCAGRGAACGAAACTGAGCTCCGGGCGTAGCGTCCGGCAAATCAGTGCTGGTGGCCGTCGCTGCGGARCCTGGTAGCTACAAGCATTTGCAACCTTCCACAAGGTGATCGCTGGGTCCTRGTGTGCCCGCCCATGGTACAGGTGATCTGGGAAGGACYATCGTTAGCCTCGTAGAGGATTAGCGGACGGAGGGGATGGCCCYCAGAYCGGGCGAACTAAGTTCTGCGAYGCAGCTGGRAGAAGATRCAMAGTATAGGAGGGCCGCAGGACGMCYCCGGGTGCGATCTCTAAAGGAGACGACCCTTAAACGGAGAAGCCCTYCTTTTTGCCGCTGCTCATACGTGGTGACAAGGTGTAGGCTCAGTTCAYATGAGTGGCTGCCGCCCAAGGRCAAGTTGGTTAGTGGRAGCCGTGGCAGTACACACGTTGACCGAGCAGCTGGATCGCCGTTCAACCATTGCCTCCAAACAACCCCTTTGGTATCAAGTATTAAANTGCGACGTATGCCCCRGACCCGTTATAGTCCCCTGATCCACTCRTACGTAYCTCAGCGGGYTCTGGATTGCTTCTTCGTCCGCKAGTTGGATGTGGACCRCCACTGTACATCCCGCCTCTCTCAGGCGGCAATYTTAATTMTATACCRTAATAGACCGCCCCCCCACYACAGTTCGTACGTGAGKTGTTGCTCTSAGCAGGRCACATGGATCGCCTTCARCGTYGAA
>deco_V12893_Grif7434_G
GCGTCCGGGAAAGGRGTCCGCCCGTAAAACCCTGGGCATAGATGTTCTCCAACTAAAGTGCAGCGCAACGTYAGGGGCAGTCTAGCTTGGCGGCTAGGGCTATATTCGTTGCRCAAGGTCAAGGGAGGACGTTTCCCGGACTCACGAGGGCAATCTGATAGACGTGTAACGACGAGCTCGACTRTATCGGGGGGGTACAGCGCGGTAGAYGATACGAGTGCCTCAAGATGGACACGCGCRACTCGACARCYCAACCAGGYAATTGCTKACGGTACCCACCTTCGATGCRGAAGGCCCTGGCKTTAGCACTCGACAGGGGCCCTCGAGGGGCTCTTATACGGGGCCCGAGGCCCAGGCCATAAATTANCCTAGCGGTGCCTCCCCGCCTTTTCAGGTCGGAACGGCCCCCATGACTAGACCCTACACACGTCCGTGAATGATGACTTCCYTACCATRTCACGCNKCRTGTCAAKCCTCCCCTAGCCGGGTATCACAAGTCCCCTCKAGCGTGCACGCYGGGGTAAATATTCGMTGYAGCAKATCGAATACTCARCCGGTCCTARGTTGCGCGCGCCTAGGCTRCATCCATCTAGGCYGATAACAGCAGAACCCTGTTACCGACTCTYTTGGAGCCGAGTRYATGGCCTTGAGCAACGTNAGCGAGCCTAATGTCAATCCACCCCAAAACACGCGGCCTGYYGCACAAGGCTGAMAAAGGCCYCCTCACTCCGCTGTGGCCGTCTTYAACGACAGAACGGGCGTTTACACATTGCATCGCTGTTTCATGCGCAGCAKCCCCRCCATTCGTCCGGTMTATAATCAAGGCYCTAGGCCGCACCACTATGATCCATACGGTGCTKCTGTTGTGAAGGGTCTGGCTCCGGTCRCAGYACGTGCTCTCGGTGRCACCTGCRGTTTTCRAAGCMGGAGAACGRGGATRAATTCTGGNCGTGGTGCCCGGTAGACAAGTRTCAACAGCCACCGCCGTGGAGTMTAGGCGNTACRGGCATTTGCAACCTTTCAYAAGGTGATCGCTGGGTCCTRGTGTGCTTACCCATTGTACARGTGATCTGGGGAAGAACAGCGCCAATATCNCRGAAGACCAGMGGATGGRGGAGGTGGCCTTTAGAYCGGGCGAACTAGGTCCCRYGAYGTAGCTATGAAAGKATACGCGRYATGGGAGGGCMGCATGACKACTCCGTGTGNGGTCTCTRGGGGAGGCGAACCTTAAATGAAGGGGCTCTTYKTKTCGCCACTGCTCATACGTGACGGTGGGGCGCAGGCTCAGCCCAYATAAGTGACYGCMGCTCAAGGGTAAGTTGGTTGGTTGAAGCCGTGGAAGTACGTACGCCTATCGGGCGGCTGAGTCGTCGTTYAATCGTTACTTCCAGACAACCCCTTTGRTGTCAAGTACCGAAYGGCGACGTATGCCTAAARCCCGYKRTAGTTYCTTGGCCCACTAGTACGKATCTCAGCGGGCTCTGGATTGCCCCTTCGTCCGAKGAGTGGATGTAGACCGCCACTGCCCGTCCCKTTCTTCTCCGGCGGCGGTYTCRATCACATACCRTAATAGACCAYCCCTNCGCCGCRGTTCGTACATGAAGTGCTTCTYTCTAYAGRRYACMYRGATYGCCCCMCASATYGAM
>kuhl_V9230_PI666090_A-2
RCGCYTRNGAAAGAARYCYNCYCKCNAARCYTTRGGCAYRRACGTNATYCGACTAAARTGCAACRMGGCAYTARAGGNAGTTTAACCTGACGACTAGGATTGTGTTCGGGACRTRMGRYCNCGGGGGGNCGCCTCCTAGACTCATGAGAGCGGTTCGGCAGGTRTGTAACGACGGGTTTGGCCNCATCGAGGRRGTATRGTTCGGTAGACARTGCGAGTGCTTCAAGACGAGCANAAATGACTCGACAACCCAACCATGTAACNGCCTACRATGCCCACATTTGATKCGGACGGCTCTGGCGTTARCACCCGACGGGGGCCCCCRARGGACTCTTAYGCGRGGTCAGCTTTCTGTGCTACAAGGTCCCNTAGTGGCGTCCCCCCNCCTCTCTAGGCAGTGNCGACCCCCCCAACCAAACCCCACGCACGTCCGCGGATGACGACTTACTTGCCATGCCACACTTCATRTCAATCCCCCCTTAACTGGRCATCACGAAGCCCMCCGARCGCGCGCGCCGGAGCAAGCATTMKCCGTAATAGATCGGACANCCAGTTGGGTYGAGATTACGAATGCCTGAACCRCATACGGCTGGGCYGATAACCGAATMACCCCATYGCAGATCCTTGTGGGGYCGAATACACAAYCTTGAACAMTGTGAGCGGGYNTMMTGCTARYANATCCCAAARTRCGYGATTTGTCGCAYAAGGCTGAAAGRGGYCCCACCGCYCNGCTACGGCCGCTCTCARYGACGGAGYGGATGTTCGCACATCGTACTGCTGTTTCATGTGCAGTGGCCTCGCCCTGCGTMCAGYCTATAATTAMGACYMTGGACTGCACCACTATNNTCCAYAAGATKCTGCTATTGKRAGGAGCCKGGCTCYNAKTGTARTACGTGACTTCGGTGAAACCCATGGTTCTCGAAGTCAGAGAACGAAACTRAGCTCCGGGCGTAGCNTCCGGCAAACCGGTGCTAGTATCCACCKCYKCTGAGCNTGGNMGCTACAAGCATTTGCAACCTTCCACAAGGTGATCGCTGGGTCCTRGTGTRCYCRCCCAYGGNACRRGTGGTNTGGGAAGGACTATCGTTAGCCTCGCAGAGGATTAGCGNACGGAGGGGATGGCCCYCAGAYCGGGCGAACTAGGTTCTGCGAYGCAGCTGGRAGAAGATRCGMGGTATGGGAGGGCCGCAGGACGACYCCGGGTGCGATTTCTAAAGGAGACGACTCTTAAACAAAGAAGCTCTYCTTTTTGCCGCTGCTCATACGTGGTGACAAGGTGTAGGNTCAGTCCACATGARTGACYGCCGCCCAAGGGCAAGTTGGTTAGTTRGAGCCGTGGMAGTACACACGCTGACCGNGAAGCCGGATCGCCGTTCAACNAYTGCYTCCRNACAACCCCTTTGGTNTCAAGTAYTGAAYTGCGACGTATGCCCMRGACCCGTTATAGTCCCCTGANCTACTCRTACGTATCTYAACGGRYTCTGGAKTGCCTCTTCGTYCRCKGRKTGGATGTGGACCRCCACTGTMCATCCCGCCTCTCTYAGGCGGCAATYTTAAYTMTATACCRTAANAGACCGCCCCCCCACYACAGTTCGTACGTGAGKTGNYGCTCTSAGCAGGACACMTGGATCGCCTTCCRCGTYGAA
>diog_G10602_PI276235_A
GMGCTTAAGRGRGGAGTYYRCCMKYRARACYYGGKGYAYGGACATTATTTGGCTAAAATGCAATGAGGCACTAGAGGTAAGTTCGCTTGACGAATGGGACCGTGTTCATGGCATACGACCCCGGGGGGACACCTCCCGGACTCATGAGAGCGGCTTGGCAGATGTGTAAYKACGGGTTYGGCTATATCGGGGRAGGATGACTCGGTAGGCARTGCGAGTGCCTCGAGATGGGCACGAATGAYTCGMTAACCCAACCATGTAATTGCCTACAGTGTCCACCTTTGATKCGGACGGCTCTRGCGTCGRCGCCCGACGGGGACTCTCRARGGRCTYTCACRCGAGGTCARCKTTYTGTGCTAYAGRGTCCCTNMRCGRTGCCTCCCCRCCTCTCTAGGTAGTGCCGACCCCCNCGACCAAACCCTACGCACGTCCGTAGATGACGACTTCCCTGCCATGCCACACTTCAKRTCAAKCCCCCCCTRRTCGGACCTMATGAATCCCCTCGAGCGCGCGCACCGGAGCAAGCATTCGCCGTAATAGATCGGACATCCARTTGATTCGGGATTACGAGTTCCTGAACCRCACMCGGCTGGGCYGATAGCCGMATMACACCAYYACAGATCCTTGTGGGACCGAAYACACRACYTYAAACAATKKGAGCGAGYTTACTGCYRGCATANCCCAAAGTACGCGATTTGTCGCAYAAGGCTRAAAAGGACCCCAYCGCCCAGCTGCGGCCGCTCTCAATGACAGAGCAGACRTTCACACATTGTACCGCTGTTTCACATGCAGTAKYYCCACCCTGCGTCCRRYCTATAATCAAGACTCTRGACTGCACCACTATAATCCATAAGGTKCTGCTATTGGAAGGGGTCGGGCYCYGRKTGCARTRCGTGACYYCGGTGACACCCRYRGTTCCCGAAGTCAGAGAACGAAACTAAACTCCGGGCGTAGYGCCCAGCAAACAGGTGCYGRYGTCCGCAGCCGCTRAGCCTGRTATCTACAAGCATTTGCAACTTTCCACAAGGTGATCGCTGGGTCCTRACGTGCTTGCCTATGGTATGGATGATTTGGGGAGGACTATCGTTAGCCTCGCAGAGGATTAGAGGACGGAGGAGATGGCCCYCAGAYCGGGCAAACTGGRTTCTGCAACGCAGCTRGAARAAGATRTGCGGTATRKGAGRGCAGCATGACGACYCCGGGTGCGATCTTTAAAGGATACGCCTCTTANACGAAGAGGCTCTCCTTTTCGCCGTTGCTCATACGTGGTGACGAGGCGTAGGTTCAGTCCAYATGAGTGACTGCCGTYCAAGGRCAAGTTGGTTAGTGNRAGCCGGGGMRGCAYACACGTYKACCGGGAAGCYGGATCGCYGTTCAACCGTTRCCTCCAGCCAACCCCTTTGGTATCAAGTATTGAACTGCGACGTATGCCCCAGACCAGTTATAATCCCTTGATCCACTCGCACGTACCTTRACGGGYTCYGGATTGCTTCTTCGTYCNCKGGTCGGATGTGGATCRCCACTGTCCGTCCCGTCCCTATCCGGTAGCAATCTTAAYYATATACCRTRAYAGAYCACCCCCCCACTACAGTYCGTACGTAAAGTGTTGCTCTSAGCAGGRYACATGGATCGCCTTCARCGTCGAM
>diog_K30005_PI468142_A
GCGCTTRGARGAGARGTTCRYTMTYRAARCTYKAGGCACGGACGTTCTTTRACTRAMRTGCAACAAGGCACYRGAGGYAATTYCRYYTGRCGAMTRGGATYGTGTTCGTGGCACGAGACCCCGGGGGGACACCTCCCGGACTCATAAGAGCGGTTTGACAGGTGTGTAAYTACGGGTTCGGCCRCATCGGRGGRGGAYARTTCGGTAGRCGATGAGAGTGCCTCGAGACGGACACAAATGAYTCGAYAATCCAACCATGTARYCGCCTACAGTGCCCACATTTGATKCGGACGGCTCTRGCGKTARCGCTTGAYGGGGGCCCCCRARGGACTCTTACGCRRGGTCAGCTTCTYGTGCTAYAAGGTCCCCTAGYGRCGYCCCCYYRCCTCTNCAGGTAGTGCCGACCCCCCCGACCAAAYCCCACGCACGTCCGCGAAYGACGMCTTACCTGYTATRCCACACTTCATGTCAATCCCCCCCTAAYTGGATCTCATGAATCCCCTCGAGCGCGCGYGCCGGAGCAAGCATTCTCCGTAATAGATCGGACATCCAGTTGRKTYGAGATTACGAGTTCCTGAGCCRCATMCGGCTGGGCYGATARCCGMATAACMCCACTGCAGGTYCTTGTGGAACCGAATACCCAACCTTGRACAATGTGRGCGAGTYTAAYGCCGGCACAYCCCAAAGTRCGCRATTTAYCGCACAAGGCTGAMAGRRACCCCACCGCCCCGCTRTGGCCGCTCTCAACGAYAGAGCRGACGTYCRCACATYGTAYCGCTGKTCCATGTGCAGCGGCCCCACCCTGCGTCCAGYCTATRATCAAAACCCTRGGCCGCACCACTATAAYCCATAAGGTGCTNCTATTGGAAGGGGTCGGACTCYRATTGCARTACGTGCYTTCGGTGAAACCCAYGGTTCCCGRAGTCAGAGAANGAAACTGAACTCCGGGCGTAGCGCYCNGTAAACMGGTGCYGRYRGCCRTMGCCGCKGAGCCYNGKMGCTACARGCATTTGCAAMYTTCCACAAGGTGATCGCTGGGTCCTRGTRTRCYCRCCTATTGTGCRARTGATYTGGGGAAGACTATCGTTARCCTCRCAGAGGATCAGAGGACGGAGGGGATGGACCYCRGAYCGGGCGAACTAGRTTCTGCGAYGTAGCTGGRAGAAGATRYRMGGTATGGGAGRGCCGCATGACGACTCCGGGTGCGATCTYTAAAGGAGACGACCCTTAAAYRAAGAAGCTCTYCTTTTTGCCRCTGCTCATACGTGGTGACGAGGCGTAGRTTCAGTCCACATGAGTGACTGCCGYTCAAGGRCAAGTTGGTTAGTGGGAGCCGGGGMAGTACACACRCTGACCGAGAAGCCGGATCGCCRTTCAACCATTACCTCCAGACNACCCCTTTGGTRTCAAGTACTGAACTGCGACGCATGCCCARGACCCGTTATAGTCCCCTGATCYACTCGCACGTACCTCAACGGGYTCTGGATTGTYCCTTCGTYCRCKGGTTGGATGTGGACCGCCACTGTCCATCCCGTCCTTCTYMGGTAGCGATCTTARYTATATACCRTAAYAKAYCGCCCCCCCACCACAGTTCGTACGTGAGKYGTCGCTCTGAGCAGGAYACATNGAYCGCCTTCMGCGTCGAA
>helo_V6330_PI476044_A
GAGCTTAAGGGAGGAGTTTACCAGTAAGACTTGGGGTACGGACATTATTTGGCTAAAATGCAATGAGGCACTAGAGGTAAGTTCGCTTGACGAATGGGACCGTGTTCATGGCATACGACCCCGGGGGGACACCTCCCGGACTCATGAGAGCGGCTTGGCAGATGTGTAATTACGGGTTTGGCCATATYAAAGGAATATAATTCGGTATACARTGAAGGTGCTTCGGGACGAGCATGAATGACTCGATAACCCAACAGTGTGATCGCCTACAGTGTCCACCTTTGGTKTGGACGGCTCTGGCGTTARCGTCCGACGGGGGCCCCCRAGGGACTCCTACGCAAGGTCAGCTTTCTGTGCTACAGGGCCCTTTAGTARCGTCCCCTCRCCTCTCCAGGNAGTGCYGACCCCCCCGACCAAACCCNACGCANGTCCGCGGACGATAACCTACTYGCCATGCCACACTTCATRTCAATCCCCCCCTAACTGGACCTCATGAATCCCCTCGAGCGCGCGCACCGGAGCAAGCATTCGCCGTAGTAGATCGGACAYCCAGTTGATTCGGGATTACGCGTGYCTGAACCRCATACGGCTGGGCYGACAGTCGAATMCTCCCATCGCAAATTCTTGTGGGGCCGAATACCCAACTTTAAACAATGTGRACAGGCNTAATGCCGGCATACCCCAAAGTACGCGATTTGTCGCAYAAGACTGAAAGGGACCCCACCGCCCAGCTGTGGCCGCTCTCAACGACAGAGCGGACGTYCGCACATCGTACTGCTGKTTCGTGTGCGRTGGCCTTGCCCTGCGTCCAGTCTATAATTAAGACYCTRGACCGCACCACTATAATCCACAAGGTKCTGCTATTGGAAGGGGTCGGGCTCYGGTTGTARTACGCGACCTTGATAAAACCCATGGTCCTCGGAGTCAGAGAACAAAACTGAGCTCCGAGCGTGGCGTCCGGCAAATCGGTGCTGATGTCCGCAGCCGCTRAGCCTGGTATCTACAAGCATTTGCAACTTTCCACAAGGTGATCGCTGGGTCCTRACGTACCTGCCCATGGTACAAGTGGTTTGRGGAGGMCTATCGTTAGCCTCGCAGAGGATTAGCGGACGGAGGGGATGGCCCYCAGAYTGGGCGAACTAARTTCTGCGAYGTAGATGGRAGAAGATRCGMAGTATGGGAGGGCAGCAGGACGMCTCCGGGTGCGATTTCTAAAGGANACGACNCTTAAACGAGGAAGCTCTYCTTTTTGCCGTTGCTCATACGTGGTGACGAGGCGTAGGTTCAGTCCAYATGAGTGACYGCCGCCCAAGGGCAAGTTGGTTAGTGGGAGCCGTAGCAGTACACACGTTTACCGAGAAGCTAGATCGCCGTTCAACCGTTACCTCCAGACAACYCCTTTGGTATCAAGTATTGAACTGCGACACATGCCCCRGACCAGTTATAGTCCCTTGATCCACTCRTACGTACCTCAACGRGYTCTGGATTGTCCCTTCGTCCGCKGATTGGATGTGGACCRCCACTGTCCATCCTGTCCCTACCAGGTAGCAATCTTARYYATATACCRTAACAGACCGCCCCCCCACCACAGTTCGTACGTGAGKTGTTGCTCTCAGCRGGRCAAATGGRTCGCCTTCARCGTCGAA
>line_V9401_Grif7700_A
GAGCTTGAAGRAARAAYCTGYTATCGAGACTYGAGRYACGRACGTTATTCGACKAAANTGCARCGAGGCACTAGRGGTAGTTCCACYCGACGRATAGGATYGTGTTCGGGGCRYACAACCCCGGGGGGRCACCTCCCGGACGCATAAGAGCRGTTYGACAGGTGTGTAAYGACGRGTTCGGCYACATCGGRGARGGAYNRYGCGGTAGGNARTGMGAGTGCTTCGAGACGGACACAAATRAYTCGACAACCCAAYCATGTAAYCGCCTACAGTNCCCACATCTGATKYGGACGGCTCTRGCGTTARCACYTGAYGGGGGCCCCCRARGGACTCTCACGCGRGGTCAGCGTTCYATGCTACAGGGTCCCTTAAYGGYGTCTCCCTRYCTCTCCAGGTAGTGCCTACCCCCCCGACCAAACCCCACGCACGTCMGYGRATGACGMYTYACCYRYCATGCCACACTTCATRTCAATCCCCCCCTAACTGGAYNTCAYGAAGCCCMCCGARCGCGCGCGCCGGAGCAAGCATTCGCCGTARTAGATCGGACAYCCAGTTGRGTCGAGATTACGARTTCCTGAGCYRYAYMCGGCTRGGCYGATAGCAGAATMCCCCCATCGCAGATYCTTGTGGGACCGAAYACCYAACCTTGAGCAATTTGAGCGAGYTTACYGCTRGYCCATCCYRAARTRCGCGATTTRYCGCAYAAGGCTGAAAGGGNCCCCACCGCCCMACTATGGCCGCTCTCAACGACGGAGCRGAYGTTCGCACATCGTAYCGCTGTTCCRTGCGCAGCRGCCCCRCCCTGCGTCCAGTCTATRATYAAAACNCTGGACTGCACCACTATAATCCATAAGGTKCTGCTATTGTAAGGAGTCGGGCYCYAAGTGCAGTACGTGMCTTCGGTGAAACYCATGRTTCCCGGAGTCAGAGAACGAAACTGAACTCYGGGCGTAGCRCCCGGYAAAYCGGTGYCGGTGGCCACMGCCGCTGRGCCTGGTAGCTACAGGCATTTGCAACTTTCCACAAGGTGAKCGCTGGGTCCTRGYGTACCCRCCYAYGGTATGRGTGRTYTGGGRAAGACTATCGTTAGCMTCGYAAAGGATTAGCGGRCGGAGGGGATGGCCCYCRGAYCGGGTGAACTGGRTTCTGCGAYGYAGCTGGRAGAAGATAYGMGGTATAGGAGGTCCGCAKGACGATTCCGGGTGCGATCTCTAAAGGAGACGACCMTTAANCAAAGAGGCTCTTCTYTTTGCCACTGCTCATACGTGRTGACAAGGTTTAGGYTCAGTCCACATGAGTGACTGCCGCTCAAGGGCAAGTTGGTTAGTGAGAGCCGTGGCAGTATACACGCTTACCGAGAAGCYGGATCGCCRTTCAACCATTGCCTCCGAACAACCCCTTTGGTGTCAAGTAYTGAACTGCGACGTATGCCCCAGACCCGTTATGGTCCCCTGATCTACTCGCACGTACCTYRRCGGRYTCTGGATTGCCCCTTNGTYCACKAGGTGGATGTGGACCGCCACTGTCCATCCCGTCTCTATCAGGCRGCRATCTTAATTATATACCRTAAYAGACCGCCCCCCCACCACAGTCCGTACGTGAGKTGYCGCTCTGAGCAGGRCACATGGATCGCCTTCCGCGTCGAA
>dura_G10038LL_PI262133_A
ACATCCGGGAAGGAGGTCCGCCAGTAGAGACCTGTGCGTAACTACTCCCCAGAGGAAGCATGGTGCAATATCAAGAACGAGTTCGCTCTGATGAGAGAGCCACACCTATGAAGCGCGGCTAAAAAAAGACACTCATCGAGTTTGCGGAGGAGATTTAATCAACGCGTAGCGGAAGGTTTRGTTATACCGAGGAGGTACAGCGCGKTAGACGATGCGAACATCCCAATGTGGATCCAAATGCTCCACCAACTCAATCATGYARTTTCCGACGGCATTTGCCCTTAACTCAAGAAACTCCGACTGCGGCACTTAGTGAATATTTTCGGAAAGCGCTCGCGTGAGGCAARAGGTCCATTTTGTGAAGTCACCCAACGGTTCATTTCTRTCGTTCTGTTTATTGCCGAACCTAACAGCCAAACCCTCTACACGTCAACAACTKATGCTTCCCCCGTCATGCCGCATTTAATGTCAATCCCCCTCGGGTCAGGTCTCACAAGGCCCMCTTGGTATATGTACCGGAACAAGCATTCTCCACAGCAKACTAAACGTCTGGTTGATTCGGNGTGGAACGTTCTGAGGATRCATCTGTTTGGATTGCTCGCCGCATAACACCGCCGTAAGCCATTGTGTGACCGAATACCTAACCTCGAGAACTTGAAGTGAACTCAATGCCAATATATTATAAGGTAYACGAYCCGTCACGCAAGGTCAAAAAGGGCCCCCTCATCCCGCCGTGTTAGCTTGTAACTACAAGGCAGACATTCGTGTATCACATCATGATTCCGCACGYAGCAGCTCCAATACGTAGACGATACGTACCCCCGGTCCGATAACACGTTGTTGGGATTTGCAAAATGCTTATGTCATGGAAAACTTAGCTTYGAGCGTGRTGTGCGATTCTGGCGACCTCTACAGTTCCCAACGTCAAAGAACGAAACGGAATCATGGGCTCAACGCTAATTAACCAATCATTAGTAGCCGTCTTTTCTGAGCCTGATATTCACAAGCATCTGCAACTTKCCACGAGGCGATAGCCGAGTTTGGATATACCCGCATACGGTATGAACAGYCTTGGGGGTCCTATCTTTAGCATCACAAAGGCTCCGAGTGCRRAGGGGAYATCTCYCGRAYCGAGCAAACTGGGTTCTATAATGCGGCTAGAGGAAGATACGCAGTACGTGAAGTYAACGGGGAGCCYCTGGACACTATCTTGAAAAAATACACCCCTTAGAYGGAAAAGCTCTTCTCTCTGCTATTGTTMGTGTGTGGTGATAAGACGTAGGTTCAGCTCGCCTGAGTGACTACCGTTCAGGGGCACGCTGGTTATCGAGCGTCGGAGCAGTATACACATTGACCAGAAAGCCAGATTGTCGTTTCACCACTGCCCCTGGCCCACCTCTCCAACACTGGGGGTTAGACTGCGGCGCGTACCCAAGACYAGCTATGGCCCTTGGATTTGTTCGCATGTACCGTGATGGGCTCCGGCTCGCCTCGTMACCTGCGAGTCARCCACGTRTYGTCACCATACATTTTGCCTCTACCAAGYAGCAGGTTCAACCATACGCCRTGATAGACTGCTTTCTCAACGCAGCCCGCGTGTGAGTTRTCTTTCTCTACAGGRCACCTGAATCGCCTTCAGCGTCGAA
>magn_V13752_PI599183_B
ACGTTCGGGAAAGGAGTNCGCCCGTAAAGCCYTGGGCATAGATGTTCTCCAACGAAAGTGCAGCGCAATATCAGGGGCAGNCTCGCTTGGCGGCTAGGGCTGTATTCGTTGCGCACGGTCAAGGGGGGACGCTTCCCGGACTCANGAGGACAATCTGATAGACGTGTAACGACGAGTTCGACTATGTCGGGGGAGGACAGCGCAGCAGACGATACGAGTGCCCCGAGATAGACACGCGCRACTCGACRACCCGACCAGGTAATTGNTTATAGTACCCACCTCCAATGCGGACGGTCCTGGTGKTAGCACTCGACAGGGGCCCTTGAGGGGCKCTTATACGGGACCCGAGGCTCATGCCATAAATTACCCTAGCGACGCCTCCCCACTTTTTTAGGYCGGAAYKGCATCCATGATTMGGCTTTACATGTTCACGTGAATGACGACTTACYTACCATATAATACTGCATGGCCGKCCTTCCCTAGCCGGGTATCACGAGTCATCTCGAGCGTGCGCGTYAAGGTAGATGGCCGCTGTGGCAGATYGAATACCCAGCTTGTTCTAGGTTGCGCACTCCTAGGCCRTCTCCATCCAAGCYAATAACAGCNGMACCTTGTTGCCGACTCCCGTGGAGTCAAGTAYATGGCCTCAGNCGACGTGAACGAGCCTACNATCAATCCACCCCAAAACACGCGGCCTGCTGTACGAGGCTGAAMAAGGYCCCCTCANTCAGCTGTGGCCGTTTTCAACGACAGAATGGACGCCTACACACTGTATCGCTGTCTCATGCACAACAGCCCCRCCCTGTGTCCGGCCTACAATCACGGCCMTAGGCCGTACCACCATGATCCATACGGCTTTGCTGTTAGGAGGGGTCTGGATCCGGTCGCAGTACATAMTCTCAGCGGCANCCGCGGCTTCAGAAACAGGGAGGCGAGGATAAATTCTGGGCGTGGTGCCCGGTGGACCAGTGTCAACAGCCACCGCCGCGGAGTATAGGCGCTATAGATAGTTTTGAACCTTCGYAAGGTAANCGATAGGTCCTRGTGTGCTTACCCGTTGCGCGAGTGATTTGGGAAAGAACCGCGCCAATATCGTAGAGGACCAACAGATGGGGGGTGTRGCCTTTAGAYCGGACGGCACAARTCTCGCGACGTAGAGAGRAAGGTACACGCNGTATGGGAGGGCCGCATKACTACTCCATGTGCGGTCCCTGGGGGGGGCGAACCCGAAACAAGGGGTATCCCTKTGTCGCCGCTTCTCATACTTRACGGCGAGRCGTAGACTCATTCCAYCCAGGCAACTGCCACTCAAGGATNAATCAAGCGGTTGAAGCTGTGTAGGCATATGCGCCNATCGAGCAGCTGAGTCGCCGTCCAGTTGTCATTTCCAGACAATCCCTTTGGTGTCAAGTACCGAGCGGCGATGTAKGACTCAGACCCGTTACAANTCCCTRGCCCACTCGTACATATCTCAGCGGGCTTTNAAGTGCCCTTYCGTCCGCKAAGTGGATGTAGACCGCTACTGTCCGGCCCGTCCTGCTCCGGCGGTGATCTTRATTACATATTRCAGTAGCYCACCCCTCCGCTGYAATTTGTACGTGGAKTGCTGCTCTCTACGGRRYACMYGGAYYGCCTCCCANGTCAAC
>dura_Wi1268_PI688950_A
ACATCCGGAGAGAAGGTCCACCAGTANAGCCCTGTGCATGGCTGTTCCCCAACGAAAGCGCAATGCAACATCARGGATGGGTCCACTCTACGGATAGGGCCGCATTTATGGCGCGCGGCCANGGAAAAACGCCTCCCGAGTTTGCGAAGGCGATTTGATAAACGCGTAACGGAGRNTTTGGCTATATCGAGGGGGTACGGCGCGKTAGACGACGAGAGTGCCTCAAGATGGACACAAAYGCTTCAACRATTTAACCRTGTAATTTCCTACGGTACTCGCCTCTAACTCGAGAAGCTCCGACTGTGGCACTTGGTGAATATTCTCGAAAGGCTCTTACGCGAGGTMARAGGCTCATGCTACAAATTCACCCCACGGTTCCTCTCNGTCTTTCTGGTTCTTAACGAACCTAACAACCAAACCCTATACACGTCAGCGACTGATGCTTTCCCTGYCATGCCNCATTTCATGTCAAKCTCCCCCGAGTCAGGTCTCACAAGGCCCMCTGGGCACACGTGCCGGAACAAGCATTCTCTATAGCAKGCCAARCGTCCGGCTGATTCGGGGTNAAACGTGCNTAGGATRCACCTGTTTGGGCYGATCGCCGCATAACACCGCNGCAGGCTACTGTGTGACCGAATACATAACTTCGAAAAATTTGAGCGAACCCACTGCTAGTACATCATAAAGTACACGATCCGTCACACAGGGCTAAAAAGGRCTCCCTCACCCCGCCGTGTTCGCTTGTAATGACAGRGCAGACATYCGYGCATTGTATCGTGGTTCCGCACACAGNAGCTCCGNTANGTATACGGTACATAACCACGGTCCGAGAACACGTTGTTGGGATCCATAAGATGCCTACGCTAGGRAGGGTTTAGCTCYGATTGTGRTAYGCGATCYTGGCGACCCCTACAGTTYCCAACGTCAGAGAACGAAACGAAAYTCTGGTTGCAACGCNAATCAACCCATCGYCGGCGGCCACCTCTTCNGAGCCTGAGCGYNACAAGCATCTGCAACTTKCCACAAGGTGATAGCTGAGTTTGGGCATGCCCACATATGGTATGAATAGCCTTGGGGAGCCTATCGTTAGCCTCGCAACGGCTTNGCGTRCGRAGGGGATATCCCYCGGATCGAGCAAACTGGGTTCTRTAATGCGGCTAGAGGAGGATACRMAGTACGTGAGGGYAACAGGACGCCYCCGGRCACTATCTTTAAAGGAGACGACCCTTAGACGAAGANGCCCTTCTTTTTGCTATTGTTCATACGTRGTGATGAGACGTAGGCTCAGTTCGCCTGAGTGACTACCATTCAGGGGTACGCTGGTTATCGAGAGTCGTAGNAGTAYACACATCGACCGAAAAGYYAGATCGTCGYTTNATCGTTGCCTCNGGACAACCYCTCTAGTGTCRGGNAYTGRACTAMGGCGCGTNCCCAAGACYAGTTATGGCCCCTGGATCCACTCGCATGTRCCTCGATGGGCTCCGGCGCGCCTCTTMGTCCGAGARTCARACACGTRTYGTCACCGTACGTCTTGTCCTTACTANGTAGCAATYTCAACCATATACYRTGGTAGACYGCNTTCTCAACGCAGCTCGYGYGTGAGGTGTCTCCTGCTGCAGGACACCTRGATCKCCTTCAGCGTYGAA
>magn_V13760_PI599184_B
ACGTCCGGGAAANGAGTCCGCCCGTAAAGCCCTGGGCATAGATGTTCTCCAACGAAAGTGCAGCGCAATATCAGGGGCAGTCTAGCTTGGCGGCTAGGGCTGTATTCGTTGCGCACGNTCAAGGGGGNACGCTTCCNGGACTCACGAGGACAATCTGATAGACGTGTAACGACGAGCTCGACTATGTCGGGRGGGGACAGCGCGGCAGACGATACGAGTGCCCCAAGATAGACACGCGCRACTCGACRACCCGACCAGGTAATTGCTTATAGTACCCACCTCCAATGCGGACGGTTTTGGTGGTAGYACTCGACAGGGGCCCTTRAGGGGCTCTTATACGGGACCCGAGNCTCAGGCCATAAATTACCCTAGCGACGCCTCCTCGCTTTTTTAGGTCGGAACKNCATCCATGATTCGGCNTTACATGTTCACGTGAATGACGACTTMCYTACCATATCATACTGARTGGCCGGCCTTCCCTAGCCGGGTACCCCGAGTCATCTCGAGCGTGCGCGTTAAGGTAGATGGCAGATGTGGCAGATYGAATACCCAGCCTGTTCTAGGTTGCGCACTCCTAGGCCRTCTCCATCCAAGCYAATAACAGCGGAACCCTGTTGTAGACTCCCTTGGAGCCAAGTGYATGGCCTTAGRCGACGTGAACGAGCCTACNATCAATCCACCCCAAAACACGCGGCCTGCTGTACGAGGCTGAAMAAGGYCCCCTAACTCAGCTGTAGCCGTTTTCAACGACAGAACGGGCGCCTACATAYTGTATCGCTGTCTCATGCGCAGCAGCCCCACCCTGCGTACGGCCTACAATCACGGCNCTAGGCCGTACCACCATGATCCATACGGCTTTGCTGTTAGGAGGGGNCTGAATCTGGTCGCAGTACATACTCTCAGCGGCACCCGCGGCTTCAGAAACAGGGAGGMGAGGATAAATTCTGGGCGTGGTGCCCGGTAGACCAGTGTTAGCAGCTACCGCCGCGGAATATAGGCGCTACAGATAGTTTTGACCCTTCATAAGGTAANCGATGGGTCTTGGTGYGCTTACCCGTTGCGCGAGTGATTTGGGAAAGAACCGCGCCAATATCGTRGAGGACCAACGGATAGGGGGGGTGGCCTTTAGAYCGGACGGCACAGGTCTCGCGACGTAGCGAGGAAAGTACATGCGGTGTGGGAGGGCCGCATTACGACTCCATGTGTGGCCCCTGGGGGGGGCGAATCTGAAAYAAANGGTATACCTKNKTCACCGCTTCTCATACTTGACNGCGAGGCTTAKACTCATTTCAYCCRGGCAACTGCCACTCAAGGATGNATCAAKCGGTTGAAACTGTGTAGGCACATGCGCCTATAGGGCAGCTGAATCGCCGTCCAGTTGTCATTTCCAGACAATCCCTTTGRTGTCAAGTACCGNACGGCAACGTAKGATCCAGATCCGTTACAATTCCCTRGCCCACTCGTACGTATCTCGGCGGGCTCTNAAGTGCCCCTTCGTCCGCKGAGTGGATGTAGACCGCTACTGTCCGGCCCGTCCTTCTCCGACGGTGATCTTRATTACATACCRCAGTAGCCCATCCCTCCGCTGYRATTTGTACGTGAAGTGCTGCTCTCTACGGRRYACMYGGACYGCCTCCCACGYCAAC
>dura_Wi1270_PI686980_A
GCGTCCGGGGAAGAGGTCCACCCGTAGAGACCTGTGCATGGCTGTTCTCCAACGGNAGCGCAATGCAATATCAGGGACGGGTCCATTTTGCGGAGAGGGCCGCATCCGTGGCACGCGGCTACGGAAAGACGCCTCCCGAGTTTGCGGAGGCGATTTGATAAACGCGTAATGGAGAGTTCGGCTATATCGAGRGGGTATAACGCGGTAGGCGATGCGAATGCCTCAAGATGGACACAAATGATTCAACAATYTAACCATGTAACTTCCGACGGTATTTGCCCTTGACTCGAGCAGCTCCGACTGCGGCACTCGGTGAATATTCTCGAAAAGCGCTTACGCGAGGTAARAGGCCCATGCTGCAAAGTCACCCAGCGGTTCCTCTCCGTCTTTCTGGGTCTTAACGAACCTAACAACCAAACCCTATACACGTCAGCGGATGATGCTTTCCCTGTCATGCCACATTTCATGTCAAKCCCCCCCTAGTCAGGTCTCACAAGGCCCCCTTGGCGCATGTACCGGAGCAAGCATTCTCTATAGTAKGTCAAACATCCGGTTGAGTCGGGGTGGAACATGCCGAGGATRCACCTGTTTGGGCYGATCGCCGCATAACACCGCCACAAGCCMCTGTGKGACCGAATACATAACTTCGAGAGATTGAAGCGAACTCACTGCTAGTACATCCTAAAATAYACGATCCGTCACACAGAGTCGAAAAGGACCCCCTCACCCCGTCGTGTTCGCTTGTAATGACAGAGCAGACATYCGCGCATCGCATCATGGTTCCGCACGCAGCAGCTCCGCCMTGTATACGGTCCATAACCCCGGTCCGAGACCACGTTGTTGTGATCTATAAGATGCTTACGTCGGGGAGAGTTTAGCTCYGAKTGTARTGTGTGATCYTGGCGACCCCTACAGTTYCCGACGTCAGAGAACGAAACGAAACTCTGGTTGCAATGCCAATCAACCCATCGTTAGCAGYCACCTCTTCGGAGCCTGAGAGTTACAAGCATCTGCAACTTKCCACAAGGTGATAGCTGAGTTCGNGTATGCCTACCTACGGTATNAATAGCCTTGGGAGGCCTATCGTTAGCCTCGCAGCGGCTTAGAGTACGGAGGGGATATCCCYCGRATCGAGCAAACTAGGTTCTGTAATGCGGCGAGAGGAAGATACAMAGTACGTGAGGGYAACATGACGCTNCCGGGCACTATCTTTAAAGGAGACGCCCCTTAGACGAAGAAGCCCTYCTTTTTGCCATTGTTCATATGTRGTGATGAGACGTAGGCTCAGTTCGCCYGAGTGACTGCCGTTCAGGGGCACGCTGGTTATCGAGAGTCGTAGAAGTACACACATTGACCGAAAAGYCAGANCGTCGTTCCATCACTGCCTCTGGACAACCTCTCTAGTGTCAGGGATTGGACTAAGGCGCATACCCAAGACYAGTTANGGCCCTTGGATTCACTCGCATGTRCCTTAATGGGCTCCGGCTTGNCTCTTMGTTTGCGAGTCAGACACGTRTYGTCACTGTACRTCTTGTCTTTACTAGGTAGCAAGCTCAATCATATACYRTGATAGACCGCCTTCTCAACGCAGCTCGYGCGTGAGGTGTCKCCTTCTACAGGRTACCTRGATCGYCTTCAGCGTCGAA
>magn_K30092_PI468337_B
ACGTCCGGGAAAGGAGTTCGCCCGTAAAGCCCTGGGCATAAATGTNCTTCAACGAAAGTGCAGCGCAGTATCAGGGGCAGGCTCGCTTGGCGGCTAGGGCTGTATTCGTTGCGCACGGTCAAGGGGGGACGCTTCCCGGACTCACGAGGACAATCTGATAGACGTGTAACGACGAGCTCGACTATGTCGGGGGGGGACAGCGCGGCAGACGATACGAGTGCCCCAAGATAGACACGCGCRACTCGACRACCCGACCAGGTAATTGCTTCTGGTACCCACCTCCAATGCGGACGGTTTTGGTGTTAGCACTCGACAGGGGCCCTTGAGGGGCTCTTACACGGGACCCGAGGCTCAGGCCATAAATTACCCTAGCGGTGCCTCCCCACCTTTTTAGGTCGGAACKGCATCCATGATTCGGCTTTACATGTTCACGTGAATGACGACTTACYTACCATATAAYACCGAATGGCAAGCYTTCCCTAGCCGGATATCACGAGTCATCTCGAGCGTGCGCGTTAAGGTAGATGGCCGCTGTGGCAGATYGAATACCCAGCTGGTTCTAGGTTGCGCACTCCTAGGCCRCATCCATCCAAGCYAATAACNGCRGAACCCCGTTACCGACTCCCTCAGAGTCAAGCAYATGGCCTTAGRCGACGTGAACGAGCCTACTACCAATMCACCCCAAAACACGCGGCCTGNTGTACGAGGCTGAAMAAGGYCCCCTCACTCAGCTGTGGCCGTTTTCAACGACAGAACGGACGCTTACACACTGTATCGCTGTTTCATGCGCAGCAGCCCCACCCTGCGTCCGGCCTACAATCACGGCCCTAGGCCGTACCACCATGATCCATACGGCTTTGCTGTTGGGAGGGGTCTGGATCCGGTCGCAGTACRTACTCTCAGCGRCACCCGCGGCTTCAGANACAGGGAGGMGAGGATAAATTCTGGGCGTGGTGCCCGGTAGACCAGTRTCNACAGCCACCGCCGCGGAGTATAGGCGCTATAGATAGTTTTGAACCTTCATAAGGTGAGCGATGGGTCCTGGTGTGCTTATCCGTTGCGCGAGTGATTTGGGGAAGAACCGCGCCAATATCGTAGAGGACCAACGGACGGGGGAGRTGGCCTTTAGAYCGGACGGCACAGATCTCGCGACGTAGAGAGRAAAGTACATGCGGTGTGGGRGGGCCGCATTACGACTCCGTGTGCGGCYTCTGGGGGGGRCGAACCTGAAACAAAGGGTACACCCKTGTCGCCGCTTCTCATACTTRACNGCGAGGCTTAGACTCATTTCAYCTGAGTAACTGCMACTCAAGGGTGAATCAAGCGGTTGAAGCTGTGTAGGCACACGCGCCTATCGAGCAGCTGAGCCGCCGTCCAGTTGTCATTTCCAGACAATTCCTTTGRTGTCAGGTACCGAACGGCRACGTAKGCNCCAAACCCGTTACAATTCCCTRGCCCACTCGTACGTATCTCAGCGGGCTCTKGATTGCCCCTTCGTCCGCGGAGTGGATGTAGACCGCTACTGTCCGTCCCNTCCTGCTCCGGCGGTGATCTTRATTACATACCGCAGTAGAYCACCCCTCCGCTGTAATTTGTACGTGAAGTGCTGCTCTCTACGGRAYACMYGGAYYGCCTCCCASGYCAAN
>dura_Wi1272_Grif14265_A
ACATCCGGGGAAAAGGTCCACCAGTAGAGACCTGTGCATAACTGTTCCCCAGAGGAAGCGTGGTGAAATATCAGGGGCAAGTTCGCTTTGCGAAKAGAGCCACACCTATGGCACGAGACCAAAAAAAAACGCCTACCGAGTTTGCGGAGGCGATTTGATAGACGCGTAATGGAGAGTTTGGCTATAYCNAGGAGGGACAGTGCGGTAGACGATGCGAATGCCCCAATATGGATACAAGTGATTAAACAACTCAACCATTTAACTTCCTACGGTATTTGCCCTTGACTCAAGAAACTCCGGCTGTGGCACTTGGTGAATATTTTCGAAAGGCGCTTACGTGAGGCAARAGNTCCATGCTACAAAGTCACCCCACGGTTCCTTTCTGTCTTTCTATTTCTTGACGAACCTAACAACCAAACCCTACACAYGTCNGCAAATGACGCTTCCCCYGCCATGCCGCATTTAATGTCAATCCCCCCCTAGTCAGGTCTCACGAGGCCCCYTTGGTACACGTACCGGAGCAAGCATTCTCTATAGTAKGCTGAACATCTGGTTGATTCGGGGTGGAACATGCTGAGGATRCACACGTTTGGACYGATCGCCGCATAACACCGCCGCAGGCCACTGTGKGGCCGAATACATAACCTCGAGAGATTGAAGCGAACTCAATGCCAATACATTATAAGGTAYACGATCTGTCACACAAAGCTGAAAAGGACCCCCTCGCCCCGTCGTGTTCGCYTGCAATGACAGRGCAGACATYCGCACATCGTATCATGGTTTNGCGCGCAGCATCTCCGATMTGCGTACGATCCATAACCCCGGTCCGAGAACACGTTGTTGGGATCCACAAAATGCTTACGTTAGGGAGAGCTTAGCTCYGAKTGTGRTGYGCGCTCTTGGCGACCCCTACAGTTCCCAACGTCAGAGAAAGAAACTAAACNCTGGGTGCAACGCCAATCAACCCATCGTTAGTGGCCATCTCTTCGGAGCCTGAGCTTTACAAGCATCTGCAACCTTCCACAAGGTGAGAGCTGAGTTCTGATATGCCCACCTACGATATGAATAGTCTTGGGGAGCCTATCGTTAGCCTCGCRACAGCTTCGCGTGCGGAGGGGATATCCCYCGGATCGAGCGAACTGNGTTCTGTAATGCGGCTAGAGGAAGATACGCGGTACGTGAGGGYAACAGGGAGCTYCCGGGCACTGTCTTTAAAGGAGACACCCCTTAAGCGAAGAGNCCCTYCTTTTCGCTATTGTTMGTACGTRGTGACAAGACGTAGGTTCAGCCCGCCTGAGTGACTGCCGTTCAGGGGCACGCTGGTTATCGAGCGTCGGAGAAGTATACATATTGACCGAAAAGCTAGATTGTCGTTTCACCACTGCCTCCAGACAACCTCTCTAGTGTCAGGTATTGGACTGAGGCGCGTGCCCAAGRCYAGTTATGGTCCTTGGACCCACTCGCATGGACCTTGATGGGCTCCGGATYGTCTCTTCGCCCGAGAGTTARCCACGTRTYGTCACCGTACATCTTGCCTCTCCTAAGTAGCAATCTCAACCATATACCRTGGCAGACCGCTCNCTCAACGCAGCCCGTGCGTGAGGTGTCTCTCTCTGCAGGRCACCTRGATCKCCTTCAGCGYCGAA
>magn_K30093_PI468338_B
ACGTCCGGGAAANGAGTTCGCCCGTAAAGCCCTGGGCATAGATGTTCTCCAACGAAAGTGCAGCGCAATGTCAGGGGCAGGCTCGCTTGGCGGCTAGGGCTGTATTCGTTGCGCACGGTCAAGGGGGGACGCTTCCCGGACTCACGAGGACAATCTGATAGACGTGTAACGACGAGCTCGACTATGTCGGGGGGGGACAGCGAAGCAGACGATACGAGTRCCCCAAGATAGACACGCGCRACTCGACRRCYCGACCAGGTAATTGCTTATGGTACCCACCTCNAATGCGGACGGTTTTGGTGKTAGCACTCGACAGGGGCCCTTNAGGGGCTCTTACACGRRACCCGAGGCTCAGGCCATAAATTACCCTAGCGGCGCCCCCCCACCTTGTTAGGTCGGAAYKGCATCCATGATTCGGCTTTACATGTTCACGTGAATGACGACTTACYTACCGTATAAYACTGCATGGCMGGCCTTCCCTAGCCGGGTATCACGAGTCATCTCGAGCGTGCGCGTTAAGGTAGATGGCCGCTGTGGCAGATYGAATACCCAGCTTGTTCTAGGTTGCGCACTCCTAGGCCRCATCCATCCAAGCYAATAACMGCGGAACCTCGTTGCCGACTCCCTCAGAGTCAAGTGYATGGYCTTAGRCGACGTGAACGNGCCTACTACCAATACACCNCAAAACACGCGGCCTGCTGTACGAGGCTGAAMAAGGYCCCCTCATTCAGCTGTGGCCGTTTTCAACGACAGAACGGGCGCCTACACAYTGTATCGCTGTTTCATGCGCAGCAGCCCNACCATGCGTACGGTCTACAATCACGGCCCTAGGCCGTACCACCATGATCCATACGGYGCTGCTGTTGGGRGGGGTCTGGATCCGGTCGCAGTACRTACTCTCAGCGRCACCCGCGGCTTCAGAAACAGGGAGGCGAGGATAAATTCTGGGCGTGGTGCCCGGTAGACCAGTGTCAACAGCTACCGCCGTGGAGYATAGGCGCTATAGATAGTTTTGACCCTTCATAAGGTGAGCGATGGTTCCTGGTGTGNTTATCCGTTGCGCGAGTGNTTTGAGAAAGAACCGCGCCAATATCGTRGAGGACCAACAGATGGGGGATRTRGCCTTTAGAYNGGACGGCACAGATCTCGCGACGTAGAGAGRAAAGTRCGTGCGGTGTGKGAGGGCCGCATTRAGACTCCATGTGCGGCYTCTGGGGGGGRCGAATCCGAAACAAAGGGTACACCTNTGTCACCGCTTCTCATACTTRACNGCGAGGCTCAKACTAATTCCAYCTGAGTAACCGCMACTCAAGGATGNATCAAGCGGTTGAAACTGTGTAGGCATATGCGCCTATMGAGCAGCTGAGTCGCCGTCCAGTTGTCATTTCCAGACAATTCATTTGGTGTCAAGTACCGAGCGGCGACGTATGCCCCAAACCCGTGACAATTCCCTRGCCCACTCGTACGTATCTCAGCGGGCTCTTAATTGCCCCTTCGTCCGCGGAGTGGATGTAGACCGCTACTGTCCGTCCCGTTCTTCTCCGACGGTGATCTTAATTACATACCRTAGTAGACCNCCCCTCCGCTGTAATTTGTACGTGAAGTRCTGCTCTCTACGGRAYACMYGGAYYGCCTCCCASGTCAAM
>dura_Wi1274_PI688951_A
ACATCTGGGGAGAAAGTCTACCAGTAAAGCCCTGTGNATGGCTATTCTCCAACGAAAGCGCAATGCAATATCAGGGACGGGTTCATTCTGCGGAGAGGGCCGCATCTATGGAACGCGGCTANGGAAAAACGCCTCCCGAGTTTGCGGAGGAGATTTGATAAACGCGTAACGGAGGGTTCGGCTATATCGAGGGGGGGCAACGCGGTAGACGATGCGAATGCCTCAAGATGGACACAAAYGATTCAACRATTTAACCATGTAATTTTCTACGGTATTTGCCCTTGACTCGAGCAGCTCCGACTGTGGCACTTGGTGAATATTCTCGAAAGGCTCTTACGCGAGGCMARAGGTCCATGCTACAAAGTCACCCCGCRATTCCTCTCCGTCTTTCTAGTTCTTGACGAACCYAACARCCAAACCCTATACAYGTCAGCGGATGACGMTTTCCCCGTCATGCCACACTTCATGTCAATCCCCCCCTAGTCAGGTCTCACAAGGCCCCCTTGACACACGTGCCGGAGCAAGCNTTCTCCATAGTAKACCAAACGTTCGGTTGATTCGGGGTGAAACGTGCTTAGGATRCACCTGTTTGGGCYGATCGCAGCATAACACCGTCACAAGCCACTGTGKGGCCGAATACCTAACTTCGAGAGCTTTAAGCGAACCCAATGCTAGTMCATCCTAAAGTACACGATCCGTCGCACAGAGCCGAAAAGGACCCCCTCACCCCGCTGTGTTCGCTTGTAATGACAGRGCAGACATYCGCACATTGTATCGTGGTTCCGCACGCAGCAGCNCCAACATGTATACGGTMCATAACCACGGTCCGAGAACACGTTGTTGTGATCCACAAGATGCTTACGTCGGGGAGGGTTTGACTCYGAKCGTGRTGTGTGATCTTGGCGACCCCTACAGTTYCCAACGTCAGAGAACGAAACGAAACTCTGGTTGCAACGCCAATCAACCCATNATTAGTAGCCACCTCCTCGGAGCCTGAGAGTNAYAAGCATCTGCAACTTKCCACAAGGTGAGAGCTGAGTTTGGGCATGCCCACCCATGGTATGAATAATCTTGGGGAGCCTATCGTTAGCCTCGCAACGGATTAGAGTACGGAGGGGATATCCCYCGRATCGAGCAAACTAGGTTCTATRATGCGGCGAGAGGAAGATRCACAGTACGTGAGGGYAACATNACGCTTCCGGGCACTATCTTTAAAGGATACGCCCCTTAGACGAAGAGGCCCTTCTCTTTGCCATTGTTCATACGTRGTGATGAGACGTAGGCTCAGTTCACCYGAGTGACTACCGTTCAGGGGCACGCTGGTTATCGAGAGTCGGAGAAGTACACACATTGACCGAAAAGCCAGATCGTTGTTTCATCGTTGCCTCCGGCCAACCCCTCTAGTGTCGGGTACTGGACTAANGCGCATACCCAAGRCYAGTTATGGCCCTTGGATTCACTCGTATGGRCCTCGATGGGCTCCGGCTTGNCTCTTMGCTTGCGAATCGGACACGTRTYGTCACTGTACATCTTGTCCTTACTAGGTAGTAATCTCAACCATATACYRTGGTAGANYGCCTTCTCAACGCAGCTCGYGCGTGAGTYGTCGCTCTCTGCAGGACACATRGATCKYCTTCAGCGYYGNA
>dura_Wi1275_PI686981_A
ACATCTGGGGAGAAAGTCTACCAGTAGAGCCCTGTGCATGGCTATTCCCCAACGAAAGCGCAATGCAATATCAGGGACGGGTTCATTTTGCGGAGAGGGCCGCATCTATGGAACGAGGCTACGGAAAAACGCCTCCCGAGTTTGCGAAGGCAATTTGATAAACGCGTAACGGCGGGTTCRGCTATATCGAGGGGGGGCAACGCGGTAGACGATGCGAGTGCCTCAAGATGGACACAAATGATTCAACARCTTAACCATGTAATTTCCGACGGTATTTGCCCTTGACTCGAGAAGCTCCGACTGTGGCAYTTGATGAATATTCTCGAAAGGCGCTTACGCGAGGTAARAGGCTCATGCTACAAAGTCACCCCGCGGTTCCTCTCCGTCTTTCTAGGTCTTACCGAACCCAACAACCAAACCCTATACAYGTCAGCGGATGACGATTTCCCCGTCAYGCCACATTTCATGTCAATCCCCCCCGGGTCAGGTCTCACAAGGCCCCCTTGACACACGTGCCGGAGCAAGCRTTCTCCATAGCAKACCAAACATCCGGTTGAGTCGGGGTGGAACGTGCTTAGGATRCACCTGTTTGGGCYGATCGCCGCATAACACCGTCACAAGCCACTGTGKGGCCGAATACCTAACTTCGAGAACTTTAAGCGAGCTCCATGCTAGTMCATCCTAAAGTACACGATCCGNCACACAGGGCTGAAAAGGNCTCCCTCACCCCGCTGTGTTCGCTTGTAATGACAGAGCAGACATYCGCGCATTGTATCGTGGTTCCGCGCGCAGCAGCNCCGACMTGTATACGGTACATAACCCCGGTCCGAGAACACGTTGTTGTGATCCATAAGATGCTTACGTCGTGAGGAGTTTGACTCYGAKCGTARTGYGTGCTCTTGGTGACCCCTACAGTTYCCAACGTCAGAGAACGAAACGAAATTCTGGTTGTRACGCCAATCAACCCATCATTAGCAGCCACCTCTTCGGAGCCTGAGCTTNACAAGCATCTGCAACTTKCCACAAGGTGAGAGCTGAGTTTGGGCATGCCTATCCATGGTATGAATAATCTTRGGGAGCCTATCGTTAGCATCGTRACGGATTAGAGTACGGAGGGGATATCCCYCGRATCGAGCGAACTGGGYTCTGTRATGCGGCGAGAGGAAGATACACAGTACGTGAGGGYAACATNACGCTYCCGGGCACTATCTTTAAAGGATACGCCCCTTAGACGAAGAAGCCCTTCTCTTTGCTATTGTTCATATGTGGTGATGAGACGTAGGTTCAGTTCGCCYGAGTGACTGCCGTTTAGGGGCACGCTGGTTATCGAGAGTCGGAGAAGTACACACATTGACCGGAAAGYCAGATCGTTGTTTCACCGTTGCCTCCGGACCACCTCTCTAGTGTCGGGGACTGGACTAAGGCGCATACCCAAGRCYAGTTATGGTCCYTGGATTCACTCGTATGGRCCTCGATGGGCTCCGGCTYGTCTCTTMGCTTGCGAGTCGGACACGTRTYGTCACTGTACATTTTGTCTTTACCAAGTAGTAATCTCAATCATATACYRTGGTAGACCGCCTTCTCAACGCRGCCCGYGCGTGAGGTGTCGCTCTCTGCAGGATACCTRGATCKCCTTCAGCGYYGNA
>dura_Wi1506-E_PI666085_A
ACATCCGGGGAGGAGGTCCACCAGTAGAGCCCTGTGCGTAACTGTTCTCTAAMTAAAGCGTAGTGAAATATCAGGAACGAGCCCATTCTRCGGAGAGGGNCATATCTGTGGAGCGAGGCTAAGAAAAAACGCCTCCCGAGTTTGCGGAGGCAATTTGATAAACGCGTAATGAAGANTTTRGCTATATCGAGGGGGTATGACGCGGTAGACGACGCGAGTGCCTCAAGATGGACACAAAYGCTTCAACARTTTAACCATGTAATTTCCGACGGTACTTGCCTTTGACTCGAGAAACTCCGACTGTGGCACTTGGTGAATATTCTCGAAAGGCTCTTACGCGGGGCAARAGGTCCRTGCTACAAATTCACCCAACGRTGCCTCTCTRTCTTTTTATTTCKTGACGAACCCAACAACCAAACCCTATACAYGTCAGCGAATGACGCTTTCCCTGTCATGCCGCATTTCATGTCAATCCCCCCCTGGTCAGGTCTCACAAGGCCCCCTTGGTACATGTGCCGGAGCAAGCATTCTCTATAGCAKACCRAACATCCGGTTGAGTCGGGGYTGAACATGCCGAGGCTRCACACGTTTGGGCYGATCGCCGCATAACACCGCCATAGGCCATTGTGTGGCCGAATACATAGCTCCGAAAGCTTTAAGCGAGCTCCATGCTAGCMCATCATAAAGTACGCGATCTGTYACACAAAGCCAAAAAGGACCCCCTCACCCCGTCGTGTTCGCTTGTRATGACAGRGYAGACATYCGTATATTGTATCATGATTCCGCGCGCAGCAGCTCCGCTATGTGTACGATCCATAACCACGGTCCGAGAACGCGTTGTTGGGATCCACAAGATGCTTACGCCATGAGGAGCTTGGCYCYGAKCGTARTGYGCGATCYTGGCGACCCCTACAGTTYCCAACGTCAGAGAAAGAAAMGAAATTCTGGTTTCAATGCCAATCAACCCATCACTAGTAGCCGTCTCTGCTGAGNCTGATATTCACAAGCATCTGCAACTTKCCACAAGGTGAGAGCTGAGTTTGGGTGTGCTTACCTATGATATNAATAGCCTTGGGAAGCCTATCGTTAGCCTCGCRACGGCTTAGCGTACGGAGGGGAYATCCCYCGRAYCGAGCAAACTGGGTTCTGTAATGCGGCGAGAGGAAGATACGCAGTACGTGAGGGYAACAGGGAGCCTTCGGACACGATCTTTAAAGGGTACGCCCCTTAGGCGGAGAAGCCCTYCTCTTTGCTATTGTTCATACGTGATGATGAGACGTAGGTTCAGCTCACCTGAGTGACTGCCGTTNAGGKGCACGCTGGTTATCGAGCGTCGGAGCAGTATACACATTGACCGAGCAGCCGGATTGTTGYTTCACCACTGCCTCTGGACAACCTCTTTAGTGTCAGGGATTGGACTACGGCGCATGCCCAAGACYAGTTATGGTCCYTKGATCCACTCGCATGTRCCTCGATGGGCTCCGGCTYGTCTCTTCGCCTGCGAATCGGACACGTRTYGTCACCGTACATTTTGCCTTTACTAAGTAGCAATCCCAATCATATACCRTGGCGGACTGCTTTCTCAACGCAGCCCGTGCGTGAGGTGTCTCCTTCTACRGGRCACCTGGATCGCCTTCAGCGTCGAA
>magn_K30097yf_PI468340_B
ACGTCCGGGAAAGGAGTTCGCCCGTAAAGCCCTGGGCATAAATGTTCTCCAACGAAAGTGCAGCGCAATACCGAAGGCAGGCTANCTTGGCGGCTAGGGCTGTATTCGTTGCGCACGGTCAAGGGGGGACGCTTCCCGGACTCACGAGGACAATCTGATAGACGTGTAACGACGAGCTCGACTATGTCGGGGGGGGACAGCGCGGCAGACGATACGAGTGCCCCGAGATAGACACGCGCRMCTCGACRACCCGACCAGGTAGTTGCTTMCAGTACCCACCTCCAATGCGGACGGTTTTGGTGTTAGCACTCGACAGGGGCCCTTGAGGGGTTTTTATACGGGGCCCGAGGCTCATGCCATAAATTACCCTAGCGGTGCCTCCCCGCCTTGTTAGGTCGGAACNGCATCCATGATTCGGCTTTACATGTTCACGTGAATGACGACTTACYTACCATATAATACTGCRTGGCAATCCTTCCCTAGCCGGGTACCCCGAGTCATCTCGAGCGTGCGCGTTAAGGTAGATGGCAGCTGTGGCAGATYGAATACCCAGCCTGTTCTAGGTTGCGCACTTCTAGGCCRCCTCCATCCAAGCYAATAACAGCGGCACCNCGTTGTCGACTCCCTCAGAGCCAAGTGTNTGGCCTTAGRCGACGTGAGCGAGCCTACTACCAATCCACCCCAAAACACGCGGCCTGCTGTACGAGGCTGAAMAAGGYCCCCTCACTTAGCTNTGGCCGTTTTCAACGACAGAACGGGCGCNTACACACTGTATCGCTGTTTTATGCGCAGCAGCCCCACCCTGCGTCCGGCCTACAATCACGGCCCTAGGCCGTACCACCATGATCCATACGGCGTTGCTGTTAGGAGGGGTCTGGATCCGGTCGCAGTACNTACTCTCAGCGGCACCCGCGGCTTCAGAAACAGGGAGGCGAGGATAAATTCTGGGCGTGGTGCCCGGTAGACCAGTRTCAACAGYTACCGCCGCGGAGTATAGGCGCTACAGATAGTTTTGAACCTTCGTAAGATAAGCGATGGGTCCTGGTGTGCTTATCCGTTGCGCGAGTGATTTGAGAAAGAACCGCGCCAATATCGTAGAGGACCAACGGATGGGGGGTATGGCCTTTAGAYCGGACGGCACAARTCTCGCGACGTAGAGAGRAAAGTACATGCGGTATGKGAGGGCCGCATTACGACTCCGTGTGCGGTCCCTGGGGGGGRCGAATCTGAAAYAAAGGGTACATCYKTGTCACCGCTTCTCATACTTGACGGCGAGGCGTAKACTCGTTTCAYCTGGGTAACTGCCACTCAAGGATNAATCGAGCNGTTGAAGCTGTGTAGGCCCGCGCGCCTATCGAGCAGCTGAGTCGCCGTTCAGTTGTCATTTCCAGACAATTCATTTGGTGTCAAGTACCGAGCGGCRACGTATGACCCAAACCCGTTACAATTCCCTNGCCCACTCGTACGTATCTCAGCGGGCTCTTAAGTGCCCCTTCGTCCGCGGAGTGGATGTAGACCGCTACTGTCCGTCCCGTCCTGCTCCGACGGTGATCTNRATTACATACTRCAGTAGCNCACCCCTCCGCTGYAATTTGTACATGAAGCRCTGCTCTCTACGGRRYACMYGGACYGCCTYCCASGTCAAC
>dura_Wi1506-W_PI688952_A
ACATCCGGAGAGGAGGTCCACCAGTAGAGCCCTGTGCGTAGCTGTTCTCCAAMTAAAGCGCAGTGAAATATCAAGGACGAGCCCATTCTNCGGAGAGGGCCACATNTATGGCGCGAGGCTAAGAAAAAACGCCTCCCGAGTTTGCGGAGGCAATTTGATAAACGCGTAATGGAGAGTTTGGCTATATCGAGGGGGTGCGGCGCGGTAGACGACGCGAGTGCCTCAAGATGGACACAAAYGCTTCAACRRTTTAACCATGTAACTTCCGACGGTACTTGCCTTTGACTCGGGAAACTCCGACTGCGGCACTTGGTGAATATTTTCGAAAGGCTCTTGCGCGAGGCAARAGGCCCRTGCTGCAAATTCACCCAACGRTGCNCCTCTRTCTTTTTATTTCTTGACGAACCTAACAACCAAACCCTACACAYGTCAACAGCTGACGATTTCCCTGTCATGCCGCATTTCATGTCAATCCCCCCCTGGTTAGGTCTCACAAGGCCCCCTTGGTACATGTACCGGAGCAAGCATTCTCTATAGCAKACTRAACATCCGGTTNGTTCGGGGYTGAACATGCCGAGGCTRCACACGTTTGGGCYGATCGCCGCATAACACCGCCATAGGCCATTGTGTGGCCGAATACATAGCTTCGAGAGCTTTAAGCGAGCCCCCTGCCAGCACATCATAAAGTAYGCGATCTGTCACGCAAAGCTAAAAAGGACCCCCTCAYCCCGTCGTGTTCACTTGTAATGACAGRGYAGACATYCGTACATTGTATCATGGTTTCGCACGCAGTAGCTCCGCCATGCGTACGATCCATAACCACGGTTCGAGAACGCGTTGTTGGGATCCACAAGATGCTTACGTCATGAAGAGTTTAGCYCYGAKCGTGRTGYGCGATCYTGGCGRMCCCTACAGTTYCCAACGTCAGAGAACGAAAMGAAATTCTGGTTTCAATGCCAATCAACCAATCACTAATAGCCGTCTCTGCTGAGCCTGATATTCACAAGCATCTGCAACCTKCCACAAGGTGATAGCTGAGTTTGGGTGTGCCCACCTGTGACATGAATAGCTTTGGGGAGCCTATCGTTANCCTCGCRACGGCTTAGCGTGCGGAGGGGAYATCCCYCGRAYCGAGCAAACTGGGTTCTGTAATGCGGCGAGAGGAAGATRCACAGTACGTGAGGGYAACAGGGAGCCYCCGGACACTATCTCGAAAGGATACGCCCCTTAGACGAAGAAGCCCTYCTCTTTGCTATTGCTCATACGTGATGATGAGACGTAGGTTCAGCTCACCTGAGTGACTGCCGTTCAGGGGCACGCTGGTTATCGAGCGTCGGAGCAGTATACACATTGACCGAGAAGCCGGATTGTTGYTCCACCACTGCCTCTGGACAACCTCTTTAGTGTCAGGTATTGGACTGCGGCGCATGCCCAAGACYAGTTATGGCCCYTKGACTCATTCGCATGGRCCTTGATGGGCTCCGGCTYGCCTCTTCGCCTGCGAATCGGACACGTRTYGTCACCGTACATCTTGTCTTTCCTAAGTAGCAATCCCAACCMTATACCRTGACAGACTGCTTTCTCAACGCAGCCCGTGCGTGAGGTGTCGCCTTCTACAGGRCACCTRGATCGCCTTCAGCGTCGAA
>dura_Wi1507_PI688953_A
ACATCCGGGGAGAAAGTCCACCAGTAGAGCCCTGTGCATAACTGTTCTCTAAATGAAGCGTAGTGAAATATCAAGGACGAGTTCATTCTNCGGAGAGGGNCATATCTGTGGAGCGAGGCTAAGGGAAGACGCCTACCGAGTTTGCGGAGGCGATTTGATAAACGCGTAATGAAGAGTTTGGCTATATCGAGGGGGTGCGGCGCGGTAGACGACGCGAGTGCCTCAAGATGGACACAAAYGATTCAACRACCCAACCATGYAATTTCCGACGGTACTTGCCTTTGACTCAAGAAACTCCGACTGCGGCACTTGGTGAATATTTTCGAAAGGCTCTTGCGCGGGGTAARAGGTCCATGCTACAAATTCACCCAACGGTGCNCCTCTRTCTTTTTATTTCTTGACGAACCTAACAACCAAACCCTACACACGTCAGCAGCTGACGATTCCCCTGTTATGCCGCATTTCATGTCAATCCCCCCCTAGTCAGGTCTCACAAGGCCCCCTTGGTACATGTACCGGAGCAAGCATTCTCTATAGCAGACTRAACATCCGGTTGAGTCGGGGYTGAACATTCCGAGGCTRCACACGTTTGGGCYGATCGCCGCATAACACCGCCGCAGGCCATTGTGTGGCCGAATACATAGCTCCGAGAGATTGAAGCGAGCTCCCTGCCAATACATCATAAAGTAYACGATCTGTYACGCAAAGCCAAAAAGGACCCCCTCACCCCGTCGTGTTCGCTTGTAATGACAGRGYAGACATYCGCACATTGTATCATGGTTCCGCGCGCARCAGCTCCGCCATGTGTCCGGTCCATGCCCACGGTCCGAGAACGCGTTGTTGGGATCCACAAGATGCTTACGTCAGGAGGAGCTTGACYCYGAKTGTGRTGYGCGATCYCGGCGRMACCTGCAGTTYCCAACGTCAGAGAACGAAAMGAAATTCTGGTTTCAATGCCAATCAACCAATCACCAGCGGCCACCTCTTCTGAGCCTGAGAGCTACAAGCATCTGCAACCTKCCACAAGGTGATAGCTGAGTTTGGGTGTACTTACAYGTGATATGAATAGCCTTGGGAAGCCTATCGTTAGCATCGYAAAGGCTTAGCGTACGRAGGGGAYATCCCYCGRAYCGAGCANACTGGGTTCTATAATGCGGCGAGAGGAAGATACGCAGTACGTGAGGGYNACAGGGAGCCYCCRGACACTATCTTTAAAGGATACGCCCCTTAGACGAAGAAGCTCTYCTCTTTGCTATTGTTCATACGTGATGATGAGACGTAGGTTCAGTTCACCTGAGTGACTGCCGTTNAGGKGCACGCTGGTTATCGAGAGTCGGAGCAGTATACACATCGACCGAGAAGCTAGATTGTTGYTCCACCACTGCCTCTGGACAACCTCTTTAGTGTCAGGGATTGGACTGCGGCGCATGCCCAAGGCYAGTTATGGCCCCTGGATTNACTCGCATGTRCCTTGATGGGCTCCGGCTYGCCTCTTCGCCCGCGAATCGGACACGTRTYGTCACCGTACATTTTGCCTTTACTAAGTAGCAATCCCAACCATATACCRTGGCGGACTGCCTTCTCAACGCAGCCCGTGCGTGAGGTGTCTCCTTCTACAGGRCACATGGATCGCCTTCAGCGYCGAA
>micr_Cb962_PI666096_A
GARTCTGGRGRRGRRGTCYACCAKYRAAGCCCTAGGCATAGCTGTTCCCCAACTAACATGCAACGAGGCATCAGGGGCAATTCCACCCGACGGATGAGATTGTGCTCGTGGCGCGAGGCCCCGGGGGGACATCTCCCGGACTCATAAGAGCGGTTTGACAGGTGTGTAATGACGGGTTCGGCTGCATCGRGGRRGGATRGYGCRGTAKACRGTGCGAGTGCYTCRAGACGRRCAYAAATGANTCGACAACCYAAYCATGTARYCGCCTMCGRTGCCCACATYTGATKCGRACGGCTCTGGCGKYRGYACYCGAYGGGGRYYCYCGAARGRCTCTYACGCGRGGTCARCGTTTYGTGCTRCAGAGTCCCCTAACGGTGCCTYCTCRCCTCTCTAGGTAGTRCCKAMCCCMCCRACCAAACCCTACRCACGTCCGYGRATGACGACTTCCCTGTCATGCCRCACTTAATRTCAATCCCCCCCTARTCGGGCCTCACGAGTCCCMCCGAACGCGCGCGCCGGAGCAAGCATTCGCCGTAATAGATCGGRCAYCCAGTTGANTCGAGATTACGARTTCCTGAACCRCACCCGGCTGGGCYGATAGCCGAATAACCCCATTGCAGGTTCTTGTGGGACCGAATACATAACCTTAAGCAATGTGRACGAGTTTACTGCTGGCATACCCCAAAGTACGCGATTTGTCGCAYAAGGCTGAAAAGGAYCCCAYCGCCCARCTRYGGCCGCTCTCAATGACRGAGCRGACGTTCGCRCATCGTATYGCTGTTYCACGCNCAGTATCCCCACCCTGCGTCCAGYCTATRAYCAARACCCTGGACYGCAYYACTATAAYCCATAAGRTGYTGCYATTGTANGGAGTCGGGCTCYAAKYGCARYACGTGCCTTCGGTGAAACCCATGGTTCCCGGAGTCAGAGAACGAAACTGAACTCCGGGCGTAGTACCCGGTAAACAGTTGCCGAYGGCCACCGCCGCTGAGCMTGGTAKCTACAGGCATTTGCAACYTTCNACAAGGTGATCGCTGGGTCCTRGTGTRCCYGCCYATGGTACRAGTGRTYTGGGRARGACTATCGTTARCCTCGCAGMGGATTAGNGGACGGAGGGGATGGCCCYCAGAYCGGRCGAACTAGGTTCTGCNATGYRGCTRGAAGAAGATRTGCGGTATAGGAGGGCAGCAGGACGACTCCGGGTGCGATCTTTAAAGGAGACGACCCTTAARCGAAGAAGCYCTYCTYTTTGCCACTGCTCATACGTGATGACGAGGTTTAKGCTCAGTCCACATGAGTGACTGCCGTCCAAGGRCAAGTTGGTTAGTGAGAGCCGGGGAAGTATACACGCTGACCGAGAAGCCGGATCGCYGTTCAACCGTTACCTCCAGCCAACCCCTTTGGTATCAAGTATTGAACTGCGACGYATGCCCCAGACCMGTTATAGTCCCCTGATCCACTCGCACGTACCTTAACGGAYTCTGGATTGCTCCTTCGYYCRCKGRKTGGAYGTGGACCGCCACTGTCCGTCCYGTCTCTCTCAGGCAGCRATYTTARTCATATACCRTAACAGAYCGCCCCCCCACCACAGTTCGTACGTGAGKYGTYKCYYTSAGCAGGRCACMTGGATCGTCTTCCRCGTCGAA
>dura_Wi1510-B_PI666084_A
RCATCCGGGNAAAAGGTCCRCCAGTAAAGCCCTGTGCNTAACTATTCYCTGACGAAAGCGTAATGCAATATCAGGAANGATYTCATCCTGCGAATAGGGCCANATTTRTGGAGCGNGNCTAAGAAAAAACGCCTCCCGAGTTTGCGGAGGCAATTTGATAAACGCGTAATGRAGAGCTTGGCTATATCGAGGGGGTRCAACGCGGTAGACGATGCGAGTGCCCCAATRTGGATACAAAYRCTTCAACAATTCAACCATGTAATTTTCKACGGTATCTGCCTTTGACTCGANAAGCTTCGACTGTGGCACTTAGTGAATATTCTCGGAAGGCTCTTACGTGGNGTAARAGGTCCATGCTGCAAATTCACCCCACGGTTCCTCTCCRCCTTTCTAGGTCTTNACGAACCTAACAGCCAAACCCTATACANGTCAACGACTGATGATTCCCCTGTCAYGCCGCATTTCATGTCAATCCCCCCCTGGTCGGGTCTCACAAGGMCCMCTTGGCGCATGTACCGGANCAAGCATTCTCCATAGCAKACCRARCGTYCGRCTGATTCGGGATGRAACATTCTGAGGCTRCACNCGTTTGGACYGATCGCCGCATAACCCCGCCACAGGCCACTGTGTGACCGAATACCTAACTTCGAANGCTTNRAGCGARCCCMCTGCYAGYACATCCTAAAGTACGCGATCCGTCACACAGGGCTGAAAAGGACNCCCTCACTCCGNCGTGTTCGCTTGTAATGACAARGCAGACATYCGTACATTGTATCGTGATTCCGCGCACAGTAGCTCCGCTATGCGTACGATCNATGCCCACGGTTCGAGAACACGTTGTTAGGATCCATAAAATGCTTACGCCATGAGGAGTTTGGCTCYGATTGTGRTAYGCGATCTTGGNGACACCTACAGTTCCCAACGTCAGAGAACGAAACGAAATTCTGGGTGCAACGCCAATCAACCCAGCGCCAGCAGCCACCTCTTYTGAGCCTGATAKTTACAAGCATCTGCAACTTTCCACAAGGTGATAGCTGAGTCTGRACGTGCCCACCYATGNTATGAATAACCTTGGGARGCCTATCGTTAGCMTCGYAACGGCTTAGMGTNCGGAGGGGATATCCCYTGGAYCGAGCAAACTRGGTTCTGTAATGCGGCTAGAGGAAGATACGCRGTACGTGAGGKCAACAGGGMGCCYCCGGGCNCTATCTTTAAAGGATACGCCCCTTAGACGAGGAAGCTCTYCTCTTTGCTATTGYTCATACGTGGTGATGAGACGTNGGYTCAGTTCRCCTGAGTGACTACCRTTCAGGGGTACGCTGGTTATCGRGMGTCGNAGCAGTATACATACTGACCGAANAGCCAGATTGTTGNTTCACCACTGCNTCCAGACMACCNCTCTAATGTCAGGTATTGGACGGCGGCGCATNCCCAAGACYAGTTATGGCCCCTTGATYCANTCGCATGGRCCTCNACGGGCTCCGGAGTGCCTCTTCGNTYGCGAATCRGACACGTRTYGTCACCATACATYTTGTCTTTCCTAAGTAGCAANCTCAACCMTATACYRTGGTAGACTGCTNNCTCAACGCAGCCCGTGCGTGAGGTGTCNCCTTCNGCAGGACACATRGATCGCCTTCAGCGTCGAA
>dura_Sc21763_PI497262_A
ACATCCGGGAAGGAGGTCCGCCAGTAGAGACCTGTGCGTAACTACTCCCCAGAGGAAGCATGGTGCAATATCAAGAACGAGTTCGCTCTGATGAGAGAGCCACACCTATGAAGCGCGGCTAAAAAAAGACACTCATCGAGTTTGCGGAGGAGATTTAATCAACGCGTAGCGGAAGGTTTRGTTATACCGAGGAGGTACAGCGCGKTAGACGATGCGAACATCCCAATGTGGATCCAAATGCTCCACCAACTCAATCATGYARTTTCCGACGGCATTTGCCCTTAACTCAAGAAACTCCGACTGCGGCACTTAGTGAATATTTTCGGAAAGCGCTCGCGTGAGGCAARAGGTCCATTTTGTGAAGTCACCCAACGGTTCATTTCTRTCGTTCTGTTTATTGCCGAACCTAACAGCCAAACCCTCTACACGTCAACAACTKATGCTTCCCCCGTCATGCCGCATTTAATGTCAATCCCCCTCGGGTCAGGTCTCACAAGGCCCCCTTGGTATACGTACCGGAACGAGCATTCTCCATAGCAKRCTAAACATCTGGTTGATTCGGRGTGGAACGTTCTGAGGATRCATCTGTTTGGATTGCTCGCCGCATAACACCGCCGTAAGCCATTGTGTGACCGAATACCTAACCTCGAGAACTTGAAGTGAACTCAATGCCAATATATTATAAGGTAYACGAYCCGTCACGCAAGGTCAAAAAGGGCCCCCTCATCCCGCCGTGTTAGCTTGTAACTACAAGGCAGACATTCGTGTATCACATCATGATTCCGCACGYAGCAGCTCCGATACGTAGACGATACGTACCCCCGGTCCGATAACACGTTGTTGGGATTTGCAAAATGCTTATGTCATGGAAAACTTAGCTTYGAGCGTGRTGTGCGATTCTGGCGACCTCTACAGTTCCCAACGTCAAAGAACGAAACGGAATCATGGGCTCAACGCTAATTAACCAATCATTAGTAGCCGTCTTTTCTGAGCCTGATATTCACAAGCATCTGCAACTTKCCACGAGGCGATAGCCGAGTTTGGATATACCCGCATACGGTATGAACAGYCTTGGGGGTCCTATCTTTAGCATCACAAAGGCTCCGAGTGCGRAGGGGAYATCTCYCGRAYCGAGCAAACTGGGTTCTATAATGCGGCTAGAGGAAGATACGCAGTACGTGAAGTYAACGGGGAGCCYCTGGACACTATCTTGAAAAAATACACCCCTTAGAYGGAAAAGCTCTTCTCTCTGCTATTGTTMGTGTGTRGTGATAAGACGTAGGTTCAGCTCGCCTGAGTGACTACCGTTCAGGGGCACGCTGGTTATCGAGCGTCGGAGCAGTATACACATTGACCAGAAAGCCAGATTGTCGTTTCACCACTGCCCCTGGCCCACCTCTCCAACACTGGGGGTTAGACTGCGGCGCGTACCCAAGACYAGCTATGGCCCTTGGATTTGTTCGCATGTACCGTGATGGGCTCCGGCTCGCCTCGTMACCTGCGAGTCARCCACGTRTYGTCACCATACATTTTGCCTCTACCAAGYAGCAGGTTCAACCATACGCCRTGATAGACTGCTTTCTCAACGCAGCCCGCGTGTGAGTTRTCTTTCTCTACAGGRCACCTGAATCGCCTTCAGCGTCGAA
>dura_Sc21764_PI497263_A
ACATCCGGGAAGGAGGTCCGCCAGTAGAGACCTGTGCGTAACTACTCCCCAGAGGAAGCATGGTGCAATATCAAGAACGAGTTCGCTCTGATGAGAGAGCCACACCTATGAAGCGCGGCTAAAAAAAGACACTCATCGAGTTTGCGGAGGAGATTTAATCAACGCGTAGCGGAAGGTTTRGTTATACCGAGGAGGTACAGCGCGKTAGACGATGCGAACATCCCAATGTGGATCCAAATGCTCCACCAACTCAATCATGYARTTTCCGACGGCATTTGCCCTTAACTCAAGAAACTCCGACTGCGGCACTTAGTGAATATTTTCGGAAAGCGCTCGCGTGAGGCAARAGGTCCATTTTGTGAAGTCACCCAACGGTTCATTTCTRTCGTTCTGTTTATTGCCGAACCTAACAGCCAAACCCTCTACACGTCAACAACTKATGCTTCCCCCGTCATGCCGCATTTAATGTCAATTCCCCTCGGGTCAGGTCTCACAAGGCCCCCTTGGTATACGTACCGGAACGAGCATTCTCTATAGCAKACTAAACGTCTGGTTGATTCGGAGTGGAACGTTCTGAGGATRCATCTGTNTGGATTGCTCGCCGCATAACACCGCCGTAAGCCATTGTGTGACCGAATACCTAACCTCGAGAACTTGAAGTGAACTCAATGCCAATATATTATAAGGTAYACGAYCCGTCACGCAAGGTCAAAAAGGGCCCCCTCATCCCGCCGTGTTAGCTTGTAACTACAAGGCAGACATTCGTGTATCACATCATGATTCCGCACGYAGCAGCTCCAATACGTAGACGATACGTACCCCCGGTCCGATAACACGTTGTTGGGATTTGCAAAATGCTTATGTCATGGAAAACTTAGCTTYGAGCGTGRTGTGCGATTCTGGCGACCTCTACAGTTCCCAACGTCAAAGAACGAAACGGAATCATGGGCTCAACGCTAATTAACCAATCATTAGTAGCCGTCTTTTCTGAGCCTGATATTCACAAGCATCTGCAACTTKCCACGAGGCGATAGCCGAGTTTGGATATACCCGCATACGGTATGAACAGYCTTGGGGGTCCTATCTTTAGCATCACAAAGGCTCCGAGTGCGRAGGGGAYATCTCYCGRAYCGAGCAAACTGGGTTCTATAATGCGGCTAGAGGAAGATACGCAGTACGTGAAGTYAACGGGGAGCCYCTGGACACTATCTTGAAAAAATACACCCCTTAGAYGGAAAAGCTCTTCTCTCTGCTATTGTTMGTGTGTRGTGATAAGACGTAGGTTCAGCTCGCCTGAGTGACTACCGTTCAGGGGCACGCTGGTTATCGAGCGTCGGAGCAGTATACACATTGACCAGAAAGCCAGATTGTCGTTTCACCACTGCCCCTGGCCCACCTCTCCAACACTGGGGGTTAGACTGCGGCGCGTACCCAAGACYAGCTATGGCCCTTGGATTTGTTCGCATGTACCGTGATGGGCTCCGGCTCGCCTCGTMACCTGCGAGTCARCCACGTRTYGTCACCATACATTTTGCCTCTACCAAGYAGCAGGTTCAACCATACGCCRTGATAGACTGCTTTCTCAACGCAGCCCGCGTGTGAGTTRTCTTTCTCTACAGGRCACCTGAATCKCCTTCAGCGTCGAA
>dura_Sc21766_PI497264_A
ACATCCGGGAAGGAGGTCCGCCAGTAGAGACCTGTGCGTAACTACTCCCCAGAGGAAGCATGGTGCAATATCAAGAACGAGTTCGCTCTGATGAGAGAGCCACACCTATGAAGCGCGGCTAAAAAAAGACACTCATCGAGTTTGCGGAGGAGATTTAATCAACGCGTAGCGGAAGGTTTRGTTATACCGAGGAGGTACAGCGCGKTAGACGATGCGAACATCCCAATATGGATACAAATGCTCCACCAACTCAATCATGTARTTTCCGACGGCATTTGCCCTTAACTCAAGAAACTCCGACTGCGGCACTTAGTGAATATTTTCGGAAAGCGCTCGCGCGAGGCAARAGGTCCATTTTGTGAAGTCACCCAACGGTGCATTTCTRTCGTTCTGTTTATTGCCGAACCTAACAGCCAAACCCTCTACACGTCAACAACTKATGCTTCCCCCGTCATGCCGCATTTAATGTCAATTCCCCTCGGGTCAGGTCTCACAAGGCCCCCTTGGTATACGTACCGGAACGAGCATTCTCCATAGCAKACTAAACATCCGGTTGATTCGGRGTGGAACGTTCTGAGGATRCATCTGTTTGGATTGCTCGCCGCATAACACCGCCGTAAGCCATTGTGTGACCGAATACCTAACCTCGAGAGATTGAAGTGAACTCAATGCCAATATATTATAAGGTAYACGAYCTGTCACGCAGGGTCAAAAAGGGCCCCCTCATCCCGCCGTGTTAGCTTGTAACTACAAGGCAGACATTCGTGTATCACATCATGATTCCGCACGYAGCAGCTCCAATACGTAGCCGATACGTACCCCCGGTCCGATAACACGTTGTTGGGATTTGCAAAATGCTTATGTCATGGAAAACTTAGCTTYGAGCGCGGTGTGCGCTTCTGGCGACCTCTACAGTTCCCAACGTCAAAGAACGAAACGGAATCATGGGCTCAACGCTAATTAACCAATCATTAGTAGCCGTCTTTTCTGAGCCTGATATTCACAAGCATCTGCAACTTKCCACGAGGCGATAGCCGAGTTTGGATATACCCGCATACGGTATGAACAGYCTTGGGGGTCCTATCTTTAGCMTCGCAAAGGCTCCGAGTGCGRAGGGGAYATCTCYCGRAYCGAGCAAACTGGGTTCTATAATGCGGCTAGAGGAAGATACGCAGTACGTGAAGTYAACGGGGAGCCYCTGGACACTATCTTGAAAAAATACACCCCTTAGAYGGAAAAGCTCTTCTCTCTGCTATTGTTAGTGTGTRGTGATAAGACGTAGGTTCAGCTCGCCTGAGTGACTACCGTTCAGGGGCACGCTGGTTATCGAGCGTCGGAGCAGTATACACATTGACCAGAAAGCCAGATTGTCGTTCCACCACTGCCCCTGGCCCACCTCTCCAACACTGGGGGTTAGACTGCGGCGCGTACCCAAGACYAGCTATGGCCCTTGGATTTGTTCGCATGTACCGTGATGGGCTCCGGCTCGTTTCGTMACCTGCGAGTCARCCACGTRTYGTCACCATACATTTTGCCTCTACCAAGNAGCAGGTTCAACCATACGCCRTGATAGACTGCTTTCTCAACGCAGCCCGCGTGTGAGTTRTCTTCTTCTACAGGRCACCTGAATCKCCTTCAGCGYCGAA
>dura_Sc21767_PI497265_A
ACATCCGGGAAGGAGGTCCGCCAGTAGAGACCTGTGCGTAACTACTCCCCAGAGGAAGCATGGTGCAATATCAAGAACGAGTTCGCTCTGATGAGAGAGCCACACCTATGAAGCGCGGCTAAAAAAAGNCACTCATCGAGTTTGCGGAGGAGATTTAATCAACGCGTAGCGGAAGGTTTRGTTATACCGAGGAGGTACAGCGCGKTAGACGATGCGAACATCCCAATGTGGATCCAAATGCTCCACCAACTCAATCATGTARTTTCCGACGGTATTTGCCCTTAACTCAAGAAACTCCGACTGCGGCACTTAGTGAATATTTTCGGAAAGCGCTCGCGCGARGCAARAGGTCCATGTTGTGAAGTCACCCAACGGTTCATTTCTRTCGTTCTGTTTATTGCCGAACCTAACAGCCAAACCCTCTACACGTCAACAACTKATGCTTCCCCCGTCATGCCGCATTTAATGTCAATTCCCCTCGGGTCAGGTCTCACGAGGCCCCCTTGGTATACGTACCGGAACGAGCATTCTCCATAGCAKACTAAACGTCCGGTYGATTCGGRGTGGAACGTTCTGAGGATRCATCTGTTTGGATTGCTCGCCGCATAACACCGCCGTAAGCCATTGTGTGACCGAATACCTAACCTCGAGAGATTGAAGTGAACTCAATGCCAATATATTATAAGGTAYACGAYCTGTCACGCAGGGTCAAAAAGGGCCCCCTCATCCCGCCGTGTTAGCTTGTAACTACAAGGCAGACATTCGTGTATCACATCATGATTCCGCACGYAGCAGCTCCAATACGTAGACGATACGTACCCCCGGTCCGATAACACGTTGTTGGGATTTGCAAAATGCTTATGTCATGGAAAACTTAGCTTYGAGCGTGGTGTGCGATTCTGGCGACCTCTACAGTTCCCAACGTCAAAGAACGAAACGGAATCATGGGCTCAACGCTAATTAACCAATCATTAGTAGCCGTCTTTTCTGAGCCTGATATTCACAAGCATCTGCAACTTKCCACGAGGCGATAGCCGAGTTTGGATGTGCCCGCATACGGTATGAACAGYCTTGGGGGTCCTATCTTTAGCATCGCAAAGGCTCCGAGTGCGRAGGGGAYATCTCYCGRAYCGAGCAAACTGGGTTCTATAATGCGGCTAGAGGAAGATACGCAGTACGTGAAGTYAACAGGGAGCCYCTGGACACTATCTTGAAAAAATACACCCCTTAGAYGGAAAAGCTCTTCTCTCTGCTATTGTTMGTGTGTRGTGATAAGACGTAGGTTCAGCTCACCTGAGTGACTACCGTTTAGGGGCACGCTGGTTATCGAGCGTCGGAGCAGTATACACATTGACCGGAAAGCCAGATTGTCGTTCCACCACTGCCCCTGGCCCACCTCTCCAACACTGGGGGTTAGACTGCGGCGCGTACCCAAGACYAGCTATGGCCCTTGGATTTGTTCGCATGTACCGTGATGGGCTCCGGCTCGCCTCGTCGCCTGCGAGTCARCCACGTRTYGTCACCATACATTTTGCCTCTACCAAGYAGCAGGTTCAACCATACGCCRTGATAGACTGCTTTCTCAACGCAGCCCGCGTGTGAGTTRTCTCTCTCTGCAGGRCACCTGAATCKCCTTCAGCGTCGAA
>dura_K30061_PI468198_A
ACATCCGGGAAGGAGGTCCGCCAGTAGAGACCTGTGCGTAACTACTCCCCAGAGGAAGCATGGTGCAATATCAAGAACGAGTTCGCTCTGATGAGAGAGCCACACCTATGAAGCGCGGCTAAAAAAAGACACTCATCGAGTTTGCGGAGGAGATTTAATCAACGCGTAGCGGAAGGTTTRGTTATACCGAGGAGGTACAGCGCGKTAGACGATGCGAACATCCCAATGTGGATCCAAATGCTCCAACAACTCAATCATGTARTTTCCGACGGTATTTGCCCTTAACTCAAGAAACTCCGACTGCGGCACTTAGTGAATATTTTCGGAAAGCGCTCGCGCGAGGCAARAGGTCCATTTTGTGAAGTCACCCAACGGTTCATTTCTRTCGTTCTGTTTATTGCCGAACCTAACAGCCAAACCCTCTACACGTCAACAACTKATGCTTCCCCCGTCATGCCGCATTTAATGTCAATTCCCCTCGGGTCAGGTCTCACAAGGCCCCCTTGGTATACGTACCGGAACGAGCATTCTCTATAGCAKACTAAACATCCGGTYGATTCGGRGTGGAACGTTCTGAGGATRCATCTGTTTGGATTGCTCGCCGCATAACACCGCCGTAAGCCATTGTGTGACCGAATACATAACCTCGAGAGCTTGAAGTGAACTCAATGCCAATATATTATAAGGTAYACGATCTGTCACGCAAGGTCAAAAAGGGCCCCCTCATCCCGCCGTGTTAGCTTGTAACTACAAGGCAGACATTCGTGTATCACATCATGATTCCGCACGYAGCAGCTCCAATACGTAGCCGATACGTACCCCCGGTCCGATAACACGTTGTTGGGATTTGCAAAATGCTTATGTCATGGAAAACTTAGCTTYGAGCGTGGTGTGCGATTCTGGCGACCTCTACAGTTCCCAACGTCAAAGAACGAAACGGAATCATGGGCTCAACGCTAATTAACCAATCATTAGTAGCCGTCTTTTCTGAGCCTGATATTCACAAGCATCTGCAACTTKCCACGAGGCGATAGCCGAGTTTGGATGTACCCGCATACGGTATGAACAGYCTTGGGGGTCCTATCTTTAGCMTCGCAAAGGCTCCGAGTGCGRAGGGGAYATCTCYCGRAYCGAGCAAACTGGGTTCTATAATGCGGCTAGAGGAAGATACGCAGTACGTGAAGTYAACGGGGAGCCYCTGGACACTATCTTGAAAAAATACACCCCTTAGAYGGAAAAGCTCTTCTCTCTGCTATTGTTMGTGTGTRGTGATAAGACGTAGGTTCAGCTCACCTGAGTGACTACCGTTCAGGGGCACGCTGGTTATCGAGCGTCGGAGCAGTATACACATTGACCGAAAAGCCAGATTGTCGTTCCACCACTGCCCCTGGCCCACCTCTCCAACACTGGGGGTTAGACTGCGGCGCGTACCCAAGACYAGCTATGGCCCTTGGATTTGTTCGCATGTACCGTGATGGGCTCCGGCTCGTCTCGTMGCCTGCGAGTCARCCACGTRTYGTCACCATACATTTTGCCTCTACCAAGYAGCAGGTTCAACCATACGCCRTGATAGACTGCTTTCTCAACGCARCCCGCGTGTGAGTTRTCTTTCTCTGCAGGGCACCTGAATCKCCTTCAGCGTCGAA
>dura_K30064_PI468200_A
ACATCCGGGAAGGAGGTCCGCCAGTAGAGACCTGTGCGTAACTACTCCCCAGAGGAAGCATGGTGCAATATCAAGAACGAGTTCGCTCTGATGAGAGAGCCACACCTATGAAGCGCGGCTAAAAAAAGACACTCATCGAGTTTGCGGAGGAGATTTAATCAACGNGTAGCGGAAGGTTTRGTTATACCGAGGAGGTACAGCGCGKTAGACGATGCGAACATCCCAATATGGATCCAAATGCTCCACCAACTCAATCATGTARTTGCCGACGGTATTTGCCCTTAACTCAAGAAACTCCGACTGCGGCACTTAGTGAATATTTTCGGAAAGCGCTCACGCGARGCAARAGGTCCATTCTGTGAAGTCACCCAACGGTGCATTTCTRTCGTTCTGTTTATTGCCGAACCTAACAGCCAAACCCTCTACACGTCAACAACTKATGCTTCCCCCGTCATGCCGCATTTAATGTCAATTCCCCTCGGGTCAGGTCTCACAAGGCCCCCTTGGTATACGTACCGGAANGAGCATTCTCTATAGCAKACTAAACGTCCGGTTGATTCGGRGTGGAACGTTCTGAGGATRCATCTGTTTGGATTGCTCGCCGCATAACACCGCCGTAAGCCATTGTGTGACCGAATACATAACCTCGAGAACTTGAAGTGAACTCAATGCCAATATATTATAAGGTAYACGAYCTGTCACGCAGGGTCAAAAAGGGCCCCCTCATCCCGCCGTGTTAGCTTGTAACTACAAGGCAGACATTCGTGTATCACATCATGATTCCGCACGYAGCAGCTCCAATACGTAGCCGATACGTACCCCCGGTCCGATAACACGTTGTTGGGATTTGCAAAATGCTTATGTCATGGAAAACTTAGCTTYGAGCGCGGTGTGCGCTTCTGGCGACCTCTACAGTTCCCAACGTCAAAGAACGAAACGGAATCATGGGCTCAACGCTAATTAACCAATCATTAGTAGCCGTCTTTTCTGAGCCTGATATTCACAAGCATCTGCAACTTKCCACGAGGCGATAGCCGAGTTTGGATGTACCCGCATACGGTATGAACAGYCTTGGGGGTCCTATCTTTAGCATCGCAAAGGCTCCGAGTGCGRAGGGGAYATCTCYCGRAYCGAGCAAACTGGGTTCTATAATGCGGCTAGAGGAAGATACGCAGTACGTGAAGTYAACGGGGAGCCYCTGGACACTATCTTGAAAAAATACACCCCTTAGAYGGAAAAGCTCTTCTCTCTGCTATTGTTMGTGTGTRGTGATAAGACGTAGGTTCAGCTCACCTGAGTGACTACCGTTTAGGGGCACGCTGGTTATCGAGCGTCGGAGCAGTATACACATTGACCGAAAAGCCAGATTGTCGTTCCACCACTGCCCCTGGCCCACCTCTCCAACACTGGGGGTTAGACTGCGGCGCGTACCCAAGACYAGCTATGGCCCTTGGATTTGTTCGCATGTACCGTGATGGGCTCCGGCTCGTTTCGTMGCCTGCGAGTCARCCACGTRTYGTCACCATACATTTTGCCTCTACCAAGYAGCAGGTTCAACCATACGCCRTGATAGACTGCTTTCTCAACGCAGCCCGCGTGTGAGTTRTCTCTCTCTGCAGGGCACCTGAATCKCCTTCAGCGTCGAA
>dura_K30065_PI468201_A
[truncated: 78,400 more chars]
