# Supplementary material for: A single hybrid origin of cultivated peanut
Source: Plant J. 2025 Dec 24;124(6):e70619. doi: 10.1111/tpj.70619 (PMC12737836; doi:10.1111/tpj.70619)
Supplement: Supplementary file 4 — Data S4. Dataset of 281 accessions from the Arachis section used in this work. Information includes Sample ID as shown in this work, species class either wild or cultivated, SNP name as in 47K SNP Axiom_Arachis v02 genotyping platform (Korani et al., 2019). SNP are depicted in IUPAC code. [file TPJ-124-0-s004.xlsx]

## Sheet: Data
id	class	AX-147207636	AX-147207679	AX-147207737	AX-147207739	AX-147207741	AX-147207744	AX-147207750	AX-147207751	AX-147207766	AX-147207779	AX-147207782	AX-147207783	AX-147207796	AX-147207804	AX-147207845	AX-147207847	AX-147207865	AX-147207903	AX-147207931	AX-147207949	AX-147207985	AX-147207989	AX-147208008	AX-147208016	AX-147208038	AX-147208042	AX-147208057	AX-147208100	AX-147208153	AX-147208154	AX-147208184	AX-147208217	AX-147208225	AX-147208245	AX-147208248	AX-147208278	AX-147208281	AX-147208300	AX-147208320	AX-147208345	AX-147208349	AX-147208363	AX-147208366	AX-147208444	AX-147208448	AX-147208456	AX-147208459	AX-147208465
	Affy Flanking Sequences	AGAATCTCAAAACATCAAAGATCAAAGTCATTTTC[A/G]CAGAGCGAGTTTCATTCGATGACAATGGGAAGGCC	GTGCCAAATCTAGGATATGCAACCCTTGAAGTAAC[A/C]AGAATCTTGTAATCTGATGATGTTTGTATTTTGAA	ACAATTATGTGGTTTTCCTTGATATCATTGTTTGC[A/G]AAGAACGACATGGGTGTGCCTTTGAGATTGAATTC	GATGAGGTTGCATCTGTGGTATTAGAACCAGGGGA[C/T]TATATTGATGATTCTATGGCAATGTTCGATGCCAT	GATAGAACTATATTACTTGATAGAAGTCCAGGAGT[C/T]GATGAGGTATTGCAAAATATATTGCTGCATCAATT	GATGCTTGGACTCTCTACTCTGTTCACAAGGTAGC[C/T]GAGCTTGCGTTTCGATGCCTGGCTTTTCATAGCGA	GAGAGGAAATTCGGTGAGAAACTCTGGGAACATTC[A/G]CTTGGAGCAGAACATTTCAGTGGTAATTTGGAAGA	GCGAATCTCAAGGCTGAGAAATTCTACAACTTCGC[A/G]ATCTCACTTCCGGATCAGGCCAGGCTATTGGACGA	CTCAATACCTTCTCTTTTGTAGAAGTCTTAACAAC[A/G]TCAATAAGTCGTGGAAGGGCCCTCGAAGTAGCCAA	GGTCCAGTGGTCGGAATTCTGAAGGGCTTTGCAGG[A/G]CTGAGTGGTGCAATCTTGACACAAATATATGCAGT	AACAGAGATCATGTCTATCCAAGACCAGCTGCACT[A/G]GCTGTATTTCAACTTATTATGACCGTCGGCCATCT	GCGATTGTTCCGGCCACTGCCTCTGAATTGTTCGG[A/G]TTGAGAAACTTTGGTGCATTGTACAATTTCATCAC	TGATTTCTTTTCCGTGTATTGTGTGTAAAATTTGC[A/G]GTCTCATCATGAGGTTGGTGTTTCTTGCAGAATGA	CATTTAGATTCTGGTGTATATCGTTGCCACTCTTC[A/G]TTATCCCATTGTCCAGCATTCGCAACAGCACAGTC	AACCTGCAGTTTGATTCATAAGTGACATTACATAT[A/G]CATCCAGGTCGACCTACAAGTAAAAAACAAAGAAG	GTCTATACCTTTACATCATACTCAAACAGGTATCC[A/G]ATCCAGCTAGTCTATCAAACCAGTTAAGTATAAAC	TACACCGAAGACACATAGTGCAACGAAGACTAGTG[C/T]TGTAACGGTTGAAGTGTAAGATGTTGATGATGGCC	TGTTCTCCTCTTGCAGAAACAGTAACCTCGACAAA[C/T]GGATCTGCTCGATTCAAAAGCCTCAATCCTTTCAG	TCACGTTACGCATTGGACTACTTGCAAAGCGGACT[C/T]ATAGCGGTTGATCTGAGCAACAACGAGATTGAGGG	CTTTGAATGCCTATCAATACGCCATTCCACATACA[A/G]CTTGTTTCTCTCAGATTTTGGTAGCTTCTTGTGCA	CCCAGAATTGGTTGTCGTGGGAGTAATACTAACTA[C/T]TGGAAATGTGTGAAACGGCTTGTGAGTGAAGGGGA	TCCAAATGCGGAAATACAGATTTCAAAGCTGTTTT[C/T]ATGTCAGACTGCAGTAAACTGATCACAGTAGATGC	TAGGCAGGAGTTCAAATAGTCGATATTTGCTTGGC[A/C]ACTAGACCACACAATGGAGGACTGATCAACCTTCA	ACGATATTTGTTCTCGTGAGAGTCCAACATGTGAG[G/T]TAGAGAATCATATGAAGTCTTTGACGGATGTAAAG	GACCATGAAGGTGATGTATCATCTTCAATGTTGTA[C/T]GGAAACTCTTTCAAATATGACAAGCCAAAAGAAAA	TTTTCCGATAGGGTGGTTAAGGATGGTGGAAACTA[A/G]GTCCAATACATAGTGCATTCCCTGTTTTCCTTGCC	TCTGGCTTACTGATATATGAACTATATTTTAAGCT[A/G]TCAGGTGAGGAGGACCATATGATATTGAAGTTGAC	AAACCTTTAATTTAGGCTTCTGAAGCAATTCCAAC[A/G]GTTGAAGGCTTAACTGTTACAGCAAAGGAACCCAT	TGGACTGTGTCTTGATGACCCGTTTCAACCTTCTG[A/G]GCAGGCATGTTTCTGGTATCAAGACACAAAAAAAA	CAAAAAGAGATTGAGAAAATGCAGGATAAAGTTCT[A/C]CGTACTTATGCCGAGATGGAGAATGTCATGGATAG	AGGGAGAGTGGGGGAGATGTCAGATTCCATTGTTC[C/T]ATTTGTCTGTCACTAGTATTAATTGATCCGGGTAG	TCTCCAGTCTCTGGCTTGCTCTGCGTCACGCTCAA[C/T]GTGATCTTCCCTTTGGATGATGAAGCACTCTTGTT	ATATGGCCTGTAGACGGAAACCTTTATCTACAACC[G/T]CATACCTCTTTGGTTGCTGATGCACATAAAGCGGG	TTGGATCACAGTGTCTCAGTCTTACACAATAGAAG[A/G]ATTGTTGAGGAACATGCTAGACCAGTTTTACAAAG	ATGTTTTTAGAGTTGAAGAGTTGTCAGAAACCTTT[G/T]TGAAGAGCATTGTCAAAAAGTGCAGGCTGCTGAGA	CATGCTGCCCAGCAAGATTCCATACTGAAATCTTT[A/G]TGTCCTCATCCTTGAAAGTTTTTATCTTCATCCCT	CCAACCTATTTTTGTTCTGCCACCTCCAAAAGTAA[C/T]ACACTTCAAAGTAATGTTGGCTTGCCTTTGCAGGG	GAGCCAGGAAAGCTGATTCGTGAACGCTATAGAAC[A/G]GCATCTCAAGTGGTCCAGAATCAAGTTAGGAGTTT	CGCACTAATATTTTGACCAAACTCTCCCTTTCCTA[C/T]GTATTTTGGAGCATCTTCTGCCAAAACCACTGCGT	TGATATCCCTAGAGTGGTTAATGAATTTGATCAAA[A/G]GCGTTATGATTTATATGTTTTGGGACAAGGGAAAG	TCAGACCAAACACTTCTTAACTCATCACTGTCATC[A/G]GCATCGATCAGATCTGCGTGTTCTTTAGCTTGCTG	ATAACATTGTCAGATAGAGGGTGCTCAAGGTTGCT[A/C]TGCTTCTGAAGCTTTAATAAGACATCAACAATATC	TGATGTTAATCCATATGACACAGAATATATAACTT[C/T]GCTGAAATTAATGATAGACCCATGATTGGAACTTA	GAACCACAGATTTCTTTGTAAGTATCATAATCAGC[A/G]GCGCATGTATTGCCCCCTTCCAAAATCTTTGCAAG	ATAATATATTTACCAGAAGTAAGTTTAGTTCATCC[C/T]TTGAGTCTGTATATACAACCATATGTTGTGAACCA	CTCATGAGCCAATAAAGACCAAACCATAGCTCACA[C/T]AAAAACATTCCAAACCAAACCCATTTCCCATCTTC	AAGGAGATACAATGAAGGGATAATTGAGTAGTATA[A/C]TGTTGCCAAAGAGTTTGAGGCCCATAAGCAATAAG	GACAAGTATTCATTTTCAACTCAATTATGTAGGTA[C/T]GGATATGTTACTCCGAAAGATGTACCTTCGTTGAT
dura.V14167.gnm2	Chromosome	chr01	chr01	chr01	chr01	chr01	chr01	chr01	chr01	chr01	chr01	chr01	chr01	chr01	chr01	chr01	chr01	chr01	chr01	chr01	chr01	chr01	chr01	chr01	chr01	chr01	chr01	chr01	chr01	chr01	chr01	chr01	chr01	chr01	chr01	chr01	chr01	chr01	chr01	chr01	chr01	chr01	chr01	chr01	chr01	chr01	chr01	chr01	chr01
dura.V14167.gnm2	Position	230496	463535	735024	738171	748457	773107	785346	795710	907490	1005814	1006721	1006868	1043415	1085557	1318390	1320491	1399658	1530822	1651483	1724608	1833130	1845128	1902035	1950993	1984099	1984932	2041233	2272833	2779372	2793709	2892431	3029216	3065593	3115010	3116020	3166656	3168300	3275359	3356893	3433459	3436526	3456513	3456824	3802610	3804889	3839885	3852046	3905315
dura.V14167.gnm2	Base	A	C	A	T	C	C	G	G	G	A	A	G	G	A	G	G	T	C	C	G	C	C	A	G	T	A	G	A	G	A	C	C	T	G	T	G	C	G	T	A	A	C	T	A	C	T	C	C
dura.V14167.gnm2	Probe Orientiation	+	+	+	+	+	+	+	+	+	+	+	+	+	+	+	+	+	+	+	+	+	+	+	+	+	+	+	+	+	+	+	+	+	+	+	+	+	+	+	+	+	+	+	+	+	+	+	+
dura.V14167.gnm2	Mismatch	no_mismatches	no_mismatches	no_mismatches	no_mismatches	no_mismatches	no_mismatches	no_mismatches	no_mismatches	no_mismatches	no_mismatches	no_mismatches	no_mismatches	no_mismatches	no_mismatches	no_mismatches	no_mismatches	no_mismatches	no_mismatches	no_mismatches	no_mismatches	no_mismatches	no_mismatches	no_mismatches	no_mismatches	no_mismatches	no_mismatches	no_mismatches	no_mismatches	no_mismatches	no_mismatches	no_mismatches	no_mismatches	no_mismatches	no_mismatches	no_mismatches	no_mismatches	no_mismatches	no_mismatches	no_mismatches	no_mismatches	no_mismatches	no_mismatches	no_mismatches	no_mismatches	no_mismatches	no_mismatches	no_mismatches	no_mismatches
dura.K30065.gnm1	Chromosome	chr01	chr01	chr01	chr01	chr01	chr01	chr01	chr01	chr01	chr01	chr01	chr01	chr01	chr01	chr01	chr01	chr01	chr01	chr01	chr01	chr01	chr01	chr01	chr01	chr01	chr01	chr01	chr01	chr01	chr01	chr01	chr01	chr01	chr01	na	chr01	chr01	chr01	na	chr05	chr01	chr01	chr01	chr01	chr01	chr01	chr01	chr01
dura.K30065.gnm1	Position	276706	489260	770384	773752	784434	825833	840131	850648	964189	1340996	1340089	1339942	1302240	1251042	1393607	1395708	1481179	1614321	1746117	1828542	1965079	1977165	2035730	2085250	2118824	2119657	2176687	2373464	3068505	3083383	3197813	3348395	3386340	3436559	na	3494416	3496060	3601448	na	20590378	3766943	3796296	3796607	4142174	4144272	4163042	4176158	4232519
dura.K30065.gnm1	Base	A	C	A	T	C	C	G	G	A	A	A	G	G	A	G	G	T	C	C	A	C	C	A	G	T	A	G	A	G	A	C	C	T	G	N	G	C	G	N	A	A	C	T	A	C	T	C	C
dura.K30065.gnm1	Probe Orientiation	+	+	+	+	+	+	+	+	+	-	-	-	-	-	+	+	+	+	+	+	+	+	+	+	+	+	+	+	+	+	+	+	+	+	na	+	+	+	na	-	+	+	+	+	+	+	+	+
dura.K30065.gnm1	Mismatch	no_mismatches	no_mismatches	no_mismatches	no_mismatches	no_mismatches	no_mismatches	no_mismatches	no_mismatches	no_mismatches	no_mismatches	no_mismatches	no_mismatches	no_mismatches	no_mismatches	no_mismatches	no_mismatches	no_mismatches	no_mismatches	no_mismatches	no_mismatches	no_mismatches	no_mismatches	no_mismatches	no_mismatches	no_mismatches	no_mismatches	no_mismatches	no_mismatches	no_mismatches	right_mismatch	no_mismatches	no_mismatches	no_mismatches	no_mismatches	unmapped	no_mismatches	no_mismatches	no_mismatches	unmapped	left_mismatch	no_mismatches	no_mismatches	no_mismatches	no_mismatches	no_mismatches	no_mismatches	no_mismatches	no_mismatches
ipae.K30076.gnm2	Chromosome	chr01	chr01	chr01	chr01	chr01	chr01	chr01	chr01	chr01	chr01	chr01	chr01	chr01	chr01	na	chr01	chr01	chr01	chr01	chr01	chr01	chr01	chr01	chr01	chr01	chr01	chr01	chr01	chr01	chr01	chr01	chr01	chr01	chr01	chr01	chr01	chr01	chr01	chr01	chr01	chr05	chr01	chr01	chr01	chr01	chr01	na	chr01
ipae.K30076.gnm2	Position	17694101	17033820	16283001	16279672	16268555	16147110	16122633	16095368	15810786	15349412	15348482	15348335	15227083	15131970	na	14214918	13989537	13640809	13295416	12957324	12594651	12566139	12441632	12340263	12263756	12262923	12093100	11519742	10749776	10717903	10377810	9862076	9797394	9695773	9694763	9553344	9551621	9299627	9171749	8945666	20761665	8799985	8799674	7942015	7939905	7906351	na	7725680
ipae.K30076.gnm2	Base	G	C	G	T	C	C	G	G	G	A	A	A	G	G	N	G	T	C	C	G	C	C	C	G	T	A	A	A	G	C	C	C	T	G	G	G	C	A	T	A	A	A	T	G	T	T	N	T
ipae.K30076.gnm2	Probe Orientiation	-	-	-	-	-	-	-	-	-	-	-	-	-	-	na	-	-	-	-	-	-	-	-	-	-	-	-	-	-	-	-	-	-	-	-	-	-	-	-	-	-	-	-	-	-	-	na	-
ipae.K30076.gnm2	Mismatch	right_mismatch	no_mismatches	no_mismatches	no_mismatches	no_mismatches	no_mismatches	no_mismatches	no_mismatches	right_mismatch	no_mismatches	no_mismatches	no_mismatches	no_mismatches	no_mismatches	filtered	no_mismatches	left_mismatch	no_mismatches	no_mismatches	left_mismatch	right_mismatch	no_mismatches	no_mismatches	right_mismatch	no_mismatches	right_mismatch	no_mismatches	no_mismatches	no_mismatches	no_mismatches	left_mismatch	no_mismatches	no_mismatches	no_mismatches	no_mismatches	right_mismatch	right_mismatch	no_mismatches	no_mismatches	no_mismatches	no_mismatches	no_mismatches	right_mismatch	left_mismatch	no_mismatches	left_mismatch	filtered	left_mismatch
hypo.Tifrunner.gnm2_A	Chromosome	chr01	chr01	chr01	chr01	chr01	chr01	chr01	chr01	chr01	chr01	chr01	chr01	chr01	chr01	chr01	chr01	chr01	chr01	chr01	chr01	chr01	chr01	chr01	chr01	chr01	chr01	chr01	chr01	chr01	chr01	chr01	chr01	chr01	chr01	chr01	chr01	chr01	chr01	chr01	chr01	chr01	chr01	chr01	chr01	chr01	chr01	chr01	chr01
hypo.Tifrunner.gnm2_A	Position	57714	464597	746611	750459	760743	786227	794154	804727	918420	1018596	1019503	1019650	1045247	1089153	1336410	1338512	1408663	1556129	1680150	1755562	1875872	1887943	1946079	2022199	2055766	2056599	2113688	2312399	2905175	2920069	3027329	3223082	3261126	3312753	3313763	3361624	3363268	3473904	3562362	3634304	3637339	3681162	3681473	4060624	4062724	4094723	4107791	4162400
hypo.Tifrunner.gnm2_A	Base	A	C	A	T	C	C	G	G	G	G	A	G	G	A	A	G	T	C	C	G	C	C	A	G	T	A	G	A	G	A	C	C	T	G	T	G	C	G	T	A	A	A	T	A	C	T	C	C
hypo.Tifrunner.gnm2_A	Probe Orientiation	+	+	+	+	+	+	+	+	+	+	+	+	+	+	+	+	+	+	+	+	+	+	+	+	+	+	+	+	+	+	+	+	+	+	+	+	+	+	+	+	+	+	+	+	+	+	+	+
hypo.Tifrunner.gnm2_A	Mismatch	no_mismatches	no_mismatches	no_mismatches	no_mismatches	no_mismatches	left_mismatch	no_mismatches	left_mismatch	no_mismatches	no_mismatches	no_mismatches	no_mismatches	no_mismatches	no_mismatches	no_mismatches	no_mismatches	no_mismatches	no_mismatches	no_mismatches	no_mismatches	no_mismatches	no_mismatches	no_mismatches	no_mismatches	no_mismatches	no_mismatches	no_mismatches	no_mismatches	no_mismatches	no_mismatches	no_mismatches	no_mismatches	no_mismatches	no_mismatches	no_mismatches	no_mismatches	no_mismatches	no_mismatches	no_mismatches	no_mismatches	no_mismatches	no_mismatches	no_mismatches	no_mismatches	no_mismatches	no_mismatches	no_mismatches	no_mismatches
hypo.Tifrunner.gnm2_B	Chromosome	chr11	chr11	chr11	chr11	chr11	chr11	chr11	chr11	chr11	chr11	chr11	chr11	chr11	chr11	chr11	chr11	chr11	chr11	chr11	chr11	chr11	chr11	chr11	chr11	chr11	chr11	chr11	chr11	chr11	chr11	chr11	chr11	chr11	chr11	chr11	chr11	chr11	chr11	chr11	chr15	chr15	chr11	chr11	chr11	chr11	chr11	na	chr11
hypo.Tifrunner.gnm2_B	Position	17672105	17035457	16339335	16336006	16324889	16203316	16178782	16151622	15868895	15417227	15416297	15416150	15294916	15199757	14283909	14281880	14056397	13707578	13378711	13061682	12698105	12669588	12545000	12443615	12367088	12366255	12196370	11622701	10878247	10846312	10508677	9977197	9910835	9809202	9808192	9692975	9691253	9431386	9303234	20477570	20475486	8931548	8931237	8086809	8084698	8045729	na	7875318
hypo.Tifrunner.gnm2_B	Base	G	C	G	T	C	C	G	G	G	A	A	A	G	G	A	G	T	C	C	G	C	C	C	G	T	A	A	A	G	C	C	C	T	G	G	G	C	A	T	A	A	A	T	G	T	T	N	T
hypo.Tifrunner.gnm2_B	Probe Orientiation	-	-	-	-	-	-	-	-	-	-	-	-	-	-	-	-	-	-	-	-	-	-	-	-	-	-	-	-	-	-	-	-	-	-	-	-	-	-	-	-	-	-	-	-	-	-	na	-
hypo.Tifrunner.gnm2_B	Mismatch	right_mismatch	no_mismatches	no_mismatches	no_mismatches	no_mismatches	no_mismatches	no_mismatches	no_mismatches	right_mismatch	no_mismatches	no_mismatches	no_mismatches	no_mismatches	no_mismatches	no_mismatches	no_mismatches	left_mismatch	no_mismatches	no_mismatches	left_mismatch	right_mismatch	no_mismatches	no_mismatches	right_mismatch	no_mismatches	right_mismatch	no_mismatches	no_mismatches	no_mismatches	no_mismatches	left_mismatch	no_mismatches	no_mismatches	no_mismatches	no_mismatches	right_mismatch	right_mismatch	no_mismatches	no_mismatches	no_mismatches	no_mismatches	no_mismatches	right_mismatch	left_mismatch	no_mismatches	left_mismatch	filtered	left_mismatch
dura.K30060.gnm1	wild	A	C	A	T	C	C	G	G	G	A	A	G	G	A	G	G	T	C	C	G	C	C	A	G	T	A	G	A	G	A	C	C	T	G	T	G	C	G	T	A	A	C	T	A	C	T	C	C
hypo.Fuhuasheng_A	cultivated	N	C	A	T	C	C	G	G	G	G	A	G	G	A	A	G	T	C	C	G	C	C	A	G	T	A	G	A	G	A	C	C	T	G	T	G	C	G	T	A	A	A	T	A	C	T	C	C
hypo.Fuhuasheng_B	cultivated	G	C	G	T	C	C	G	N	G	A	A	A	G	G	N	N	N	C	C	G	C	C	C	G	T	A	A	A	G	C	C	C	T	G	G	G	C	A	T	A	A	A	T	G	T	T	N	N
hypo.Haihua_A	cultivated	A	C	A	T	C	C	G	G	G	G	A	G	G	A	A	G	T	C	C	G	C	C	A	G	T	A	G	A	G	A	C	C	T	G	T	G	C	G	T	A	A	A	T	A	C	T	C	C
hypo.Haihua_B	cultivated	G	C	G	T	C	C	G	G	G	A	A	A	G	G	A	G	T	C	C	G	C	C	C	G	T	A	A	A	G	C	C	C	T	G	G	G	C	A	T	A	A	A	T	G	T	T	N	T
hypo.Shitouqi_A	cultivated	N	C	A	T	C	C	G	G	G	G	A	G	G	A	A	G	T	C	C	G	C	C	A	G	T	A	G	A	G	A	C	C	T	G	T	G	C	G	T	A	A	A	T	A	C	T	C	C
hypo.Shitouqi_B	cultivated	G	C	G	T	C	C	G	N	G	A	A	A	G	G	N	N	N	C	C	G	C	C	C	G	T	A	A	A	G	C	C	C	T	G	G	G	C	A	T	A	A	A	T	G	T	T	N	N
hypo.TennRed_A	cultivated	N	C	A	T	C	C	G	G	G	G	A	G	G	A	A	G	T	C	C	G	C	C	A	G	T	A	G	A	G	A	C	C	T	G	T	G	C	G	T	A	A	A	T	A	C	T	C	C
hypo.TennRed_B	cultivated	G	C	G	T	C	C	G	G	G	A	A	A	G	G	N	N	N	C	C	G	C	C	C	G	T	A	A	A	G	C	C	C	T	G	G	G	C	A	T	A	A	A	T	G	T	T	N	N
step.V10309.gnm1	wild	G	A	G	C	T	T	A	A	A	G	G	A	A	A	A	A	C	C	T	A	T	T	A	T	C	G	A	G	A	C	T	N	G	A	N	G	T	A	C	G	G	A	C	G	T	C	A	T
dura_V14167_A	wild	A	C	A	T	C	C	G	G	G	A	A	G	G	A	G	G	T	C	C	G	C	C	A	G	T	A	G	A	G	A	C	C	T	G	T	G	C	G	T	A	A	C	T	A	C	T	C	C
Asp1_Ma1875_A	wild	A	A	G	C	T	Y	A	G	G	R	A	A	R	A	G	G	T	C	T	G	C	Y	C	T	T	R	A	G	A	C	C	T	T	A	G	G	C	A	T	G	G	A	N	G	N	T	C	T
Asp2_Ma1904_A	wild	G	A	G	C	T	C	A	G	G	G	G	A	A	A	G	G	T	C	T	G	T	T	A	T	T	A	R	A	A	C	C	C	G	A	G	G	C	A	T	G	G	A	C	G	T	T	A	T
Aaffkrap_Se3324_K	wild	R	N	G	T	C	C	G	G	G	A	A	A	G	G	A	G	T	C	N	G	C	C	C	G	T	A	A	A	G	C	C	C	T	N	G	G	C	A	T	A	G	A	T	G	T	T	C	N
kuhl_V8916a_PI666094_A	wild	G	C	G	C	T	T	G	G	A	G	G	G	A	A	G	A	T	C	T	G	C	T	A	T	C	G	A	G	A	C	T	C	G	A	G	A	C	A	C	G	G	A	C	G	T	C	A	T
kuhl_V9230_PI666090_A	wild	G	C	G	C	T	T	A	A	A	A	A	A	A	A	G	G	T	C	T	A	T	T	C	T	C	G	N	G	A	C	T	T	T	A	G	G	C	A	C	G	R	A	C	G	T	C	C	T
kuhl_V13530_A	wild	G	C	G	C	T	T	A	A	A	A	G	A	A	A	A	A	T	C	T	A	T	T	C	G	C	G	A	A	A	C	T	N	T	A	G	G	T	A	C	G	G	A	C	G	T	Y	M	T
kuhl_V15299_A	wild	G	M	G	C	T	T	R	G	G	G	A	A	G	G	A	A	T	Y	T	G	T	Y	A	G	T	A	A	A	A	C	T	C	T	G	G	G	C	A	T	A	G	A	Y	G	T	T	C	T
kuhl_V6413_PI476126_A	wild	G	N	G	C	T	T	G	G	A	A	G	A	A	A	G	G	T	C	T	G	C	C	A	T	T	N	A	A	N	C	T	T	T	A	G	A	C	A	C	G	G	A	C	G	T	C	A	T
kuhl_V9394_A	wild	G	A	G	C	T	T	G	G	A	G	G	G	G	A	A	A	T	C	T	G	C	T	A	T	T	A	A	A	A	C	N	C	G	A	G	A	C	A	C	G	G	A	C	G	T	T	A	T
kuhl_V14705_A	wild	R	A	G	C	T	T	R	G	R	G	R	A	R	N	A	R	T	C	T	G	Y	Y	M	K	Y	R	A	R	A	C	T	T	K	A	G	G	N	A	T	R	N	A	C	G	T	Y	C	T
kuhl_V9375_Grif7698_A	wild	G	A	G	Y	Y	T	R	G	G	G	G	R	R	A	R	A	T	T	T	R	C	C	A	G	T	R	A	R	A	C	T	C	T	G	G	G	C	A	N	A	G	A	C	G	T	T	C	T
kuhl_V10506_Grif7734_A	wild	G	N	G	C	T	T	G	G	A	G	G	G	G	A	A	A	C	C	T	G	T	T	A	T	C	G	A	N	A	C	T	T	T	A	G	G	C	A	C	G	R	A	C	G	T	T	A	T
kuhl_V6352_A	wild	G	A	G	C	T	T	A	G	G	G	A	A	G	G	A	A	T	T	T	A	T	C	A	G	T	A	G	G	A	C	N	C	T	G	G	G	C	A	T	A	G	A	T	G	T	T	C	T
card_Se3733_A	wild	G	C	G	C	T	T	A	A	G	A	G	A	G	A	A	R	T	Y	T	A	C	T	C	T	C	G	A	R	A	C	T	T	G	A	G	G	C	A	C	A	G	A	C	G	T	Y	A	T
kemp_Se3170_A	wild	G	C	G	C	T	T	A	A	G	R	G	A	G	R	A	A	T	Y	T	A	C	T	C	G	C	G	A	R	A	C	T	T	G	A	G	G	T	A	C	A	G	A	C	G	T	Y	A	T
corr_Se4012_A	wild	A	A	G	T	C	T	G	G	A	A	G	R	G	G	R	R	C	C	C	G	C	C	C	G	Y	A	A	A	A	C	C	C	G	G	G	R	C	A	T	G	G	A	C	G	T	T	A	T
corr_Se4026_A	wild	A	N	G	T	C	T	G	G	A	R	G	R	A	G	R	R	T	C	Y	G	C	C	M	G	T	A	N	R	R	C	C	C	G	R	G	R	C	A	T	G	G	M	Y	R	T	T	A	Y
corr_Se4027_A	wild	G	C	G	T	C	T	G	G	R	R	R	G	G	G	R	A	Y	C	Y	G	C	Y	M	G	T	A	R	R	A	C	C	C	G	G	G	R	Y	A	Y	G	G	A	C	A	T	T	M	T
diog_K30106_PI468354_A	wild	R	C	G	T	Y	T	A	R	G	A	G	R	R	R	R	R	T	C	C	G	C	C	A	G	T	A	A	G	G	C	C	C	G	R	G	G	C	A	T	G	G	A	T	A	T	T	A	C
diog_Ma1907_A	wild	G	C	G	C	N	T	A	R	N	A	G	N	G	A	G	R	C	Y	T	A	C	Y	M	T	Y	G	N	G	A	C	C	N	T	A	G	G	C	R	C	G	G	A	C	G	N	T	A	T
Asp4_Se3006_B	wild	N	C	G	T	C	C	G	G	R	A	A	A	R	G	A	G	T	C	C	G	C	C	C	G	T	A	A	A	G	C	C	C	T	G	G	G	C	A	T	A	G	A	T	A	T	T	C	T
herz_Se3334_A	wild	R	C	G	T	C	C	G	G	G	N	R	A	R	A	R	R	T	C	T	G	C	C	M	G	T	A	A	A	G	C	N	T	T	G	G	G	N	A	T	A	G	A	C	G	T	T	C	Y
Asp1_Ma1470_A	wild	A	M	G	C	N	Y	A	G	R	G	A	A	G	A	G	G	T	C	C	G	C	C	C	T	T	R	A	G	A	C	C	T	T	A	G	G	C	A	C	R	A	A	T	G	T	Y	C	T
magn_V13761_B	wild	A	C	G	T	C	C	G	G	G	A	A	A	G	G	A	G	T	T	C	G	C	C	C	K	T	A	A	A	G	N	C	C	T	G	G	G	C	A	T	A	G	A	T	G	T	T	C	T
magn_V13751_B	wild	G	C	G	T	C	C	G	G	G	A	A	A	G	G	A	G	T	C	C	G	C	C	C	G	T	A	A	A	G	C	C	C	T	G	G	G	C	A	T	A	G	A	T	G	T	T	C	T
micr_V14042_A	wild	R	N	G	T	C	Y	R	G	R	R	R	G	R	N	R	R	T	C	C	G	C	C	A	G	T	A	A	N	A	C	C	C	T	G	G	G	C	A	T	G	G	A	C	R	T	C	M	Y
micr_V14031_A	wild	G	C	G	N	C	C	G	G	G	A	A	G	G	G	G	G	T	C	C	G	C	T	A	G	T	A	G	G	G	C	C	C	T	G	G	G	C	A	T	G	G	A	T	A	T	T	C	C
schi_V9923_Grif7716_A	wild	A	A	G	T	C	C	G	G	G	A	A	G	G	G	G	G	T	C	Y	G	C	C	C	G	T	A	A	A	G	C	C	C	T	A	G	G	C	A	T	G	G	C	T	A	T	C	C	C
step_HLK408_PI338279_A	wild	G	C	G	C	T	T	A	A	A	G	G	A	A	A	A	A	C	C	T	A	C	T	C	T	C	G	A	G	A	C	T	T	G	A	G	G	T	A	C	G	G	A	C	G	T	C	A	T
magn_Se3777_B	wild	A	C	G	T	C	C	G	G	G	A	A	A	G	G	A	G	T	C	C	G	C	C	C	G	T	A	A	A	G	C	C	C	T	G	G	G	C	A	T	A	G	A	T	G	T	T	C	T
Asp5_Se5011_A	wild	G	C	G	C	T	T	A	R	G	A	G	A	G	A	A	A	T	Y	T	A	C	T	C	T	C	G	A	A	R	C	T	N	G	A	G	G	T	A	C	A	G	A	C	G	T	C	A	T
Asp9_Ma1979_A	wild	R	C	G	C	T	T	G	N	G	A	A	A	A	A	A	R	T	T	Y	G	T	T	A	T	Y	R	A	A	R	C	Y	T	T	R	G	G	C	A	Y	G	G	A	Y	R	T	T	M	T
Asp1_Ma1918_A	wild	G	M	G	C	T	Y	A	G	G	G	A	A	G	A	G	G	T	C	C	G	C	C	M	T	T	G	A	G	A	C	C	T	T	A	G	R	Y	A	T	G	G	A	T	R	T	T	C	T
Asp3_Se5021_A	wild	G	M	G	C	T	T	R	G	R	R	A	A	R	A	G	G	T	T	C	G	T	Y	A	K	Y	G	A	N	A	C	C	T	T	G	T	G	C	A	T	G	G	A	C	R	N	T	A	T
Asp6_Ma1469_Unk	wild	A	C	G	T	C	C	G	G	G	A	A	A	G	G	A	G	T	C	C	G	C	T	N	G	T	A	A	A	A	C	C	Y	T	G	G	G	C	A	T	A	G	A	T	G	T	T	A	T
step_Sv3712_A	wild	G	A	G	C	T	T	A	A	G	G	G	A	A	A	A	A	C	C	T	G	T	T	A	T	C	G	A	G	A	C	T	T	G	A	G	G	T	A	C	G	G	A	C	G	T	C	A	T
step_V13828_PI599187_A	wild	G	A	G	C	T	T	A	A	G	G	A	A	A	A	A	A	C	C	T	G	T	T	A	T	C	G	A	G	A	C	T	Y	G	A	G	G	T	A	C	G	G	A	C	G	T	C	A	T
step_V10229_A	wild	G	C	G	C	T	T	A	A	A	G	G	A	A	A	A	A	C	C	T	A	C	T	C	T	C	G	A	G	A	C	T	T	G	A	G	G	T	A	C	G	G	A	C	G	T	C	A	T
step_V12488_A	wild	G	C	G	C	T	T	A	A	G	G	G	A	A	A	A	A	C	C	T	A	T	T	A	T	C	G	A	G	A	C	T	T	G	A	G	G	T	A	C	G	G	A	C	G	T	C	A	T
step_V12575_PI591359_A	wild	G	A	G	C	T	T	A	A	A	G	G	A	A	A	A	A	C	C	T	A	T	T	A	T	C	G	A	G	A	C	T	T	G	A	G	G	T	A	C	G	R	A	C	G	T	C	A	T
step_Ve13258_PI591350_A	wild	G	C	G	C	T	T	A	A	A	G	G	A	A	A	A	A	C	C	T	A	C	T	C	T	C	G	A	G	A	C	T	T	G	A	G	G	T	A	C	G	G	A	C	G	T	C	A	T
step_V13796_PI599185_A	wild	G	C	G	C	T	T	A	A	G	G	G	A	A	A	A	A	C	C	T	A	T	T	A	T	C	G	A	G	A	C	T	T	G	A	G	G	T	A	C	G	G	A	C	G	T	C	A	T
step_V14092_A	wild	G	A	G	C	T	T	A	A	A	A	G	A	A	A	A	A	C	C	T	A	T	T	A	T	C	G	A	G	A	C	T	T	G	A	G	G	T	A	C	G	G	A	C	G	T	C	A	T
step_V14453_A	wild	G	C	G	C	T	T	A	A	A	G	G	A	A	A	A	R	C	C	T	A	C	T	C	T	C	G	A	G	A	C	Y	T	G	A	G	G	T	A	C	G	G	A	C	G	T	C	A	T
step_V14454_A	wild	G	C	G	C	T	T	A	A	A	G	G	A	A	A	A	A	C	C	T	A	C	T	C	T	C	G	A	G	A	C	T	T	G	A	G	G	T	A	C	G	G	A	C	G	T	C	A	T
Aaffkuh_V15312_A	wild	G	N	G	C	T	T	R	G	A	R	G	R	G	R	A	A	T	Y	T	G	C	T	A	T	Y	R	A	R	R	C	T	T	K	A	G	A	C	A	C	G	G	A	C	G	T	T	A	T
Aaffkuh_V15304_A	wild	G	M	G	Y	Y	T	G	G	A	A	G	G	A	A	R	R	T	C	T	G	C	C	A	T	C	G	A	R	A	C	T	C	T	A	G	G	C	A	C	G	G	A	C	G	T	C	A	T
Aaffkuh_V15310_A	wild	G	A	G	C	T	T	R	G	R	R	G	A	A	A	A	A	T	Y	T	G	C	T	A	T	T	A	A	A	A	C	T	C	K	A	G	A	C	N	N	G	G	A	C	G	T	T	A	T
simp_V13728_A	wild	R	M	G	C	T	T	A	G	G	R	A	R	R	G	A	A	T	T	Y	R	Y	C	M	G	T	A	A	A	R	C	T	C	T	G	G	G	C	A	T	G	G	A	T	G	T	T	A	T
step_V7379_PI497579_A	wild	G	C	G	C	T	T	A	A	A	G	G	A	A	A	A	A	C	C	T	A	C	T	C	T	C	G	A	G	A	C	T	T	G	A	G	G	T	A	C	G	G	A	C	G	T	C	A	T
step_V7762_PI681084_A	wild	G	C	G	C	T	T	A	A	G	G	G	A	A	A	A	A	C	C	T	A	T	T	A	T	C	G	A	G	A	C	T	T	G	A	G	G	T	A	C	G	G	A	C	G	T	C	A	T
step_V14773_A	wild	G	C	G	C	T	T	A	A	A	G	G	A	A	A	A	A	C	C	T	A	C	T	C	T	C	G	A	G	A	C	T	T	G	A	G	G	T	A	C	G	G	A	C	G	T	C	A	T
step_W422_A	wild	G	A	G	C	T	T	A	A	G	G	A	A	A	A	A	A	C	C	T	A	C	T	A	T	C	G	A	G	A	C	T	Y	T	A	G	G	T	A	C	G	G	A	C	G	T	C	A	T
vali_V13514_B	wild	G	C	G	T	T	C	G	G	G	A	A	A	G	G	A	G	T	C	C	G	C	C	C	N	T	A	R	A	G	C	C	C	T	G	G	G	C	A	T	A	A	A	T	G	Y	T	C	T
bene_K35005_PI475877_F	wild	A	C	G	T	C	C	G	G	G	A	A	A	G	G	A	A	T	C	C	G	C	C	C	G	T	A	A	A	G	C	C	C	T	G	G	G	C	A	T	A	G	A	T	G	Y	N	C	T
helo_V15289_A	wild	G	A	G	C	T	T	G	G	A	R	G	G	A	A	A	A	Y	Y	T	G	C	T	A	T	C	G	A	G	A	C	T	C	K	A	G	A	C	A	C	G	G	A	C	G	T	C	A	T
Acfhel_V14685_Grif7526_A	wild	G	A	G	C	T	T	G	A	A	A	G	G	A	A	A	G	C	C	T	G	T	T	A	T	C	G	A	G	A	C	T	Y	G	A	G	G	Y	A	C	G	R	A	C	G	T	Y	A	T
Acfkuh_V15287_A	wild	A	A	G	C	T	T	G	G	A	A	G	G	G	A	G	G	T	C	T	G	C	T	A	T	C	G	A	A	A	C	C	N	T	A	G	A	C	A	C	G	G	A	C	G	T	C	A	T
corr_La135_A	wild	A	A	G	T	C	T	G	G	G	A	G	R	G	G	G	G	T	C	Y	G	C	Y	C	G	T	A	A	R	A	C	C	C	G	G	G	G	C	A	T	G	G	C	Y	R	T	Y	A	T
corr_G9548_PI262881_A	wild	R	C	G	Y	Y	Y	R	G	A	G	R	R	G	G	G	G	T	C	Y	R	C	C	M	K	C	R	N	R	R	C	Y	Y	G	G	G	A	C	A	T	R	G	A	C	G	Y	Y	A	C
deco_Sv4533_G	wild	G	C	G	T	C	C	G	G	G	A	A	A	G	G	R	G	T	C	C	G	C	C	C	G	T	A	A	A	A	C	C	C	T	G	G	G	C	A	T	A	G	A	T	G	T	T	C	T
deco_Sv8188_G	wild	G	C	G	T	C	C	G	G	G	A	A	A	G	G	R	G	T	C	C	G	C	C	C	G	T	A	A	A	A	C	C	C	T	G	G	G	C	A	T	A	A	A	T	G	T	T	A	N
villo_V14316_A	wild	G	C	G	T	C	T	G	G	A	A	G	A	G	G	G	G	C	N	T	G	C	C	C	T	C	G	A	A	A	C	C	C	G	G	G	A	C	A	T	G	G	A	C	G	T	C	A	C
Asp4_Se3625_B	wild	G	C	G	T	C	C	G	G	G	A	A	A	G	G	A	G	T	C	C	G	C	C	C	G	T	A	A	A	G	C	C	C	T	G	G	G	C	A	T	A	G	A	T	A	T	N	C	T
deco_V9955_PI666082_G	wild	G	C	G	T	C	C	G	G	G	A	A	A	G	G	R	G	T	C	C	G	C	C	C	G	T	A	A	A	A	C	C	C	T	G	G	G	C	A	T	A	N	A	T	G	T	T	C	T
deco_W674_G	wild	G	C	G	T	C	C	G	G	G	A	A	A	G	G	R	G	T	C	C	G	C	C	C	G	T	A	A	A	A	C	C	C	T	G	G	G	C	A	T	A	A	A	T	G	T	T	C	T
diog_Vp5000_A	wild	R	C	G	Y	Y	T	A	G	R	R	G	A	G	A	G	G	Y	T	T	A	C	Y	A	T	Y	R	A	A	A	C	C	Y	G	A	G	G	C	A	C	G	G	A	C	G	T	T	M	T
dura_K7988_PI219823_A	wild	A	C	A	T	N	C	G	G	G	A	A	G	G	A	G	G	T	C	C	G	C	C	A	G	T	A	G	A	G	A	C	C	T	G	T	G	C	G	T	A	A	C	T	A	C	T	C	C
dura_Se2737_A	wild	A	C	A	T	C	C	G	G	A	A	A	G	G	A	G	G	T	C	C	A	C	C	A	G	T	A	G	A	G	M	C	C	T	G	G	G	C	G	T	A	A	A	T	A	C	T	C	C
dura_Se2845_A	wild	A	C	G	T	C	C	G	G	G	A	A	G	G	A	G	G	T	C	C	G	C	C	A	G	T	A	G	A	G	A	C	C	T	G	T	G	C	G	T	A	A	C	T	A	C	T	C	C
glan_V13738_PI599182_D	wild	A	C	G	T	C	C	G	G	G	A	A	A	G	G	A	G	T	C	C	G	C	C	C	G	T	A	A	A	G	C	C	Y	T	G	G	G	C	A	T	A	G	A	T	N	T	T	C	T
helo_V6325_A	wild	N	A	G	C	T	T	G	A	A	R	R	A	A	A	A	G	T	C	T	G	T	T	A	T	C	G	R	G	A	C	T	T	G	A	G	G	C	A	C	G	R	A	C	G	Y	C	A	T
helo_V14678_A	wild	G	A	G	C	T	T	G	G	A	G	G	G	A	A	A	G	T	C	T	G	T	T	A	T	C	G	A	G	A	C	T	Y	G	A	G	G	T	A	C	G	R	A	C	G	T	C	C	T
helo_V12083_A	wild	G	A	G	C	T	T	G	A	A	G	A	A	A	A	A	G	T	C	T	G	T	T	A	G	C	G	A	G	A	C	T	C	G	A	G	A	C	A	C	G	G	A	C	G	T	C	A	T
helo_V10470_A	wild	G	A	G	C	T	T	G	G	A	A	A	A	A	A	A	G	Y	C	T	G	T	T	A	T	C	G	A	A	A	C	T	C	T	A	G	G	C	A	C	G	R	A	C	G	T	T	C	T
hoeh_V9140_PI666086_Unk	wild	G	A	G	T	C	T	A	G	G	G	G	A	G	A	G	G	T	T	T	G	C	C	A	G	T	G	A	A	A	C	C	T	T	G	G	G	C	A	T	A	R	A	T	G	T	C	A	T
hoeh_V13985_Unk	wild	G	A	G	T	C	T	R	G	G	G	G	A	G	R	A	A	Y	T	T	G	C	C	A	K	T	G	A	A	A	C	C	T	T	G	G	G	C	A	T	A	R	A	T	G	T	Y	A	T
hoeh_V14547_Unk	wild	G	A	G	T	C	T	A	G	G	A	G	A	G	A	G	G	T	T	T	G	C	C	A	G	T	G	A	A	A	C	C	T	T	G	G	G	C	A	T	A	R	A	T	G	T	C	A	T
hoeh_V9094_PI688954_Unk	wild	G	A	N	T	C	T	A	G	G	G	G	A	G	G	A	A	C	T	T	G	C	C	M	N	T	G	A	A	A	C	C	T	T	G	G	G	C	A	T	A	R	A	T	G	T	C	A	T
kemp_V14673_A	wild	G	M	G	C	T	T	G	A	A	A	G	A	G	R	A	A	T	C	T	G	T	T	A	T	C	G	A	G	A	C	T	C	G	A	G	G	C	A	C	G	N	A	C	G	T	C	M	T
kemp_V13250_A	wild	G	C	G	C	T	T	A	A	G	G	G	A	G	A	G	G	T	T	T	G	T	Y	M	G	T	A	A	R	A	C	T	T	G	A	G	G	Y	G	C	A	G	A	C	A	T	T	A	T
kemp_V15135_A	wild	G	A	G	C	T	T	G	R	A	A	G	A	R	R	A	A	Y	C	T	G	T	T	A	T	C	G	A	G	A	C	T	C	G	A	G	G	C	A	C	G	R	A	C	G	T	Y	M	T
kemp_V14886_A	wild	G	A	G	C	T	T	G	R	A	A	G	A	R	R	A	A	Y	C	T	G	T	T	A	T	C	G	A	G	A	C	T	C	G	A	G	G	C	A	C	G	R	A	C	G	T	Y	M	T
krap_Wi1291_K	wild	A	C	G	T	C	C	G	G	G	A	A	A	G	G	A	G	T	C	N	G	C	C	C	G	T	A	A	A	G	C	C	C	T	G	G	G	C	A	T	A	G	A	T	G	T	T	C	T
kuhl_V14691_A	wild	G	A	G	C	T	T	G	A	A	G	G	A	A	A	A	A	T	C	T	G	T	T	A	T	C	G	A	G	A	C	T	T	T	A	G	A	T	A	C	G	G	A	C	G	T	C	A	T
kuhl_V15296_A	wild	G	M	G	C	T	T	R	G	A	G	R	A	A	N	R	A	T	Y	T	G	C	T	A	T	C	G	A	G	A	C	T	C	G	A	G	A	C	A	C	G	G	A	C	G	T	C	A	T
kuhl_V8887_A	wild	G	C	G	C	T	T	A	G	G	G	A	A	R	G	A	A	T	N	T	G	Y	C	A	G	T	A	A	A	G	C	T	C	T	G	G	G	C	A	N	A	G	A	T	G	T	T	C	T
kuhl_V9479_PI688955_A	wild	G	C	G	C	T	T	A	A	N	G	G	A	A	A	A	A	C	C	T	A	T	T	A	G	C	G	A	A	A	C	T	Y	T	A	G	G	T	A	C	G	R	A	C	G	T	C	A	T
kuhl_V9243_PI666091_A	wild	G	A	G	C	T	T	A	A	A	A	A	A	A	G	G	G	T	T	T	A	C	T	A	T	N	G	N	G	A	C	T	T	G	A	G	G	T	A	C	G	R	A	C	G	T	T	A	T
kuhl_V9912_Grif7712_A	wild	G	C	G	C	T	T	A	A	A	A	G	G	A	A	A	G	C	T	T	A	T	T	A	T	C	G	A	G	A	C	T	Y	T	A	G	G	C	A	C	G	G	A	C	G	T	T	A	T
kuhl_V9214_PI666089_A	wild	G	C	G	C	T	T	A	A	G	A	A	A	G	A	A	A	C	C	T	A	C	T	M	T	C	G	A	N	A	C	Y	N	T	R	G	G	Y	A	C	G	R	A	C	G	T	N	A	T
kuhl_V9470_PI686982_A	wild	G	C	G	C	T	T	G	A	A	A	A	G	A	A	G	G	C	C	T	A	C	T	A	G	C	G	A	A	A	C	T	T	G	A	G	G	C	A	C	G	G	A	C	G	T	C	A	T
kuhl_V6404_PI476119_A	wild	G	M	G	C	T	T	A	G	G	R	A	A	A	G	A	A	T	C	T	G	N	Y	A	G	T	A	A	A	A	C	Y	Y	K	G	G	G	C	A	T	N	G	A	T	G	T	T	C	T
Affbat_Wi1300_Grif14260_K	wild	A	C	G	T	C	C	G	G	G	A	A	A	G	G	A	G	T	C	C	G	C	C	C	G	T	A	A	A	G	C	C	C	T	G	G	G	C	A	T	A	G	A	T	G	T	T	C	T
dura_K30071_PI475846_A	wild	A	C	A	T	C	C	G	G	G	A	A	G	G	A	G	G	T	C	C	G	C	C	A	G	T	A	A	A	G	N	C	C	T	G	T	G	C	A	T	A	A	C	T	A	C	T	C	C
bati_Wi1266_PI686976_K	wild	A	C	G	T	C	C	G	G	G	A	A	A	G	G	A	G	T	C	C	G	C	C	C	G	T	A	A	A	G	C	C	C	T	G	G	G	C	A	T	A	A	A	T	G	T	T	C	T
dura_K30072_PI475847_A	wild	A	C	A	T	C	C	G	G	G	G	A	A	G	A	G	G	T	C	C	G	C	C	A	G	T	A	G	A	G	A	C	C	T	G	T	G	C	G	T	A	A	C	T	A	C	T	C	C
dura_K30073_PI468319_A	wild	A	C	A	T	C	C	G	G	A	A	A	G	G	A	G	G	T	C	C	G	C	C	A	G	T	A	G	A	G	A	C	C	T	G	T	G	C	G	T	A	A	C	T	A	C	T	C	C
bati_Wi1279_Grif14250_K	wild	A	C	G	T	C	C	G	G	G	A	A	A	G	G	A	G	T	C	C	G	C	C	C	G	T	A	A	A	G	C	C	C	T	G	G	G	C	A	T	A	G	A	T	G	T	T	C	T
dura_K30074_PI468320_A	wild	A	C	G	T	C	C	G	G	G	A	A	G	G	A	G	G	T	C	C	G	C	C	A	G	T	A	G	A	G	C	C	C	T	G	T	G	C	G	T	G	G	A	N	G	T	T	C	C
bati_Wi1282_PI686977_K	wild	A	C	G	T	C	C	G	G	G	A	A	A	G	G	A	G	T	C	C	G	C	C	C	G	T	A	A	A	G	C	C	C	T	G	G	G	C	A	T	A	G	A	T	G	T	T	C	T
dura_K30075_PI468321_A	wild	A	C	A	T	C	C	G	G	G	A	A	G	G	G	G	G	T	C	T	A	C	C	A	G	T	A	G	A	G	C	C	C	T	G	T	G	C	G	T	A	A	C	T	G	T	T	C	C
bati_Wi1284_PI686978_K	wild	A	N	G	T	C	C	G	G	G	A	A	A	G	G	A	G	T	C	C	G	C	C	C	G	T	A	A	A	G	C	C	C	T	G	G	G	C	A	T	A	A	A	T	G	T	T	C	T
dura_K30077_PI468323_A	wild	A	C	A	T	C	C	G	G	G	A	A	G	A	A	G	G	T	C	C	A	C	C	A	G	T	A	G	A	G	C	C	C	T	G	G	G	C	G	T	A	A	C	T	G	T	T	C	C
bati_Wi1504_PI666081_K	wild	A	C	G	T	C	C	G	G	G	A	A	A	G	G	A	G	T	C	C	G	C	C	C	G	T	A	A	A	G	C	C	C	T	G	G	G	C	A	T	A	G	A	T	G	T	T	C	T
dura_K30078_PI468324_A	wild	A	C	A	T	C	C	G	G	G	A	A	G	G	A	G	G	T	C	C	A	C	C	A	G	T	A	G	A	G	A	C	C	T	G	T	G	N	G	T	A	R	C	T	G	T	T	C	T
dura_K36002_PI475882_A	wild	A	C	G	T	C	C	G	G	G	A	A	G	G	A	G	G	T	C	C	G	C	C	A	G	T	A	G	A	G	A	C	C	T	G	T	G	C	G	T	A	A	C	T	A	C	T	C	C
bati_Wi1505_PI688944_K	wild	A	C	G	T	C	C	G	G	G	A	A	A	G	G	A	G	T	C	C	G	C	C	C	G	T	A	A	A	G	C	C	C	T	G	G	G	C	R	T	A	G	A	T	G	T	T	A	T
dura_K36003_PI475883_A	wild	A	C	G	T	C	C	G	G	G	A	A	G	G	A	G	G	T	C	C	G	C	C	A	G	T	A	G	A	G	A	C	C	T	G	T	G	C	G	T	A	A	C	T	A	C	T	C	C
bati_K30079_PI468325_K	wild	A	C	G	T	C	C	G	G	G	A	A	A	G	G	A	G	T	C	C	G	C	C	C	G	T	A	A	A	G	C	C	C	T	G	G	G	C	A	T	A	A	A	T	G	T	T	C	T
dura_K36005_PI475885_A	wild	A	C	A	T	C	C	G	G	G	A	A	G	G	A	G	G	T	C	C	G	C	C	A	G	T	A	G	A	G	A	C	C	T	G	T	G	C	G	T	A	A	C	T	A	C	T	C	C
bati_K30080_PI468326_K	wild	A	C	G	T	C	C	G	G	G	A	A	A	G	G	A	G	T	C	C	G	C	C	C	G	T	A	A	A	G	C	C	C	T	G	G	G	C	A	T	A	A	A	T	G	T	T	C	T
prae_V13777_G	wild	G	C	G	T	C	C	G	G	G	G	A	A	G	G	R	G	T	C	C	G	C	C	C	G	T	A	A	A	A	C	C	C	T	G	G	G	C	A	T	A	A	A	T	G	T	T	C	T
prae_V6416_PI476128_G	wild	G	C	G	T	C	C	G	G	G	G	A	A	G	G	R	G	T	C	C	G	C	C	C	G	T	A	A	A	A	C	C	C	T	G	G	G	C	A	T	A	A	A	T	G	T	T	C	T
simp_V13732_PI688958_A	wild	G	A	G	C	T	T	A	A	R	G	G	A	R	R	A	R	Y	N	T	A	Y	Y	A	K	Y	R	A	G	A	C	T	T	G	R	G	G	T	A	C	G	G	A	C	R	T	Y	A	T
simp_K36010_A	wild	A	A	G	C	T	T	G	G	G	G	A	A	G	A	A	A	T	C	T	G	T	C	A	G	T	A	G	A	G	C	T	C	T	G	G	G	C	A	T	A	G	A	T	G	T	T	A	T
dura_K36036_PI475887_A	wild	A	C	A	T	C	C	G	G	G	A	A	G	G	A	G	G	T	C	C	G	C	C	A	G	T	A	G	A	G	A	C	C	T	G	T	G	C	G	T	A	A	C	T	A	C	T	C	C
bati_K30082_PI468328_K	wild	A	C	G	T	C	C	G	G	G	A	A	A	G	G	A	G	T	C	C	G	C	C	C	G	T	A	A	A	G	C	C	C	T	G	G	G	C	A	T	A	A	A	T	G	T	T	C	T
dura_K38900_PI497266_A	wild	A	C	G	T	C	C	G	G	G	A	A	G	G	A	G	G	T	C	C	G	C	C	A	G	T	A	G	A	G	C	C	C	T	G	T	G	C	G	T	A	A	C	T	A	C	T	C	T
bati_K30083_PI468329_K	wild	A	C	G	T	C	C	G	G	G	A	A	A	G	G	A	G	T	C	C	G	C	C	C	G	T	A	A	A	G	C	C	C	T	G	G	G	C	A	T	A	A	A	T	G	T	T	C	T
dura_K38903_PI497267_A	wild	A	C	A	T	C	C	G	N	G	G	A	A	G	A	G	G	T	C	C	G	C	C	A	G	T	A	G	A	G	A	C	C	T	G	T	G	C	G	T	A	A	C	T	A	C	T	C	T
dura_K38904_PI497268_A	wild	A	C	A	T	C	C	G	G	G	A	A	G	G	A	G	G	T	C	C	A	C	C	A	G	T	A	G	A	G	C	C	C	T	G	T	G	C	G	T	G	G	A	N	G	T	T	C	T
bati_K9484_PI298639_K	wild	A	C	G	T	C	C	G	G	G	A	A	A	G	G	A	G	T	C	C	G	C	C	C	G	T	A	A	A	G	C	C	C	T	G	G	G	C	A	T	A	A	A	T	G	T	T	C	T
dura_K38906_PI497270_A	wild	A	C	G	T	C	C	G	G	G	A	A	G	G	A	G	G	T	C	C	G	C	C	A	G	T	A	G	A	G	A	C	C	T	G	T	G	C	G	T	A	A	C	T	A	C	T	C	C
bati_Wi1265_Grif14248_K	wild	A	C	G	T	C	C	G	G	G	A	A	A	G	G	A	G	T	C	C	G	C	C	C	G	T	A	A	A	G	C	C	C	T	G	G	G	C	A	T	A	A	A	T	G	T	T	C	T
bene_K35006_PI475878_F	wild	A	C	G	T	C	C	G	G	G	A	A	A	G	G	A	A	T	C	C	G	C	C	C	G	T	A	A	A	G	C	C	C	T	G	G	G	C	A	T	A	G	A	T	G	T	T	C	T
bene_K35007_PI475879_F	wild	A	C	G	T	C	C	G	G	G	A	A	A	G	G	A	A	T	C	C	G	C	C	C	G	T	A	A	A	G	C	C	C	T	G	G	G	C	A	T	A	G	A	T	G	T	T	C	T
Asp10_Wi1293_Grif14267_Unk	wild	G	C	A	T	C	N	G	G	G	G	A	A	A	A	G	G	T	C	T	G	C	C	C	G	T	A	A	A	G	C	C	C	T	G	T	G	C	A	T	A	A	C	T	G	T	T	C	T
krap_Wi1288_Grif14258_K	wild	A	C	G	T	C	C	G	G	G	A	A	A	G	G	A	G	T	C	C	G	C	C	C	G	T	A	A	A	G	C	C	C	T	G	G	G	C	A	T	A	G	A	T	G	T	T	C	T
step_V13267_PI591352_A	wild	G	C	G	C	T	T	A	A	A	G	G	A	A	A	A	A	C	C	T	A	C	T	C	T	C	G	A	G	A	C	T	T	G	A	G	G	T	A	C	G	G	A	C	G	T	C	A	T
step_V12646_Grif7750_A	wild	A	A	G	C	T	T	G	G	A	G	G	A	A	A	A	G	T	C	T	G	C	T	A	T	C	G	A	G	A	C	T	Y	G	A	G	G	T	A	C	G	R	A	C	G	T	C	A	T
step_Ve13256_PI666097_A	wild	G	C	G	C	T	T	A	A	A	G	G	A	A	A	A	A	Y	C	T	R	Y	T	M	T	C	G	A	G	A	C	T	T	G	A	G	G	T	A	C	G	G	A	C	G	T	C	A	T
step_V13260_PI666098_A	wild	G	C	G	C	T	T	A	A	A	G	G	A	A	A	A	A	C	C	T	A	C	T	C	T	C	G	A	G	A	C	T	T	G	A	G	G	T	A	C	G	G	A	C	G	T	C	A	T
step_V13672_PI599179_A	wild	G	A	G	C	T	T	A	A	A	G	G	A	A	A	A	A	C	C	T	A	T	T	A	T	C	G	A	G	A	C	T	T	G	A	G	G	T	A	C	G	G	A	C	G	T	C	A	T
step_V13693_PI599180_A	wild	G	A	G	C	T	T	A	A	A	G	G	A	A	A	A	A	C	C	T	A	T	T	A	T	C	G	A	G	A	C	T	T	G	A	G	G	T	A	C	G	G	A	C	G	T	C	A	T
glan_K30091_PI468336_D	wild	A	C	G	T	C	C	G	G	G	A	A	A	G	G	A	G	T	C	C	G	C	C	C	G	T	A	A	A	G	C	C	Y	T	G	G	G	C	A	T	A	G	A	T	G	T	T	C	T
glan_K30098_PI468341_D	wild	A	C	G	T	C	C	G	G	G	A	A	A	G	G	A	G	T	C	C	G	C	C	C	G	T	A	A	A	G	C	C	Y	T	G	G	G	C	A	T	A	G	A	T	G	T	T	C	T
glan_K30100_PI468343_D	wild	A	C	G	T	C	C	G	G	G	A	A	A	G	G	A	G	T	C	C	G	C	C	C	G	T	A	A	A	G	C	C	C	T	G	G	G	C	A	T	A	G	A	T	G	T	T	C	T
card_Wi1285_Grif14253_A	wild	A	C	A	T	C	C	G	G	G	G	A	G	A	A	A	G	T	C	C	G	C	C	A	G	T	A	A	A	A	C	T	T	T	G	G	R	C	A	T	A	R	A	T	G	T	T	C	C
card_Wi1286_Grif14254_A	wild	A	C	G	T	C	T	G	G	G	G	A	N	G	R	N	G	T	C	C	G	C	C	A	G	T	A	G	A	G	C	C	Y	T	G	T	G	C	A	T	A	G	M	Y	G	T	T	C	C
helo_K30031_PI468146_A	wild	G	M	G	C	T	T	A	A	R	G	G	A	R	R	A	R	T	T	T	A	C	C	A	G	T	A	A	G	A	C	T	T	G	G	G	G	T	A	C	G	G	A	C	A	T	T	A	T
card_Wi1287B_Grif14275_A	wild	A	C	G	T	C	C	G	G	G	G	A	G	G	A	A	G	T	C	C	G	C	C	A	G	T	A	A	A	G	C	C	C	T	G	G	G	C	A	T	A	R	A	C	G	T	T	C	C
helo_K30036yf_PI468147_A	wild	G	C	G	C	T	T	G	G	A	A	G	G	G	A	A	A	T	T	T	G	T	T	A	T	C	G	A	G	A	C	T	T	G	A	G	A	C	A	C	G	G	N	C	G	T	T	A	T
card_Wi1290_PI681078_A	wild	A	C	A	T	C	C	G	G	G	N	A	G	G	G	G	G	T	C	C	G	C	C	A	G	T	A	G	A	G	C	C	C	T	G	T	G	C	A	T	A	R	A	T	G	T	T	C	C
helo_V6326_PI476043_A	wild	G	A	G	C	T	T	A	A	G	G	G	A	G	G	A	G	T	T	T	A	C	C	A	G	T	A	A	G	A	C	T	T	G	G	G	G	T	A	C	G	G	A	C	A	T	T	A	T
kuhl_K30034yf_PI468167_A	wild	G	A	G	C	T	T	G	G	A	G	A	G	G	A	A	A	T	T	T	G	C	T	A	T	C	G	A	R	A	C	Y	C	G	A	G	A	C	A	C	G	G	A	C	G	T	T	A	T
helo_V6331_PI476045_A	wild	G	A	G	C	T	T	G	G	A	G	A	G	A	A	A	G	T	C	T	G	T	T	A	T	C	G	A	G	A	C	C	C	G	A	G	G	T	A	C	G	R	A	C	G	T	T	C	T
step_V13824_PI599186_A	wild	G	A	G	C	T	T	A	A	A	G	G	A	A	A	A	A	C	Y	T	A	C	C	A	T	C	G	A	G	A	C	T	Y	G	A	G	G	T	A	C	G	G	A	T	G	T	T	C	T
step_V13840_A	wild	G	A	G	C	T	T	A	A	G	G	A	A	A	A	A	A	C	C	T	A	C	T	A	T	C	G	A	G	A	C	T	Y	T	A	G	G	T	A	C	G	G	A	C	G	T	C	A	T
step_V13844_PI599189_A	wild	G	A	G	C	T	T	A	A	G	G	A	A	A	A	A	A	C	C	T	A	C	T	A	T	C	G	A	G	A	C	T	Y	T	A	G	G	T	A	C	G	G	A	C	G	T	C	A	T
step_HLK410_PI338280_A	wild	G	C	G	C	T	T	A	A	A	G	G	A	A	A	A	A	C	C	T	A	C	T	C	T	C	G	A	G	A	C	T	T	G	A	G	G	T	A	C	G	G	A	C	G	T	C	A	T
step_V7377_PI497578_A	wild	G	C	G	C	T	T	A	A	A	G	G	A	A	A	A	A	C	C	T	A	C	T	C	T	C	G	A	G	A	C	T	T	G	A	G	G	T	A	C	G	G	A	C	G	T	C	A	T
step_V7382_PI497580_A	wild	G	C	G	C	T	T	A	A	A	G	G	A	A	A	A	A	C	C	T	A	C	T	C	T	C	G	A	G	A	C	T	T	G	A	G	G	T	A	C	G	G	A	C	G	T	C	A	T
step_V7384_PI497581_A	wild	G	C	G	C	T	T	A	A	A	G	G	A	A	A	A	A	C	C	T	A	C	T	C	T	C	G	A	G	A	C	T	T	G	A	G	G	T	A	C	G	G	A	C	G	T	C	A	T
card_K36016_PI475995_A	wild	A	M	G	T	C	C	G	G	G	G	A	A	G	R	R	G	T	C	C	G	C	C	M	T	C	A	A	R	G	C	C	T	T	R	G	G	C	A	T	G	G	A	C	R	T	T	C	C
card_K36017_PI475996_A	wild	A	C	R	T	C	C	G	G	G	G	A	A	A	A	R	G	T	C	C	R	C	C	M	G	T	A	R	A	G	C	C	T	T	G	K	G	C	A	T	R	R	A	T	N	N	T	C	C
hoeh_K30006_PI468150_Unk	wild	A	A	G	T	C	T	A	G	A	G	A	A	A	A	R	G	T	T	Y	G	Y	Y	A	T	T	R	A	G	A	C	C	C	T	G	G	G	C	A	T	A	N	A	T	G	T	T	A	T
card_K36018_PI475997_A	wild	A	C	G	T	C	C	G	G	G	G	A	A	G	A	A	G	T	C	C	G	C	C	C	G	T	A	A	G	A	C	C	T	T	G	G	G	C	A	T	A	G	A	C	G	T	T	C	T
card_K36019_PI475998_A	wild	A	C	G	T	C	C	A	G	A	G	A	A	G	G	A	G	T	C	C	G	C	C	A	G	T	A	A	A	G	C	C	T	T	G	T	A	C	A	T	A	R	C	C	A	T	T	C	T
card_K36020_PI475999_A	wild	A	C	G	C	T	C	G	G	G	G	A	A	A	A	A	G	T	C	C	A	C	C	C	G	T	A	A	G	G	C	C	T	T	G	G	G	C	A	T	G	G	A	T	G	T	T	A	T
card_K36021_PI476000_A	wild	A	C	G	T	C	C	G	G	G	G	A	A	G	A	A	G	T	C	C	G	C	C	A	G	T	A	A	G	G	C	C	T	T	G	G	G	C	A	T	A	G	A	T	A	T	T	C	C
ipae_K30076_PI468322_B	wild	G	C	G	T	C	C	G	G	G	A	A	A	G	G	A	G	T	C	C	G	C	C	C	G	T	A	A	A	G	C	C	C	T	G	G	G	C	A	T	A	A	A	T	G	T	T	C	T
card_K36023_PI476002_A	wild	A	A	G	T	C	T	G	G	G	A	A	G	G	G	A	G	T	C	C	A	C	C	A	G	T	A	G	G	G	C	C	T	T	G	G	G	C	A	T	G	G	C	C	A	C	T	C	T
card_K36032_PI476011_A	wild	A	C	A	T	C	T	G	G	G	G	A	G	G	A	A	G	T	C	C	G	C	C	A	G	T	A	G	A	G	C	N	T	T	G	T	G	C	A	T	A	G	A	C	G	T	T	C	T
card_K36032yf_PI476011_A	wild	A	C	A	T	C	T	G	G	G	G	A	G	G	A	A	G	T	C	C	G	C	C	A	G	T	A	G	A	G	C	N	T	T	G	T	G	C	A	T	A	G	A	C	G	T	T	C	T
kemp_K35001_PI475873_A	wild	G	C	G	Y	Y	Y	R	R	G	R	G	A	G	A	R	R	Y	T	Y	G	C	C	C	G	T	G	A	A	A	C	T	N	G	A	G	G	T	G	C	A	G	A	C	A	T	T	A	C
card_K36033_PI476012_A	wild	A	C	A	T	C	C	G	G	G	G	A	A	A	G	A	G	T	C	C	G	C	C	A	G	T	A	A	A	G	C	C	T	T	G	T	G	C	A	T	A	G	C	T	G	T	T	C	C
krap_Wi1287A_Grif14274_K	wild	A	C	G	T	C	C	G	G	G	A	A	A	G	G	A	G	T	C	C	G	C	C	C	G	T	A	A	A	G	C	C	C	T	G	G	G	C	A	T	A	G	A	T	G	T	T	C	T
step_V9010_Grif7677_A	wild	A	A	G	C	T	T	G	G	A	G	G	A	A	A	A	A	T	C	T	G	T	T	A	T	C	G	A	G	A	C	T	Y	G	A	G	G	C	A	C	G	G	A	C	G	T	C	A	T
step_V9012_Grif7678_A	wild	A	A	G	C	T	T	G	G	A	G	G	A	A	A	A	A	T	C	T	G	T	T	A	T	C	G	A	G	A	C	T	Y	G	A	G	G	C	A	C	G	G	A	C	G	T	C	A	T
step_V9017_PI666099_A	wild	G	A	G	C	T	T	G	A	A	G	G	A	A	A	A	G	T	C	T	G	T	T	A	T	C	G	A	G	A	C	T	T	G	A	G	G	T	A	C	G	R	A	C	G	T	C	A	T
step_V13262_PI591351_A	wild	G	C	G	C	T	T	A	A	A	G	G	A	A	A	A	A	C	C	T	A	C	T	C	T	C	G	A	G	A	C	T	T	G	A	G	G	T	A	C	G	G	A	C	G	T	C	A	T
vali_K30011_PI468154_B	wild	G	C	G	T	T	C	G	G	G	A	A	A	G	G	A	G	T	C	C	G	C	C	C	G	T	A	A	A	G	C	C	C	T	G	G	G	C	A	T	A	A	A	T	G	T	T	C	T
vali_K30147_PI468184_B	wild	G	C	G	T	T	C	G	G	G	A	A	A	G	G	A	G	T	C	C	G	C	C	C	G	T	A	A	A	G	C	C	C	T	G	G	G	C	A	T	A	A	A	T	G	T	T	C	T
card_K36035yf_PI261868_A	wild	A	C	G	T	C	C	G	G	A	G	A	A	A	A	G	G	T	C	C	G	C	C	A	G	T	A	G	A	G	C	C	T	T	G	T	A	C	A	T	A	A	C	T	G	T	T	C	T
krap_Wi1288-2_Grif14258_K	wild	A	C	G	T	C	C	G	G	G	A	A	A	G	G	A	G	T	C	C	G	C	C	C	G	T	A	A	A	G	C	C	C	T	G	G	G	C	A	T	A	G	A	T	G	T	T	C	T
corr_K36000_PI475880_A	wild	G	A	G	T	C	Y	G	G	A	R	G	A	G	G	G	A	T	C	C	G	C	C	A	G	T	A	A	G	A	C	C	C	G	G	G	A	C	A	T	G	G	A	C	G	T	T	A	T
kuhl_V8979_PI604827_A	wild	G	M	G	C	T	T	G	G	A	R	G	R	G	G	A	A	T	C	T	G	N	T	A	T	C	G	A	A	A	C	C	T	G	A	G	A	C	A	C	G	G	A	C	G	T	C	A	T
kuhl_V13721_A	wild	G	C	G	C	T	T	A	G	G	G	A	G	A	G	G	A	T	T	T	G	C	C	A	G	T	A	A	A	G	C	T	C	T	G	G	G	C	A	T	A	G	A	T	G	T	T	A	T
kuhl_V13736_A	wild	G	A	G	C	T	T	A	A	A	A	G	A	A	A	A	G	T	C	T	A	T	T	C	G	C	G	A	G	G	C	C	T	T	A	G	G	C	A	C	G	G	C	T	G	T	T	A	C
corr_K7830_PI261871_A	wild	G	A	G	T	C	T	G	G	A	A	G	R	G	G	G	G	Y	C	Y	G	C	C	M	K	Y	R	A	R	R	C	C	C	G	R	G	R	C	A	T	G	G	A	C	R	T	Y	A	T
corr_K7897_PI261868_A	wild	R	N	R	T	C	Y	R	G	G	G	R	A	R	A	N	G	T	C	N	G	Y	N	A	K	C	G	A	A	A	C	T	Y	N	R	G	G	C	A	Y	G	G	A	C	R	T	T	A	Y
kuhl_K30017_PI468159_A	wild	G	A	G	C	T	T	A	A	A	A	G	A	A	G	A	G	T	C	T	A	T	T	C	T	C	A	A	G	G	C	T	Y	T	A	G	G	T	A	C	G	G	A	C	G	T	T	A	T
kuhl_V6355_PI476110_A	wild	G	A	G	C	T	T	A	G	G	G	A	A	A	R	A	A	T	Y	Y	G	C	C	A	G	T	A	G	A	G	C	T	T	T	G	G	G	C	A	Y	A	G	A	T	G	T	T	A	T
vali_V9153_PI666102_B	wild	G	C	G	T	T	C	G	G	G	A	A	A	G	G	A	G	T	C	C	G	C	C	C	G	T	A	A	A	G	C	C	C	T	G	G	G	C	A	T	A	G	A	T	G	T	T	C	T
vali_V9157_PI666103_B	wild	G	C	G	T	T	C	G	G	G	A	A	A	G	G	A	G	T	C	C	G	C	C	C	G	T	A	A	A	G	C	C	C	T	G	G	G	C	A	T	A	G	A	T	G	T	T	C	T
villo_50949_A	wild	G	C	G	T	C	T	G	G	A	A	G	A	R	A	G	G	C	C	T	G	C	C	C	T	T	A	A	A	G	C	C	C	G	G	G	A	C	A	T	G	G	A	C	G	T	C	A	T
villo_Mt2_PI666105_A	wild	G	C	G	T	C	T	G	G	A	A	G	A	R	A	G	G	C	C	T	G	C	C	C	T	T	A	A	A	G	C	C	C	G	G	G	A	C	A	T	G	G	A	C	G	T	C	A	T
villo_Mt3_PI666106_A	wild	G	C	G	T	C	T	G	G	A	A	G	A	R	A	G	G	C	C	T	G	C	C	C	T	T	A	A	A	G	C	C	C	G	G	G	A	C	A	T	G	G	A	C	G	T	C	A	T
villo_Mt4_PI666107_A	wild	G	C	G	T	C	T	G	G	A	A	G	A	R	A	G	G	C	C	T	G	C	C	C	T	T	A	A	A	G	C	C	C	G	G	G	A	C	A	T	G	G	A	C	G	T	C	A	T
villo_Mt5_PI666108_A	wild	A	C	G	T	C	T	G	G	A	A	G	A	R	A	G	G	C	N	T	G	C	C	C	T	T	A	A	A	A	C	C	C	G	G	G	A	C	A	T	G	G	A	C	G	T	C	A	T
kuhl_V8753_Grif7648_A	wild	G	A	G	T	C	T	A	G	G	G	A	A	G	G	A	A	T	C	T	G	C	C	C	G	T	A	A	A	G	C	T	C	T	G	G	G	C	A	T	A	G	A	C	G	T	T	A	T
cruz_K36024_PI476003_K	wild	A	C	G	T	C	C	G	G	G	A	A	A	G	G	A	G	T	C	C	G	C	C	C	G	T	A	A	A	G	C	C	C	T	G	G	G	C	A	T	A	G	A	T	G	T	Y	C	T
cruz_K36026_PI476005_K	wild	A	C	G	T	C	C	G	G	G	A	A	A	G	G	A	G	T	C	C	G	C	C	C	G	T	A	A	A	G	C	C	C	T	G	G	G	C	A	T	A	G	A	T	G	T	T	C	T
kuhl_V8916_PI666094_A	wild	G	C	G	C	T	T	A	A	A	A	A	A	A	A	G	G	T	C	T	A	T	T	C	T	C	G	A	G	A	C	T	Y	T	A	G	G	C	A	C	G	R	A	C	G	T	C	C	T
deco_V12893_Grif7434_G	wild	G	C	G	T	C	C	G	G	G	A	A	A	G	G	R	G	T	C	C	G	C	C	C	G	T	A	A	A	A	C	C	C	T	G	G	G	C	A	T	A	G	A	T	G	T	T	C	T
kuhl_V9230_PI666090_A-2	wild	R	C	G	C	Y	T	R	N	G	A	A	A	G	A	A	R	Y	C	Y	N	C	Y	C	K	C	N	A	A	R	C	Y	T	T	R	G	G	C	A	Y	R	R	A	C	G	T	N	A	T
diog_G10602_PI276235_A	wild	G	M	G	C	T	T	A	A	G	R	G	R	G	G	A	G	T	Y	Y	R	C	C	M	K	Y	R	A	R	A	C	Y	Y	G	G	K	G	Y	A	Y	G	G	A	C	A	T	T	A	T
diog_K30005_PI468142_A	wild	G	C	G	C	T	T	R	G	A	R	G	A	G	A	R	G	T	T	C	R	Y	T	M	T	Y	R	A	A	R	C	T	Y	K	A	G	G	C	A	C	G	G	A	C	G	T	T	C	T
helo_V6330_PI476044_A	wild	G	A	G	C	T	T	A	A	G	G	G	A	G	G	A	G	T	T	T	A	C	C	A	G	T	A	A	G	A	C	T	T	G	G	G	G	T	A	C	G	G	A	C	A	T	T	A	T
line_V9401_Grif7700_A	wild	G	A	G	C	T	T	G	A	A	G	R	A	A	R	A	A	Y	C	T	G	Y	T	A	T	C	G	A	G	A	C	T	Y	G	A	G	R	Y	A	C	G	R	A	C	G	T	T	A	T
dura_G10038LL_PI262133_A	wild	A	C	A	T	C	C	G	G	G	A	A	G	G	A	G	G	T	C	C	G	C	C	A	G	T	A	G	A	G	A	C	C	T	G	T	G	C	G	T	A	A	C	T	A	C	T	C	C
magn_V13752_PI599183_B	wild	A	C	G	T	T	C	G	G	G	A	A	A	G	G	A	G	T	N	C	G	C	C	C	G	T	A	A	A	G	C	C	Y	T	G	G	G	C	A	T	A	G	A	T	G	T	T	C	T
dura_Wi1268_PI688950_A	wild	A	C	A	T	C	C	G	G	A	G	A	G	A	A	G	G	T	C	C	A	C	C	A	G	T	A	N	A	G	C	C	C	T	G	T	G	C	A	T	G	G	C	T	G	T	T	C	C
magn_V13760_PI599184_B	wild	A	C	G	T	C	C	G	G	G	A	A	A	N	G	A	G	T	C	C	G	C	C	C	G	T	A	A	A	G	C	C	C	T	G	G	G	C	A	T	A	G	A	T	G	T	T	C	T
dura_Wi1270_PI686980_A	wild	G	C	G	T	C	C	G	G	G	G	A	A	G	A	G	G	T	C	C	A	C	C	C	G	T	A	G	A	G	A	C	C	T	G	T	G	C	A	T	G	G	C	T	G	T	T	C	T
magn_K30092_PI468337_B	wild	A	C	G	T	C	C	G	G	G	A	A	A	G	G	A	G	T	T	C	G	C	C	C	G	T	A	A	A	G	C	C	C	T	G	G	G	C	A	T	A	A	A	T	G	T	N	C	T
dura_Wi1272_Grif14265_A	wild	A	C	A	T	C	C	G	G	G	G	A	A	A	A	G	G	T	C	C	A	C	C	A	G	T	A	G	A	G	A	C	C	T	G	T	G	C	A	T	A	A	C	T	G	T	T	C	C
magn_K30093_PI468338_B	wild	A	C	G	T	C	C	G	G	G	A	A	A	N	G	A	G	T	T	C	G	C	C	C	G	T	A	A	A	G	C	C	C	T	G	G	G	C	A	T	A	G	A	T	G	T	T	C	T
dura_Wi1274_PI688951_A	wild	A	C	A	T	C	T	G	G	G	G	A	G	A	A	A	G	T	C	T	A	C	C	A	G	T	A	A	A	G	C	C	C	T	G	T	G	N	A	T	G	G	C	T	A	T	T	C	T
dura_Wi1275_PI686981_A	wild	A	C	A	T	C	T	G	G	G	G	A	G	A	A	A	G	T	C	T	A	C	C	A	G	T	A	G	A	G	C	C	C	T	G	T	G	C	A	T	G	G	C	T	A	T	T	C	C
dura_Wi1506-E_PI666085_A	wild	A	C	A	T	C	C	G	G	G	G	A	G	G	A	G	G	T	C	C	A	C	C	A	G	T	A	G	A	G	C	C	C	T	G	T	G	C	G	T	A	A	C	T	G	T	T	C	T
magn_K30097yf_PI468340_B	wild	A	C	G	T	C	C	G	G	G	A	A	A	G	G	A	G	T	T	C	G	C	C	C	G	T	A	A	A	G	C	C	C	T	G	G	G	C	A	T	A	A	A	T	G	T	T	C	T
dura_Wi1506-W_PI688952_A	wild	A	C	A	T	C	C	G	G	A	G	A	G	G	A	G	G	T	C	C	A	C	C	A	G	T	A	G	A	G	C	C	C	T	G	T	G	C	G	T	A	G	C	T	G	T	T	C	T
dura_Wi1507_PI688953_A	wild	A	C	A	T	C	C	G	G	G	G	A	G	A	A	A	G	T	C	C	A	C	C	A	G	T	A	G	A	G	C	C	C	T	G	T	G	C	A	T	A	A	C	T	G	T	T	C	T
micr_Cb962_PI666096_A	wild	G	A	R	T	C	T	G	G	R	G	R	R	G	R	R	G	T	C	Y	A	C	C	A	K	Y	R	A	A	G	C	C	C	T	A	G	G	C	A	T	A	G	C	T	G	T	T	C	C
dura_Wi1510-B_PI666084_A	wild	R	C	A	T	C	C	G	G	G	N	A	A	A	A	G	G	T	C	C	R	C	C	A	G	T	A	A	A	G	C	C	C	T	G	T	G	C	N	T	A	A	C	T	A	T	T	C	Y
dura_Sc21763_PI497262_A	wild	A	C	A	T	C	C	G	G	G	A	A	G	G	A	G	G	T	C	C	G	C	C	A	G	T	A	G	A	G	A	C	C	T	G	T	G	C	G	T	A	A	C	T	A	C	T	C	C
dura_Sc21764_PI497263_A	wild	A	C	A	T	C	C	G	G	G	A	A	G	G	A	G	G	T	C	C	G	C	C	A	G	T	A	G	A	G	A	C	C	T	G	T	G	C	G	T	A	A	C	T	A	C	T	C	C
dura_Sc21766_PI497264_A	wild	A	C	A	T	C	C	G	G	G	A	A	G	G	A	G	G	T	C	C	G	C	C	A	G	T	A	G	A	G	A	C	C	T	G	T	G	C	G	T	A	A	C	T	A	C	T	C	C
dura_Sc21767_PI497265_A	wild	A	C	A	T	C	C	G	G	G	A	A	G	G	A	G	G	T	C	C	G	C	C	A	G	T	A	G	A	G	A	C	C	T	G	T	G	C	G	T	A	A	C	T	A	C	T	C	C
dura_K30061_PI468198_A	wild	A	C	A	T	C	C	G	G	G	A	A	G	G	A	G	G	T	C	C	G	C	C	A	G	T	A	G	A	G	A	C	C	T	G	T	G	C	G	T	A	A	C	T	A	C	T	C	C
dura_K30064_PI468200_A	wild	A	C	A	T	C	C	G	G	G	A	A	G	G	A	G	G	T	C	C	G	C	C	A	G	T	A	G	A	G	A	C	C	T	G	T	G	C	G	T	A	A	C	T	A	C	T	C	C
dura_K30065_PI468201_A	wild	A	C	A	T	C	C	G	G	A	A	A	G	G	A	G	G	T	C	C	A	C	C	A	G	T	A	G	A	G	M	C	C	T	G	G	G	C	G	T	A	A	C	T	A	C	T	C	C
dura_K30067_PI468202_A	wild	A	C	A	T	C	C	G	G	A	A	A	G	G	A	G	G	T	C	C	A	C	C	A	G	T	A	G	A	G	M	C	C	T	G	G	G	C	G	T	A	A	A	T	A	C	T	C	C
dura_K30068_PI468203_A	wild	A	C	A	T	C	C	G	G	A	A	A	G	G	A	G	G	T	C	C	A	C	C	A	G	T	A	G	A	G	M	C	C	T	G	G	G	C	G	T	A	A	A	T	A	C	T	C	C
dura_K30069_PI475844_A	wild	A	C	G	T	C	C	G	G	G	A	A	G	G	A	G	G	T	C	C	G	C	C	A	G	T	A	G	A	G	C	C	C	T	G	T	G	C	G	T	A	A	C	T	A	C	T	C	C
dura_K30070_PI475845_A	wild	A	C	G	T	C	C	G	G	G	G	A	A	A	A	G	G	T	C	C	G	C	C	A	G	T	A	G	A	G	A	C	C	T	G	T	G	C	G	T	A	A	C	T	A	C	T	C	C
palu_V6611_G	wild	G	C	G	T	C	C	G	G	G	A	A	A	G	G	R	G	T	C	C	G	C	C	C	G	T	A	A	A	A	C	C	C	T	G	G	G	C	A	T	A	A	A	T	G	T	T	C	T
magn_K30097_PI468340_B	wild	A	C	G	T	C	C	G	G	G	A	A	A	G	G	A	G	T	T	C	G	C	C	C	G	T	A	A	A	G	C	C	C	T	G	G	G	C	A	T	A	A	A	T	G	T	T	C	T
step_V15076_A	wild	G	C	G	C	T	T	A	A	A	G	G	A	A	A	A	A	C	C	T	A	C	T	C	T	C	G	A	G	A	C	T	T	G	A	G	G	T	A	C	G	G	A	C	G	T	C	A	T
step_V10309_PI666100_A	wild	G	A	G	C	T	T	A	A	A	G	G	A	A	A	A	A	C	C	T	A	T	T	A	T	C	G	A	G	A	C	T	T	G	A	G	G	T	A	C	G	G	A	C	G	T	C	A	T
kuhl_V9235_Grif7692_A	wild	G	A	G	C	T	T	A	A	G	A	A	A	G	A	G	G	C	C	T	A	T	T	A	G	C	G	A	G	A	C	T	T	G	A	G	G	T	A	C	G	R	A	C	G	T	C	A	T
simp_V13710_PI674413_A	wild	G	C	G	C	T	T	A	G	G	A	G	G	A	G	A	R	T	C	T	G	C	C	A	G	T	A	A	A	R	C	T	C	T	G	G	G	C	A	T	A	G	A	T	G	T	T	A	Y
vals_V7635_Unk	wild	G	C	G	T	C	C	G	G	A	G	A	G	G	G	A	G	T	C	C	G	C	C	C	G	T	A	A	G	G	C	C	C	T	G	G	G	C	A	T	A	G	A	T	G	T	T	A	C
card_G10017_PI262141_A	wild	A	A	G	N	C	C	G	G	G	A	G	A	G	G	A	G	T	C	C	G	C	N	C	N	T	A	A	G	A	C	C	C	T	G	G	A	C	N	T	G	G	A	C	G	T	T	C	T
card_K36034yf_PI476013_A	wild	A	C	G	T	C	T	G	G	G	G	A	A	A	A	G	G	T	C	T	G	C	C	A	G	T	A	A	A	G	C	C	T	T	G	G	G	C	A	T	A	G	C	T	G	T	T	C	C
cruz_Wi1302_PI688947_K	wild	A	C	G	T	C	C	G	G	G	A	A	A	G	G	A	G	T	C	C	G	C	C	C	G	T	A	A	A	G	C	C	C	T	G	G	G	C	A	T	A	G	A	T	G	T	N	C	T
dura_Se2848_A	wild	A	C	A	T	C	C	G	G	G	A	A	G	G	A	G	G	T	C	C	G	C	C	A	G	T	A	G	A	G	A	C	C	T	G	T	G	C	G	T	A	A	C	T	A	C	T	C	C
glan_V14730_D	wild	A	C	G	T	C	C	G	G	G	A	A	A	G	G	A	G	T	C	C	G	C	C	C	G	T	A	A	A	G	C	C	Y	T	G	G	G	C	A	T	A	G	A	T	G	T	T	C	T
greg_V6389_PI476116_B	wild	G	C	G	T	C	C	G	G	G	A	A	A	G	G	A	G	T	C	C	G	C	C	C	G	T	A	A	A	G	C	C	C	T	G	G	G	C	A	T	A	G	A	T	G	T	T	C	T
helo_K30029_PI468144_A-2	wild	G	A	G	C	T	T	A	A	R	G	G	A	G	R	R	G	N	T	T	A	C	Y	A	K	Y	R	A	G	A	C	Y	Y	G	R	G	G	Y	A	C	G	G	A	C	A	T	T	A	T
helo_Co6862_A	wild	G	C	G	C	T	T	G	A	A	G	G	G	A	A	A	A	T	C	T	G	T	T	A	T	C	G	A	G	A	C	T	C	G	A	G	A	C	A	C	G	R	A	C	G	T	C	A	T
will_Wi1118_PI688988_B	wild	A	C	G	T	C	C	G	G	G	A	A	A	G	G	A	G	T	T	C	G	C	C	C	G	T	A	A	A	G	C	C	C	T	G	G	G	C	A	T	A	A	A	T	G	T	T	C	T
infl_Se3637_B	wild	A	C	G	T	C	C	G	G	G	A	A	A	G	G	A	G	T	C	C	G	C	C	C	G	T	A	A	A	G	C	C	N	T	G	G	G	C	A	T	A	A	A	T	G	T	T	C	T
infl_Se3292_B	wild	G	C	G	T	C	C	G	G	G	A	A	A	G	G	A	G	T	C	C	G	C	C	C	G	T	A	A	A	G	C	C	C	T	G	G	G	C	A	T	A	A	A	T	G	T	T	C	T
Asp7_Se3740_Unk	wild	R	M	G	N	Y	T	A	G	G	N	A	A	R	G	R	R	T	Y	T	G	C	C	M	K	T	A	A	N	R	C	T	C	T	G	G	G	C	R	T	A	G	A	T	G	Y	T	M	T
kuhl_V6351_PI476108_A	wild	G	A	G	C	T	T	G	G	G	G	A	A	G	G	A	A	T	C	T	G	C	C	A	G	T	A	G	A	A	C	T	C	T	G	G	G	C	A	T	A	G	A	C	G	T	T	C	T
kuhl_V7639_PI681082_A	wild	G	C	G	C	T	T	A	A	A	G	G	A	A	A	A	A	T	C	T	A	T	T	C	G	C	G	A	G	A	C	T	T	T	A	G	G	T	A	C	G	G	A	C	G	T	T	C	C
Asp3_Se5020_A	wild	G	M	G	C	T	Y	R	G	G	R	A	A	R	A	G	G	T	T	C	G	T	Y	A	K	N	G	A	G	A	C	C	T	T	G	T	G	C	A	T	G	G	A	C	R	T	T	A	T
Aaffkemp_Se3016_A	wild	R	C	G	N	N	T	A	R	G	N	N	R	R	R	A	N	T	T	T	R	C	Y	C	K	N	R	A	R	R	C	T	C	N	A	G	G	T	R	Y	A	G	A	C	G	Y	C	M	T
Asp3_Ma1976_A	wild	G	C	G	C	T	T	A	G	G	A	A	A	A	A	G	G	T	T	C	G	T	C	A	G	T	G	A	G	A	C	C	Y	T	G	T	G	C	A	T	G	G	A	C	A	T	T	A	T
kuhl_K30008_PI468152_A	wild	G	C	G	C	T	T	A	A	A	A	G	A	G	A	G	G	C	C	T	G	T	T	A	T	C	G	A	G	A	C	T	T	T	A	G	G	T	A	C	G	R	A	T	G	T	C	A	T
corr_G9530_PI262808_A	wild	A	A	G	T	C	T	G	G	A	G	G	A	G	G	G	G	T	C	Y	R	Y	Y	A	T	Y	A	A	R	A	C	C	C	G	G	G	A	C	A	T	G	G	A	C	G	T	C	A	Y
magn_V6396_PI476118_B	wild	A	C	G	T	C	C	G	G	G	A	A	A	G	G	A	G	T	C	C	G	C	C	C	G	T	A	A	A	G	C	C	C	T	G	G	G	C	A	T	A	G	A	T	G	T	T	C	T
greg_V6390_PI476117_B	wild	G	C	G	T	C	C	G	G	G	A	A	A	G	G	A	G	T	C	C	G	C	C	C	G	T	A	A	A	G	C	C	C	T	G	G	G	C	A	T	A	G	A	T	G	T	T	C	T
kuhl_V6380_PI476115_A	wild	G	C	G	C	T	T	A	G	G	G	A	G	A	G	A	A	T	C	T	G	C	C	A	G	T	A	A	A	A	C	T	T	T	A	G	G	C	A	Y	A	G	A	T	G	T	T	C	T
palu_V13023_PI666093_G	wild	G	C	G	T	C	C	G	G	G	A	A	A	G	G	R	G	T	C	C	G	C	C	C	G	T	A	A	A	A	C	C	C	T	G	G	G	C	A	T	A	G	A	T	G	T	T	C	N
card_K36015_PI475994_A	wild	R	M	G	T	C	Y	R	G	G	R	R	A	R	R	R	N	Y	Y	Y	G	C	C	M	G	T	R	A	R	R	C	C	T	T	R	G	G	C	A	T	R	R	A	Y	G	T	Y	M	T
chiq_K36027_PI476006_A	wild	G	C	G	Y	Y	Y	A	A	N	R	A	G	G	R	R	N	Y	C	Y	N	C	C	A	T	Y	R	A	R	G	C	Y	C	K	G	G	G	C	A	T	R	G	N	Y	G	T	T	C	C
chiq_K36031_PI476010_A	wild	G	C	G	C	T	T	G	A	A	G	G	A	A	G	G	G	C	C	T	A	T	T	A	T	C	A	A	G	A	C	T	T	T	A	G	G	T	A	C	G	G	A	C	G	T	T	A	T
villo_V12812_A	wild	A	C	G	T	C	T	G	G	A	A	G	A	G	A	G	G	C	C	T	G	C	C	C	T	C	G	A	A	A	C	C	C	G	G	G	A	C	A	T	G	G	A	C	G	T	C	A	C
trin_Wi1117_PI666101_F	wild	A	C	G	T	C	C	G	G	A	A	A	A	G	G	A	A	T	C	C	G	C	C	C	G	T	A	A	A	G	C	C	C	T	G	G	G	C	A	T	A	G	A	T	G	T	T	C	T
hoeh_V9146_PI681081_Unk	wild	G	A	G	T	C	T	A	G	G	G	G	A	G	A	G	G	T	T	T	G	C	C	A	G	T	G	A	A	A	C	C	T	T	G	G	G	C	A	T	A	R	A	T	G	T	C	A	T
villo_Mt1_PI666104_A	wild	G	C	G	T	C	T	G	G	A	A	G	A	R	A	G	G	C	C	T	G	C	C	C	T	T	A	A	A	G	C	C	C	G	G	G	A	C	A	T	G	G	A	C	G	T	C	A	T
deco_V12900_PI591342_G	wild	G	C	G	T	C	C	G	G	G	A	A	A	G	G	R	G	T	C	C	G	C	C	C	G	T	A	A	A	A	C	C	C	T	G	G	G	C	A	T	A	G	A	T	G	T	T	C	T
bene_Wi860_PI540870_F	wild	A	M	G	T	C	C	G	G	G	A	A	A	G	G	A	A	T	C	C	G	C	C	C	G	T	A	A	A	G	C	C	C	T	G	G	G	C	A	T	A	G	A	T	G	T	T	C	T
helo_K30029_PI468144_A	wild	R	A	G	C	T	T	R	R	G	G	G	R	G	G	A	R	T	Y	Y	R	C	C	M	G	T	A	R	R	A	C	T	Y	K	G	G	G	Y	A	Y	R	G	A	Y	R	T	T	A	T
bati_Wi1508_PI686979_K	wild	A	C	G	T	C	C	G	G	G	A	A	A	G	G	A	G	T	C	C	G	C	C	C	G	T	A	A	A	G	C	C	C	T	G	G	G	C	A	T	A	G	A	T	G	T	T	C	T
glan_K30099_PI468342_D	wild	A	C	G	T	C	C	G	G	G	A	A	A	G	G	A	G	T	C	C	G	C	C	C	G	T	A	A	A	G	C	C	Y	T	G	G	G	C	A	T	A	G	A	T	G	T	T	C	T
[truncated: 1,599 more columns]
