# Supplementary material for: A single hybrid origin of cultivated peanut
Source: Plant J. 2025 Dec 24;124(6):e70619. doi: 10.1111/tpj.70619 (PMC12737836; doi:10.1111/tpj.70619)
Supplement: Supplementary file 7 — Appendix 1. [file TPJ-124-0-s006.txt]

#!/bin/bash

# Define input and output files
input_file="Anchor_ref_samples_genotyping_chrom.txt"
output_file="anchor_ref_filtered_chrom_3.txt"

# Process the file with awk
awk '
# Save the header (first line)
NR == 1 {
    print $0 〉 "'"$output_file"'"
    next
}

# For all other lines
{
    total_dashes = 0
    # Count dashes in each field
    for (i = 1; i"'"$output_file"'"
    }
}' "$input_file"
